# Supplementary material for: Electronic structure of Schiff-base peroxo{2,2′-[1,2-phenyl­enebis(nitrilo­methanylyl­idene)]bis­(6-meth­oxy­phenolato)}titanium(IV) monohydrate: a possible model structure of the reaction center for the theoretical study of hemoglobin
Source: IUCrJ. 2021 Feb 18;8(Pt 2):295–304. doi: 10.1107/S205225252100004X (PMC7924236; doi:10.1107/S205225252100004X)
Supplement: Supplementary file 1 [file m-08-00295-sup1.cif]

##############################################################################
###    CIF submission form for molecular structure report (Acta Cryst. B)  ###
###                                         Version: 2.0.2  (6 July 1998)  ###
##############################################################################

# This is an electronic "form" for submitting a structural paper to Acta Cryst.
# Section C as a Crystallographic Information File. Full details of the format
# of such files are given in the paper "The Crystallographic Information File
# (CIF): a New Standard Archive File for Crystallography" by S. R. Hall, F. H.
# Allen and I. D. Brown [Acta Cryst. (1991), A47, 655-685]. 
#
# The current version of the core CIF dictionary is obtainable from
# ftp://ftp.iucr.org/pub/cif_core.dic. The current version number is 2.0.1.
# A few data names below appear in the 1998 Notes for Authors [Acta Cryst.
# (1998), C54, 153-168] but are not yet in an approved dictionary; these
# are indicated by the comment 'Not in version 2.0.1'.
#
# Note that all fields should be numeric or character type EXCEPT those which
# are flagged as 'text' - free-form text of any length may be included in
# these latter fields provided the text block begins and ends with a semicolon
# as the first character of a new line. Note also that the query marks
# '?' are significant as placeholders, and should not be deleted where a data
# item is not given, UNLESS the accompanying data name is also deleted.
# Lines should not exceed 80 characters in length.
#
# An example file derived from this form and annotated in the 1998 Notes for
# Authors may be retrieved as ftp://ftp.iucr.org/pub/example.cif.

#=============================================================================
data_global
#==============================================================================


# PROCESSING SUMMARY (IUCr Office Use Only)

_journal_data_validation_number      ?

_journal_date_recd_electronic        ?
_journal_date_to_coeditor            ?
_journal_date_from_coeditor          ?
_journal_date_accepted               ?
_journal_date_printers_first         ?
_journal_date_printers_final         ?
_journal_date_proofs_out             ?
_journal_date_proofs_in              ?
_journal_coeditor_name               ?
_journal_coeditor_code               ?
_journal_coeditor_notes
; ?
;
_journal_techeditor_code             ?
_journal_techeditor_notes
; ?
;
_journal_coden_ASTM                  ?
_journal_name_full                   IUCrJ
_journal_year                        ?
_journal_volume                      ?
_journal_issue                       ?
_journal_page_first                  ?
_journal_page_last                   ?
_journal_paper_category              ?
_journal_suppl_publ_number           ?
_journal_suppl_publ_pages            ?

#==============================================================================

# SUBMISSION DETAILS
_publ_contact_author_name               'Jozef Ko\<z\'i\<sek'
_publ_contact_author_address            
;  
Department of Physical Chemistry 
Slovak University of Technology
Radlinsk\'eho 9
SK-811 07 Bratislava
Slovak Republic
;
_publ_contact_author_email   'jozef.kozisek@stuba.sk'
_publ_contact_letter
; 
?
; 
_publ_requested_journal     'IUCrJ'

#==============================================================================

# TITLE AND AUTHOR LIST

_publ_section_title
;
Electronic structure of Schiff-base titanium(IV) peroxo[[2,2'-[1,2-phenylenebis
(nitrilomethylidyne)]bis[6-methoxyphenolato]](2-)-N2,N2',O1,O1'] hydrate. 
Possible model structure of the reaction center for the theoretical study 
of hemoglobin.
;
_publ_section_abstract
;
An extensive characterization of C22H18N2O6Ti.H2O was performed by 
topological analysis according to Bader's Quantum Theory of Atoms in 
Molecules (QTAIM) from the experimentally (multipole model) and 
theoretically (DFT) determined electron density. This study is the 
first example of the experimental electronic structure of a coordination 
compound in which a peroxo anion is bonded to a 3d central atom. 
Titanium coordination polyhedron could be described as a deformed 
tetrahedral pyramid if the midpoint of the peroxide O-O bond 
(side-on mode) is considered to be in the quasi-apical position. 
According to the multipole model (MM) results, the titanium atom has 
a positive QTAIM charge of 2.05 e- which does not correspond to the 
formal Ti (IV) oxidation state. On the other hand, the peroxo oxygen 
atoms O(1) and O(2) have MM QTAIM charges of -0.27 and -0.12, respectively. 
This asymmetric charge density distribution on the peroxo oxygens 
agrees with the distorted orientation of the O2 moiety with respect to 
the Ti atom. Despite that the overall MM charge of the O2 moiety is more 
remote from the formal -2 charge than from the neutral O2 one, the O--O 
distance remains close to the one in the peroxo O22- anion. In the case 
of DFT results, the Ti atom charge is also found to be close to +2, 
the O2X- moiety charge is around -1, the optimized O--O distance is shorter 
by only ca 0.04 \%A than the experimental one of 1.5005(16) \%A, and 
the DFT d-populations on Ti are found lower than the experimental MM one. 
This study is the first experimental electronic structure of transition 
metal peroxo complex. 
;
_publ_section_title_footnote
.         

 

 
#----------------------------------------------------------------------------#
#                     AUTHOR INFORMATION                                     #
#----------------------------------------------------------------------------#

loop_
    _publ_author_name
    _publ_author_address
	'J\'ulia Adamko Ko\<zi\<skov\'a'
;
Institute of Physical Chemistry and Chemical Physics
Slovak University of Technology in Bratislava
Radlinsk\'eho 9, Bratislava
SK-81107
Slovakia

;

    'Martin Breza'
;
Institute of Physical Chemistry and Chemical Physics
Slovak University of Technology in Bratislava
Radlinsk\'eho 9, Bratislava
SK-81107
Slovakia
;

    'Mari\'an Valko'
;
Institute of Physical Chemistry and Chemical Physics
Slovak University of Technology in Bratislava
Radlinsk\'eho 9, Bratislava
SK-81107
Slovakia
;

    'Peter Herich'
;
Institute of Information Engineering, Automation and Mathematics
Slovak University of Technology in Bratislava
Radlinsk\'eho 9, Bratislava
SK-81107
Slovakia
;

    'Luk\'a\<s Bu\<c\'insky'
;
Institute of Physical Chemistry and Chemical Physics
Slovak University of Technology in Bratislava
Radlinsk\'eho 9, Bratislava
SK-81107
Slovakia
;
    'Jozef Ko\<z\'i\<sek'
;
Institute of Physical Chemistry and Chemical Physics
Slovak University of Technology in Bratislava
Radlinsk\'eho 9, Bratislava
SK-81107
Slovakia
;
data_I

_audit_creation_date               2020-08-14
_audit_creation_method
;
Olex2 1.2
(compiled 2018.05.29 svn.r3508 for OlexSys, GUI svn.r5506)
;
_shelxl_version_number             2018/3

_audit_contact_author_email        jozef.kozisek@stuba.sk
_audit_contact_author_name         'Jozef Kozisek'
_audit_contact_author_phone        ?
_publ_contact_author_id_orcid      ?

_computing_molecular_graphics    'Olex2 (Dolomanov et al., 2009)'
_computing_publication_material  'Olex2 (Dolomanov et al., 2009)'
_computing_structure_refinement  'XL (Sheldrick, 2008)'
_computing_structure_solution    'ShelXT (Sheldrick, 2015)'
_chemical_name_common              ?
_chemical_name_systematic          ?
_chemical_formula_moiety           'C22 H18 N2 O6 Ti, H2 O'
_chemical_formula_sum              'C22 H20 N2 O7 Ti'
_chemical_formula_weight           472.30
_chemical_melting_point            ?
loop_
  _atom_type_symbol
  _atom_type_description
  _atom_type_scat_dispersion_real
  _atom_type_scat_dispersion_imag
  _atom_type_scat_source
 'C' 'C' 0.0015 0.0009 'International Tables Vol C Tables 4.2.6.8 and 6.1.1.4'
 'H' 'H' 0.0000 0.0000 'International Tables Vol C Tables 4.2.6.8 and 6.1.1.4'
 'N' 'N' 0.0030 0.0019 'International Tables Vol C Tables 4.2.6.8 and 6.1.1.4'
 'O' 'O' 0.0056 0.0036 'International Tables Vol C Tables 4.2.6.8 and 6.1.1.4'
 'Ti' 'Ti' 0.2060 0.2830 
 'International Tables Vol C Tables 4.2.6.8 and 6.1.1.4'

_shelx_space_group_comment
;
The symmetry employed for this shelxl refinement is uniquely defined
by the following loop, which should always be used as a source of
symmetry information in preference to the above space-group names.
They are only intended as comments.
;
_space_group_crystal_system        'triclinic'
_space_group_IT_number             2
_space_group_name_H-M_alt          'P -1'
_space_group_name_Hall             '-P 1'
loop_
  _space_group_symop_operation_xyz
 'x, y, z'
 '-x, -y, -z'

_cell_length_a                   7.47978(24)
_cell_length_b                   12.2525(4)
_cell_length_c                   12.6131(4)
_cell_angle_alpha                115.6367(24)
_cell_angle_beta                 91.030(3)
_cell_angle_gamma                103.625(3)
_cell_volume                     1003.29(6)
_cell_formula_units_Z            2
_cell_measurement_temperature    100
_cell_measurement_reflns_used    80862
_cell_measurement_theta_min      2.23
_cell_measurement_theta_max      45.20

_exptl_crystal_description       'rod'
_exptl_crystal_colour            'yellow'
_exptl_crystal_size_max          0.130
_exptl_crystal_size_mid          0.055
_exptl_crystal_size_min          0.031
_exptl_crystal_density_diffrn    1.563
_exptl_crystal_density_meas      ?
_exptl_crystal_density_method    'not measured'
_exptl_crystal_F_000             488
_diffrn_reflns_Laue_measured_fraction_full  0.999
_diffrn_reflns_Laue_measured_fraction_max  1.000
_diffrn_reflns_limit_h_max         11
_diffrn_reflns_limit_h_min         -11
_diffrn_reflns_limit_k_max         18
_diffrn_reflns_limit_k_min         -18
_diffrn_reflns_limit_l_max         19
_diffrn_reflns_limit_l_min         -19
_diffrn_reflns_number              95673
_exptl_absorpt_coefficient_mu    0.254
_exptl_absorpt_correction_type   multi-scan
_exptl_absorpt_process_details
;
STOE X-Red32, absorption correction by Gaussian integration, analogous to
P. Coppens, "The Evaluation of Absorption and Extinction in Single-Crystal
Structure Analysis", published in: F. R. Ahmed (Editor), "Crystallographic
Computing", Munksgaard, Copenhagen (1970), 255 - 270.
Afterwards scaling of reflection intensities was performed within STOE LANA.
J. Koziskova, F. Hahn, J. Richter, J. Kozisek, "Comparison of different
absorption corrections on the model structure of tetrakis(\m~2~-acetato)-
diaqua-di-copper(II)", Acta Chimica Slovaca, vol. 9, no. 2, 2016, 
pp. 136 - 140.
Finally a spherical absorption correction was done within STOE LANA.
;
_exptl_absorpt_correction_T_min  0.4641
_exptl_absorpt_correction_T_max  0.9906

loop_
    _exptl_crystal_face_index_h
    _exptl_crystal_face_index_k
    _exptl_crystal_face_index_l
    _exptl_crystal_face_perp_dist
   0   1   0  0.0220
   0  -1   0  0.0090
  -1   0   0  0.0630
   1   0   0  0.0670
   0   0   1  0.0350
   0   0  -1  0.0200
   0  -1   1  0.0220
   0   1  -1  0.0100

#--------------------------------------------------------------------------
# EXPERIMENTAL DATA
#--------------------------------------------------------------------------

_diffrn_reflns_av_R_equivalents    0.0696
_diffrn_reflns_av_unetI/netI       0.0307
_diffrn_measurement_device       '4-circle diffractometer'
_diffrn_measurement_device_type  'STOE STADIVARI'

_diffrn_detector                 'HPAD'
_diffrn_detector_type            'Dectris 300K Pilatus3R'
_diffrn_detector_area_resol_mean 5.81

_diffrn_source                   'Incoatec HB I\ms 2.0'
_diffrn_source_type              'Incoatec Ag tube'
_diffrn_radiation_probe          x-ray
_diffrn_source_target            Ag
_diffrn_source_voltage           50
_diffrn_source_current           0.880
_diffrn_source_power             0.044
_diffrn_radiation_type           'Ag K\a'
_diffrn_radiation_wavelength     0.56083
_diffrn_radiation_monochromator  'Graded multilayer mirror'
_diffrn_radiation_collimation    '0.6 mm diameter'

_diffrn_ambient_temperature      100

_diffrn_measurement_method       'rotation method, \w scans'
_diffrn_measurement_details      '6075 frames, detector distance = 40 mm' 
_diffrn_measured_fraction_theta_full  0.999
_diffrn_measured_fraction_theta_max 1.000


_diffrn_reflns_theta_min         2.232
_diffrn_reflns_theta_max         25.553
_reflns_number_total             7662
_reflns_number_gt                5946
_reflns_d_resolution_high        0.399
_reflns_d_resolution_low         7.20
_reflns_limit_h_min              -18
_reflns_limit_h_max              17
_reflns_limit_k_min              -30
_reflns_limit_k_max              30
_reflns_limit_l_min              -31
_reflns_limit_l_max              31
_diffrn_reflns_point_group_measured_fraction_full  0.999
_diffrn_reflns_point_group_measured_fraction_max  1.000
_diffrn_reflns_theta_full          35.
_reflns_special_details
;
 Reflections were merged by SHELXL according to the crystal
 class for the calculation of statistics and refinement.
 
 _reflns_Friedel_fraction is defined as the number of unique
 Friedel pairs measured divided by the number that would be
 possible theoretically, ignoring centric projections and
 systematic absences.
;
_reflns_threshold_expression       'I > 2\s(I)'

_computing_cell_refinement
;
X-Area Recipe 1.33.0.0 (STOE, 2015)
;
_computing_data_collection
;
X-Area Pilatus3_SV 1.31.150.0 (STOE, 2018)
;
_computing_data_reduction
;
X-Area Integrate 1.73.1.0 (STOE, 2018)
X-Area LANA 1.73.2.0 (STOE, 2018)
STOE & Cie GmbH, X-Area, software package for collecting single-crystal or
multi-domain crystal data on STOE area-detector diffractometers, for image 
processing, for the correction and scaling of reflection intensities and 
for outlier rejection, version 1.84, Darmstadt 2018
;

_refine_diff_density_max           1.191
_refine_diff_density_min           -0.477
_refine_diff_density_rms           0.073
_refine_ls_extinction_coef         .
_refine_ls_extinction_method       none
_refine_ls_goodness_of_fit_ref     1.035
_refine_ls_hydrogen_treatment      mixed
_refine_ls_matrix_type             full
_refine_ls_number_parameters       299
_refine_ls_number_reflns           7660
_refine_ls_number_restraints       0
_refine_ls_R_factor_all            0.0551
_refine_ls_R_factor_gt             0.0348
_refine_ls_restrained_S_all        1.035
_refine_ls_shift/su_max            0.001
_refine_ls_shift/su_mean           0.000
_refine_ls_structure_factor_coef   Fsqd
_refine_ls_weighting_details      
 'w=1/[\s^2^(Fo^2^)+(0.0420P)^2^+0.4368P] where P=(Fo^2^+2Fc^2^)/3'
_refine_ls_weighting_scheme        calc
_refine_ls_wR_factor_gt            0.0808
_refine_ls_wR_factor_ref           0.0890
_refine_special_details            
;
1. Fixed Uiso
 At 1.2 times of:
  All C(H) groups
 At 1.5 times of:
  All C(H,H,H) groups
2.a Aromatic/amide H refined with riding coordinates:
 C3(H3), C4(H4), C5(H5), C8(H8), C11(H11), C12(H12), C13(H13), C16(H16),
 C19(H19), C20(H20), C21(H21), C22(H22)
2.b Idealised Me refined as rotating group:
 C7(H7A,H7B,H7C), C15(H15A,H15B,H15C)
;
_atom_sites_solution_hydrogens     mixed
_atom_sites_solution_primary       dual
_atom_sites_solution_secondary     ?
loop_
  _atom_site_label
  _atom_site_type_symbol
  _atom_site_fract_x
  _atom_site_fract_y
  _atom_site_fract_z
  _atom_site_U_iso_or_equiv
  _atom_site_adp_type
  _atom_site_occupancy
  _atom_site_site_symmetry_order
  _atom_site_calc_flag
  _atom_site_refinement_flags_posn
  _atom_site_refinement_flags_adp
  _atom_site_refinement_flags_occupancy
  _atom_site_disorder_assembly
  _atom_site_disorder_group
 C1 C 0.72603(15) 0.43736(11) 0.44467(10) 0.00955(19) Uani 1 1 d . . . . .
 C2 C 0.79873(15) 0.37308(11) 0.49783(10) 0.0111(2) Uani 1 1 d . . . . .
 C3 C 0.87446(16) 0.43539(12) 0.61656(11) 0.0132(2) Uani 1 1 d . . . . .
 H3 H 0.925625 0.392358 0.651121 0.016 Uiso 1 1 calc R . . . .
 C4 C 0.87636(16) 0.56126(12) 0.68618(10) 0.0136(2) Uani 1 1 d . . . . .
 H4 H 0.931074 0.603543 0.766971 0.016 Uiso 1 1 calc R . . . .
 C5 C 0.79895(16) 0.62359(11) 0.63751(10) 0.0121(2) Uani 1 1 d . . . . .
 H5 H 0.795376 0.707628 0.685728 0.015 Uiso 1 1 calc R . . . .
 C6 C 0.72461(15) 0.56273(11) 0.51569(10) 0.00973(19) Uani 1 1 d . . . . .
 C7 C 0.86838(18) 0.18369(13) 0.47116(13) 0.0175(2) Uani 1 1 d . . . . .
 H7A H 0.857019 0.098314 0.409220 0.026 Uiso 1 1 calc GR . . . .
 H7B H 0.803787 0.179502 0.536769 0.026 Uiso 1 1 calc GR . . . .
 H7C H 0.999922 0.227791 0.500495 0.026 Uiso 1 1 calc GR . . . .
 C8 C 0.65025(15) 0.63350(11) 0.46911(10) 0.00999(19) Uani 1 1 d . . . . .
 H8 H 0.637780 0.712998 0.524596 0.012 Uiso 1 1 calc R . . . .
 C9 C 0.29875(16) 0.21594(11) 0.02418(10) 0.0112(2) Uani 1 1 d . . . . .
 C10 C 0.22885(16) 0.08292(11) -0.03958(11) 0.0130(2) Uani 1 1 d . . . . .
 C11 C 0.10401(18) 0.02958(12) -0.14203(11) 0.0166(2) Uani 1 1 d . . . . .
 H11 H 0.059748 -0.059308 -0.185029 0.020 Uiso 1 1 calc R . . . .
 C12 C 0.04177(19) 0.10637(12) -0.18325(11) 0.0187(2) Uani 1 1 d . . . . .
 H12 H -0.043600 0.068806 -0.254056 0.022 Uiso 1 1 calc R . . . .
 C13 C 0.10395(18) 0.23531(12) -0.12153(11) 0.0169(2) Uani 1 1 d . . . . .
 H13 H 0.059749 0.286467 -0.148915 0.020 Uiso 1 1 calc R . . . .
 C14 C 0.23417(16) 0.29175(11) -0.01692(10) 0.0119(2) Uani 1 1 d . . . . .
 C15 C 0.23932(19) -0.11590(12) -0.05324(13) 0.0181(2) Uani 1 1 d . . . . .
 H15A H 0.273436 -0.142353 -0.133549 0.027 Uiso 1 1 calc GR . . . .
 H15B H 0.104523 -0.146276 -0.057995 0.027 Uiso 1 1 calc GR . . . .
 H15C H 0.301762 -0.151063 -0.011653 0.027 Uiso 1 1 calc GR . . . .
 C16 C 0.28669(16) 0.42630(11) 0.04962(10) 0.0120(2) Uani 1 1 d . . . . .
 H16 H 0.224542 0.471282 0.023371 0.014 Uiso 1 1 calc R . . . .
 C17 C 0.53915(16) 0.68106(11) 0.32222(10) 0.01049(19) Uani 1 1 d . . . . .
 C18 C 0.44052(16) 0.62485(11) 0.20729(10) 0.01047(19) Uani 1 1 d . . . . .
 C19 C 0.37874(18) 0.69832(12) 0.16358(11) 0.0146(2) Uani 1 1 d . . . . .
 H19 H 0.312020 0.660433 0.085993 0.017 Uiso 1 1 calc R . . . .
 C20 C 0.41515(19) 0.82711(12) 0.23393(12) 0.0163(2) Uani 1 1 d . . . . .
 H20 H 0.372849 0.877281 0.204388 0.020 Uiso 1 1 calc R . . . .
 C21 C 0.51348(18) 0.88309(11) 0.34770(12) 0.0155(2) Uani 1 1 d . . . . .
 H21 H 0.537464 0.971233 0.395231 0.019 Uiso 1 1 calc R . . . .
 C22 C 0.57661(17) 0.81134(11) 0.39215(11) 0.0137(2) Uani 1 1 d . . . . .
 H22 H 0.644731 0.850151 0.469419 0.016 Uiso 1 1 calc R . . . .
 N1 N 0.59828(13) 0.59803(9) 0.35711(9) 0.00970(17) Uani 1 1 d . . . . .
 N2 N 0.41254(14) 0.49223(9) 0.14315(9) 0.00984(17) Uani 1 1 d . . . . .
 O1 O 0.76909(14) 0.38499(9) 0.10348(9) 0.01872(19) Uani 1 1 d . . . . .
 O2 O 0.81169(13) 0.51947(9) 0.18586(9) 0.01756(18) Uani 1 1 d . . . . .
 O3 O 0.65739(12) 0.37639(8) 0.33029(7) 0.01150(16) Uani 1 1 d . . . . .
 O4 O 0.41672(12) 0.26415(8) 0.12239(8) 0.01294(16) Uani 1 1 d . . . . .
 O5 O 0.78738(13) 0.24994(8) 0.42306(8) 0.01485(17) Uani 1 1 d . . . . .
 O6 O 0.29530(13) 0.01875(8) 0.01041(9) 0.01624(18) Uani 1 1 d . . . . .
 Ti01 Ti 0.60040(3) 0.42139(2) 0.21082(2) 0.00894(5) Uani 1 1 d . . . . .
 O7 O 0.40140(16) 0.11234(10) 0.27540(10) 0.0220(2) Uani 1 1 d . . . . .
 H7D H 0.500(3) 0.161(2) 0.296(2) 0.042(6) Uiso 1 1 d . . . . .
 H7E H 0.380(3) 0.104(2) 0.210(2) 0.034(6) Uiso 1 1 d . . . . .

loop_
  _atom_site_aniso_label
  _atom_site_aniso_U_11
  _atom_site_aniso_U_22
  _atom_site_aniso_U_33
  _atom_site_aniso_U_23
  _atom_site_aniso_U_13
  _atom_site_aniso_U_12
 C1 0.0076(4) 0.0120(5) 0.0092(4) 0.0057(4) 0.0011(3) 0.0011(4)
 C2 0.0089(4) 0.0133(5) 0.0124(5) 0.0073(4) 0.0016(4) 0.0022(4)
 C3 0.0098(4) 0.0187(5) 0.0137(5) 0.0101(4) 0.0009(4) 0.0029(4)
 C4 0.0108(5) 0.0193(6) 0.0100(5) 0.0071(4) 0.0003(4) 0.0016(4)
 C5 0.0112(5) 0.0141(5) 0.0092(4) 0.0043(4) 0.0011(4) 0.0021(4)
 C6 0.0078(4) 0.0120(5) 0.0094(4) 0.0052(4) 0.0013(3) 0.0016(4)
 C7 0.0155(5) 0.0175(6) 0.0252(6) 0.0144(5) 0.0007(5) 0.0052(4)
 C8 0.0085(4) 0.0099(5) 0.0098(4) 0.0035(4) 0.0016(3) 0.0012(4)
 C9 0.0106(4) 0.0101(5) 0.0106(5) 0.0027(4) 0.0013(4) 0.0027(4)
 C10 0.0124(5) 0.0108(5) 0.0141(5) 0.0039(4) 0.0025(4) 0.0033(4)
 C11 0.0170(5) 0.0112(5) 0.0149(5) 0.0015(4) -0.0005(4) 0.0009(4)
 C12 0.0205(6) 0.0158(6) 0.0134(5) 0.0031(4) -0.0042(4) 0.0008(5)
 C13 0.0181(5) 0.0150(5) 0.0145(5) 0.0056(4) -0.0038(4) 0.0019(4)
 C14 0.0126(5) 0.0106(5) 0.0110(5) 0.0042(4) 0.0003(4) 0.0022(4)
 C15 0.0206(6) 0.0087(5) 0.0228(6) 0.0047(4) 0.0048(5) 0.0048(4)
 C16 0.0134(5) 0.0110(5) 0.0114(5) 0.0053(4) -0.0004(4) 0.0027(4)
 C17 0.0113(4) 0.0091(4) 0.0111(5) 0.0049(4) 0.0014(4) 0.0022(4)
 C18 0.0117(5) 0.0087(4) 0.0113(5) 0.0047(4) 0.0017(4) 0.0029(4)
 C19 0.0188(5) 0.0128(5) 0.0137(5) 0.0067(4) 0.0000(4) 0.0059(4)
 C20 0.0222(6) 0.0125(5) 0.0175(5) 0.0085(4) 0.0026(4) 0.0072(4)
 C21 0.0196(5) 0.0088(5) 0.0173(5) 0.0051(4) 0.0024(4) 0.0039(4)
 C22 0.0161(5) 0.0099(5) 0.0130(5) 0.0038(4) 0.0006(4) 0.0025(4)
 N1 0.0098(4) 0.0089(4) 0.0102(4) 0.0044(3) 0.0005(3) 0.0018(3)
 N2 0.0112(4) 0.0087(4) 0.0095(4) 0.0043(3) 0.0010(3) 0.0021(3)
 O1 0.0199(4) 0.0210(5) 0.0154(4) 0.0075(4) 0.0032(3) 0.0071(4)
 O2 0.0174(4) 0.0180(4) 0.0177(4) 0.0086(4) 0.0028(3) 0.0044(3)
 O3 0.0136(4) 0.0106(4) 0.0093(3) 0.0041(3) -0.0009(3) 0.0025(3)
 O4 0.0134(4) 0.0097(4) 0.0140(4) 0.0041(3) -0.0029(3) 0.0029(3)
 O5 0.0169(4) 0.0128(4) 0.0165(4) 0.0077(3) -0.0005(3) 0.0048(3)
 O6 0.0185(4) 0.0087(4) 0.0193(4) 0.0043(3) -0.0009(3) 0.0039(3)
 Ti01 0.01051(9) 0.00847(9) 0.00746(8) 0.00312(7) -0.00005(6) 0.00290(6)
 O7 0.0252(5) 0.0156(5) 0.0232(5) 0.0090(4) 0.0007(4) 0.0016(4)

_geom_special_details
;
 All esds (except the esd in the dihedral angle between two l.s. planes)
 are estimated using the full covariance matrix.  The cell esds are taken
 into account individually in the estimation of esds in distances, angles
 and torsion angles; correlations between esds in cell parameters are only
 used when they are defined by crystal symmetry.  An approximate (isotropic)
 treatment of cell esds is used for estimating esds involving l.s. planes.
;
loop_
  _geom_bond_atom_site_label_1
  _geom_bond_atom_site_label_2
  _geom_bond_distance
  _geom_bond_site_symmetry_2
  _geom_bond_publ_flag
 C1 C2 1.4182(16) . ?
 C1 C6 1.4069(16) . ?
 C1 O3 1.3278(13) . ?
 C2 C3 1.3866(16) . ?
 C2 O5 1.3706(15) . ?
 C3 H3 0.9500 . ?
 C3 C4 1.4025(18) . ?
 C4 H4 0.9500 . ?
 C4 C5 1.3772(17) . ?
 C5 H5 0.9500 . ?
 C5 C6 1.4172(15) . ?
 C6 C8 1.4362(16) . ?
 C7 H7A 0.9800 . ?
 C7 H7B 0.9800 . ?
 C7 H7C 0.9800 . ?
 C7 O5 1.4278(15) . ?
 C8 H8 0.9500 . ?
 C8 N1 1.3058(14) . ?
 C9 C10 1.4233(16) . ?
 C9 C14 1.4086(17) . ?
 C9 O4 1.3206(13) . ?
 C10 C11 1.3810(17) . ?
 C10 O6 1.3655(15) . ?
 C11 H11 0.9500 . ?
 C11 C12 1.4118(19) . ?
 C12 H12 0.9500 . ?
 C12 C13 1.3765(18) . ?
 C13 H13 0.9500 . ?
 C13 C14 1.4194(16) . ?
 C14 C16 1.4360(16) . ?
 C15 H15A 0.9800 . ?
 C15 H15B 0.9800 . ?
 C15 H15C 0.9800 . ?
 C15 O6 1.4346(15) . ?
 C16 H16 0.9500 . ?
 C16 N2 1.3067(14) . ?
 C17 C18 1.4064(15) . ?
 C17 C22 1.4024(16) . ?
 C17 N1 1.4201(15) . ?
 C18 C19 1.3944(16) . ?
 C18 N2 1.4264(15) . ?
 C19 H19 0.9500 . ?
 C19 C20 1.3888(17) . ?
 C20 H20 0.9500 . ?
 C20 C21 1.3940(18) . ?
 C21 H21 0.9500 . ?
 C21 C22 1.3867(18) . ?
 C22 H22 0.9500 . ?
 N1 Ti01 2.1565(10) . ?
 N2 Ti01 2.1515(10) . ?
 O1 O2 1.4682(14) . ?
 O1 Ti01 1.8514(10) . ?
 O2 Ti01 1.8685(10) . ?
 O3 Ti01 1.8877(9) . ?
 O4 Ti01 1.9188(9) . ?
 O7 H7D 0.79(2) . ?
 O7 H7E 0.79(2) . ?

loop_
  _geom_angle_atom_site_label_1
  _geom_angle_atom_site_label_2
  _geom_angle_atom_site_label_3
  _geom_angle
  _geom_angle_site_symmetry_1
  _geom_angle_site_symmetry_3
  _geom_angle_publ_flag
 C6 C1 C2 118.85(10) . . ?
 O3 C1 C2 118.98(11) . . ?
 O3 C1 C6 122.15(10) . . ?
 C3 C2 C1 120.08(11) . . ?
 O5 C2 C1 114.75(10) . . ?
 O5 C2 C3 125.17(11) . . ?
 C2 C3 H3 119.6 . . ?
 C2 C3 C4 120.72(11) . . ?
 C4 C3 H3 119.6 . . ?
 C3 C4 H4 120.0 . . ?
 C5 C4 C3 120.04(11) . . ?
 C5 C4 H4 120.0 . . ?
 C4 C5 H5 119.9 . . ?
 C4 C5 C6 120.19(11) . . ?
 C6 C5 H5 119.9 . . ?
 C1 C6 C5 120.03(11) . . ?
 C1 C6 C8 122.25(10) . . ?
 C5 C6 C8 117.72(11) . . ?
 H7A C7 H7B 109.5 . . ?
 H7A C7 H7C 109.5 . . ?
 H7B C7 H7C 109.5 . . ?
 O5 C7 H7A 109.5 . . ?
 O5 C7 H7B 109.5 . . ?
 O5 C7 H7C 109.5 . . ?
 C6 C8 H8 117.2 . . ?
 N1 C8 C6 125.65(11) . . ?
 N1 C8 H8 117.2 . . ?
 C14 C9 C10 118.93(10) . . ?
 O4 C9 C10 118.79(11) . . ?
 O4 C9 C14 122.23(10) . . ?
 C11 C10 C9 120.22(11) . . ?
 O6 C10 C9 114.07(10) . . ?
 O6 C10 C11 125.71(11) . . ?
 C10 C11 H11 119.8 . . ?
 C10 C11 C12 120.40(11) . . ?
 C12 C11 H11 119.8 . . ?
 C11 C12 H12 119.8 . . ?
 C13 C12 C11 120.44(11) . . ?
 C13 C12 H12 119.8 . . ?
 C12 C13 H13 120.0 . . ?
 C12 C13 C14 119.94(12) . . ?
 C14 C13 H13 120.0 . . ?
 C9 C14 C13 120.05(11) . . ?
 C9 C14 C16 121.32(10) . . ?
 C13 C14 C16 118.47(11) . . ?
 H15A C15 H15B 109.5 . . ?
 H15A C15 H15C 109.5 . . ?
 H15B C15 H15C 109.5 . . ?
 O6 C15 H15A 109.5 . . ?
 O6 C15 H15B 109.5 . . ?
 O6 C15 H15C 109.5 . . ?
 C14 C16 H16 117.2 . . ?
 N2 C16 C14 125.66(11) . . ?
 N2 C16 H16 117.2 . . ?
 C18 C17 N1 115.45(10) . . ?
 C22 C17 C18 119.75(11) . . ?
 C22 C17 N1 124.78(10) . . ?
 C17 C18 N2 115.18(10) . . ?
 C19 C18 C17 120.07(11) . . ?
 C19 C18 N2 124.75(10) . . ?
 C18 C19 H19 120.1 . . ?
 C20 C19 C18 119.73(11) . . ?
 C20 C19 H19 120.1 . . ?
 C19 C20 H20 119.9 . . ?
 C19 C20 C21 120.30(12) . . ?
 C21 C20 H20 119.9 . . ?
 C20 C21 H21 119.7 . . ?
 C22 C21 C20 120.62(11) . . ?
 C22 C21 H21 119.7 . . ?
 C17 C22 H22 120.2 . . ?
 C21 C22 C17 119.52(11) . . ?
 C21 C22 H22 120.2 . . ?
 C8 N1 C17 119.89(10) . . ?
 C8 N1 Ti01 126.18(8) . . ?
 C17 N1 Ti01 113.89(7) . . ?
 C16 N2 C18 120.06(10) . . ?
 C16 N2 Ti01 126.04(8) . . ?
 C18 N2 Ti01 113.84(7) . . ?
 O2 O1 Ti01 67.37(6) . . ?
 O1 O2 Ti01 66.14(5) . . ?
 C1 O3 Ti01 136.06(8) . . ?
 C9 O4 Ti01 134.45(8) . . ?
 C2 O5 C7 116.60(10) . . ?
 C10 O6 C15 116.94(10) . . ?
 N2 Ti01 N1 75.04(4) . . ?
 O1 Ti01 N1 129.63(4) . . ?
 O1 Ti01 N2 105.75(4) . . ?
 O1 Ti01 O2 46.49(4) . . ?
 O1 Ti01 O3 108.41(4) . . ?
 O1 Ti01 O4 94.65(4) . . ?
 O2 Ti01 N1 83.21(4) . . ?
 O2 Ti01 N2 93.65(4) . . ?
 O2 Ti01 O3 111.24(4) . . ?
 O2 Ti01 O4 138.56(4) . . ?
 O3 Ti01 N1 84.69(4) . . ?
 O3 Ti01 N2 145.78(4) . . ?
 O3 Ti01 O4 92.42(4) . . ?
 O4 Ti01 N1 134.20(4) . . ?
 O4 Ti01 N2 82.88(4) . . ?
 H7D O7 H7E 101(2) . . ?

_shelx_res_file
;
TITL tio2_a.res in P-1
    tio2.res
    created by SHELXL-2018/3 at 06:40:37 on 14-Aug-2020
REM Old TITL
REM SHELXT solution in P-1: R1 0.229, Rweak 0.005, Alpha 0.084
REM <I/s> 0.000 for 0 systematic absences, Orientation as input
REM Formula found by SHELXT: C23 O8 Ti
CELL 0.56083 7.4798 12.2525 12.6131 115.637 91.03 103.625
ZERR 2 0.0002 0.0004 0.0004 0.002 0.003 0.003
LATT 1
SFAC C H N O Ti
UNIT 44 40 4 14 2

L.S. 4 0 0
PLAN  3
SIZE 0.15 0.05 0.045
TEMP -173.15
BOND $H
list 4
fmap 2 53
acta
SHEL 1000 0.65
REM <olex2.extras>
REM <HklSrc "%.\\TiO2.hkl">
REM </olex2.extras>

WGHT    0.042000    0.436800
FVAR       0.47096
C1    1    0.726025    0.437361    0.444673    11.00000    0.00759    0.01202 =
         0.00917    0.00567    0.00114    0.00109
C2    1    0.798727    0.373082    0.497833    11.00000    0.00890    0.01328 =
         0.01236    0.00729    0.00157    0.00222
C3    1    0.874463    0.435395    0.616561    11.00000    0.00977    0.01868 =
         0.01372    0.01014    0.00091    0.00287
AFIX  43
H3    2    0.925625    0.392358    0.651121    11.00000   -1.20000
AFIX   0
C4    1    0.876360    0.561256    0.686184    11.00000    0.01082    0.01926 =
         0.01002    0.00710    0.00032    0.00165
AFIX  43
H4    2    0.931074    0.603543    0.766971    11.00000   -1.20000
AFIX   0
C5    1    0.798951    0.623590    0.637507    11.00000    0.01119    0.01413 =
         0.00917    0.00432    0.00114    0.00209
AFIX  43
H5    2    0.795376    0.707628    0.685728    11.00000   -1.20000
AFIX   0
C6    1    0.724613    0.562726    0.515689    11.00000    0.00775    0.01199 =
         0.00936    0.00523    0.00128    0.00163
C7    1    0.868378    0.183693    0.471156    11.00000    0.01552    0.01749 =
         0.02518    0.01437    0.00069    0.00516
AFIX 137
H7A   2    0.857019    0.098314    0.409220    11.00000   -1.50000
H7B   2    0.803787    0.179502    0.536769    11.00000   -1.50000
H7C   2    0.999922    0.227791    0.500495    11.00000   -1.50000
AFIX   0
C8    1    0.650246    0.633498    0.469115    11.00000    0.00848    0.00990 =
         0.00984    0.00349    0.00160    0.00122
AFIX  43
H8    2    0.637780    0.712998    0.524596    11.00000   -1.20000
AFIX   0
C9    1    0.298755    0.215942    0.024179    11.00000    0.01057    0.01006 =
         0.01063    0.00265    0.00133    0.00266
C10   1    0.228845    0.082920   -0.039582    11.00000    0.01241    0.01083 =
         0.01406    0.00391    0.00247    0.00330
C11   1    0.104007    0.029584   -0.142032    11.00000    0.01697    0.01123 =
         0.01494    0.00150   -0.00054    0.00089
AFIX  43
H11   2    0.059748   -0.059308   -0.185029    11.00000   -1.20000
AFIX   0
C12   1    0.041767    0.106372   -0.183250    11.00000    0.02054    0.01581 =
         0.01340    0.00313   -0.00417    0.00085
AFIX  43
H12   2   -0.043600    0.068806   -0.254056    11.00000   -1.20000
AFIX   0
C13   1    0.103951    0.235307   -0.121527    11.00000    0.01813    0.01501 =
         0.01455    0.00559   -0.00383    0.00188
AFIX  43
H13   2    0.059749    0.286467   -0.148915    11.00000   -1.20000
AFIX   0
C14   1    0.234170    0.291755   -0.016924    11.00000    0.01263    0.01064 =
         0.01102    0.00415    0.00026    0.00217
C15   1    0.239320   -0.115903   -0.053240    11.00000    0.02065    0.00865 =
         0.02281    0.00474    0.00479    0.00480
AFIX 137
H15A  2    0.273436   -0.142353   -0.133549    11.00000   -1.50000
H15B  2    0.104523   -0.146276   -0.057995    11.00000   -1.50000
H15C  2    0.301762   -0.151063   -0.011653    11.00000   -1.50000
AFIX   0
C16   1    0.286688    0.426302    0.049623    11.00000    0.01336    0.01103 =
         0.01137    0.00530   -0.00036    0.00269
AFIX  43
H16   2    0.224542    0.471282    0.023371    11.00000   -1.20000
AFIX   0
C17   1    0.539151    0.681056    0.322221    11.00000    0.01126    0.00912 =
         0.01113    0.00487    0.00137    0.00223
C18   1    0.440525    0.624847    0.207295    11.00000    0.01175    0.00870 =
         0.01131    0.00473    0.00166    0.00293
C19   1    0.378745    0.698319    0.163583    11.00000    0.01877    0.01283 =
         0.01371    0.00670    0.00005    0.00592
AFIX  43
H19   2    0.312020    0.660433    0.085993    11.00000   -1.20000
AFIX   0
C20   1    0.415148    0.827109    0.233933    11.00000    0.02225    0.01254 =
         0.01748    0.00848    0.00260    0.00722
AFIX  43
H20   2    0.372849    0.877281    0.204388    11.00000   -1.20000
AFIX   0
C21   1    0.513477    0.883091    0.347702    11.00000    0.01963    0.00879 =
         0.01734    0.00506    0.00245    0.00392
AFIX  43
H21   2    0.537464    0.971233    0.395231    11.00000   -1.20000
AFIX   0
C22   1    0.576605    0.811336    0.392153    11.00000    0.01609    0.00994 =
         0.01299    0.00378    0.00059    0.00246
AFIX  43
H22   2    0.644731    0.850151    0.469419    11.00000   -1.20000
AFIX   0
N1    3    0.598284    0.598028    0.357113    11.00000    0.00975    0.00888 =
         0.01016    0.00440    0.00053    0.00179
N2    3    0.412535    0.492234    0.143148    11.00000    0.01118    0.00875 =
         0.00952    0.00434    0.00104    0.00213
O1    4    0.769093    0.384988    0.103482    11.00000    0.01991    0.02102 =
         0.01536    0.00749    0.00317    0.00708
O2    4    0.811692    0.519475    0.185862    11.00000    0.01742    0.01804 =
         0.01769    0.00864    0.00284    0.00442
O3    4    0.657386    0.376389    0.330295    11.00000    0.01360    0.01061 =
         0.00933    0.00410   -0.00090    0.00248
O4    4    0.416722    0.264149    0.122385    11.00000    0.01338    0.00972 =
         0.01396    0.00407   -0.00290    0.00286
O5    4    0.787384    0.249939    0.423056    11.00000    0.01688    0.01276 =
         0.01651    0.00773   -0.00050    0.00477
O6    4    0.295296    0.018752    0.010407    11.00000    0.01855    0.00873 =
         0.01926    0.00434   -0.00095    0.00393
TI01  5    0.600405    0.421393    0.210817    11.00000    0.01051    0.00847 =
         0.00746    0.00312   -0.00005    0.00290

O7    4    0.401401    0.112342    0.275404    11.00000    0.02524    0.01562 =
         0.02316    0.00897    0.00075    0.00159
H7D   2    0.500062    0.161293    0.296275    11.00000    0.04152
H7E   2    0.380215    0.104050    0.210268    11.00000    0.03408
HKLF 4


REM  tio2_a.res in P-1
REM wR2 = 0.0890, GooF = S = 1.035, Restrained GooF = 1.035 for all data
REM R1 = 0.0348 for 5946 Fo > 4sig(Fo) and 0.0551 for all 7660 data
REM 299 parameters refined using 0 restraints

END

WGHT      0.0420      0.4368

REM Highest difference peak  1.191,  deepest hole -0.477,  1-sigma level  0.073
Q1    1   0.7586  0.4457  0.1454  11.00000  0.05    1.19
Q2    1   0.5016  0.6552  0.2632  11.00000  0.05    0.55
Q3    1   0.8406  0.4017  0.5559  11.00000  0.05    0.52
;
_shelx_res_checksum                51471
_shelx_hkl_file
;
 -18   8  -6   -2.96   11.92   0
 -18  10  -4   12.79   12.04   0
 -18  11  -2   -7.62   11.78   0
 -17   7  -8    8.83   11.73   0
 -17  11  -4   -5.62   11.92   0
 -17  11   9    1.97   10.60   0
 -17  12  -1    4.26   13.05   0
 -17  12   5    7.45   11.00   0
 -16  12   7    0.86    9.24   0
 -15   8  -9   26.50   12.35   0
 -15  13  -1    2.52   11.54   0
 -15  13   2    4.33   11.09   0
 -15  13   3   10.12    9.87   0
 -14   1 -11   10.57   10.24   0
 -14   2 -11   -5.52   10.72   0
 -14   3 -11    1.67   10.70   0
 -14   4 -11   -5.58    9.57   0
 -14   9  -9   23.28   11.77   0
 -14  10  -8   40.74   12.54   0
 -14  11  -7  -13.52   10.59   0
 -14  13  -2    5.59   10.66   0
 -14  13   3   18.96   10.50   0
 -13  -2 -11    4.81    9.70   0
 -13   8 -10    1.90   10.38   0
 -13  13  -2   15.59   10.60   0
 -13  13   3    1.93    9.57   0
 -12  12   7   -8.58    7.70   0
 -12  13  -2   -1.87    9.90   0
 -12  13  -1    8.25    9.86   0
 -12  13   2   -5.98    8.57   0
 -11   1 -12    5.89    8.19   0
 -11   2 -12   -2.56    8.18   0
 -11  11  -7   25.00    9.63   0
 -11  12  -5   24.22    9.70   0
 -11  12   6    0.88    7.61   0
 -10   0 -12   16.72    7.85   0
 -10   1 -12    4.27    7.80   0
 -10   2 -12    6.84    8.01   0
 -10   6 -11   10.32    9.14   0
 -10   8 -10    9.99    9.16   0
 -10   9  -9   71.97   10.24   0
 -10  10  -8   17.27    9.15   0
 -10  11   8    0.95    6.96   0
 -10  12  -4   -3.47    7.68   0
  -8  10  -6   -3.52    6.93   0
  -8  11  -3   32.86    6.89   0
  -8  11   4    2.97    5.83   0
  -7  -4 -11   -3.81    4.96   0
  -7   8  11   13.64    3.82   0
  -7  10  -4    6.45    5.79   0
  -6   8   9   -1.59    3.62   0
  -6   9  -4   56.97    6.08   0
  -6   9   6   31.64    4.21   0
  -5   1 -10    8.33    4.10   0
  -5   8   6   14.62    3.28   0
  -4   3  -8   24.82    4.01   0
  -4   6  -5   87.80    4.92   0
  -3   6  -1  105.07    3.75   0
  -2  -2  -7    1.78    1.71   0
  -2   2  -5   59.53    2.91   0
 -18   9  -5    9.34   12.24   0
 -18  11  -1    4.37   12.48   0
 -17   8  -7  -11.11   11.85   0
 -17  10  -5   19.19   12.71   0
 -17  12   0   -0.60   12.07   0
 -17  12   4    2.43   11.92   0
 -16   8  -8   -1.09   11.77   0
 -16  12  -3   -2.60   12.31   0
 -16  12   6  -12.09   10.44   0
 -15  -1 -10    2.27   10.15   0
 -15   5 -10    5.41   10.67   0
 -15   9  -8   -7.00   11.79   0
 -15  11  -6    9.91   11.02   0
 -15  11  10   -2.48    9.01   0
 -15  12  -4  -20.18   11.44   0
 -15  12   7   -2.23   10.07   0
 -14   7 -10    3.87   11.45   0
 -14  11  10   -4.03    8.89   0
 -14  12  -5    4.42   10.43   0
 -14  13  -1   14.45   11.14   0
 -14  13   2    7.99    9.81   0
 -13   5 -11   21.11   10.14   0
 -13   9  -9   23.06   11.69   0
 -13  10  -8   -4.04   10.75   0
 -13  11  -7    3.69   10.55   0
 -13  11  10    2.91    8.47   0
 -13  12  -5   10.87   10.73   0
 -13  13  -1  -10.09   10.04   0
 -13  13   2   13.98    9.59   0
 -12   8 -10    9.81   10.58   0
 -12  11  -7   62.35   11.28   0
 -12  12  -5    5.79   10.35   0
 -11   8 -10   -8.70    9.53   0
 -11  10  -8    3.90    9.61   0
 -11  11   9   22.36    7.14   0
 -10  11  -6   12.24    8.72   0
 -10  12  -3   11.06    8.82   0
 -10  12   4   -3.21    7.20   0
  -9   7 -10   26.31    8.78   0
  -9  10  -7    2.51    8.26   0
  -9  11  -5   -0.31    7.18   0
  -7   2 -11    1.69    6.29   0
  -7   5 -10   92.75    7.60   0
  -7   9  -6    0.36    6.07   0
  -7  10   5  103.46    6.15   0
  -6   8  -6   32.54    5.84   0
  -5  -4 -10   -1.59    3.59   0
  -5   5  -8   13.08    3.87   0
  -5   6  -7   28.86    4.90   0
  -5   7   9   19.60    3.05   0
  -4  -6  -9    3.57    2.60   0
  -3   2  -7  140.84    4.43   0
  -1   0  -4  425.57    3.96   0
  -1   1  -3  185.91    2.94   0
 -18   7  -6   13.55   12.38   0
 -18  10  -3    1.50   11.93   0
 -18  11   0    7.45   12.34   0
 -17   9  -6   -6.83   11.93   0
 -17  11  -3   21.33   13.16   0
 -17  11   8    1.58   10.70   0
 -17  12   2    0.60   10.79   0
 -17  12   3   -9.09   10.61   0
 -16   9  -7   -4.76   11.88   0
 -16  10  -6    4.09   11.76   0
 -16  11   9   -2.26   10.01   0
 -16  12  -2    7.42   11.24   0
 -15   0 -10   -2.82   10.70   0
 -15   4 -10   21.11   10.80   0
 -15   7  -9    9.36   12.84   0
 -15  10  -7    7.92   12.33   0
 -14  11  -6   57.80   12.31   0
 -14  12  -4   -5.91   11.05   0
 -14  12   7    7.65    9.68   0
 -13  -1 -11   20.22    9.50   0
 -13   4 -11   13.53    9.79   0
 -13   7 -10   -1.87   10.83   0
 -13  12   7   -7.36    8.61   0
 -12  -3 -11    4.93    8.08   0
 -12   9  -9  -13.78   10.18   0
 -12  10  -8   -5.79    9.90   0
 -11   9  -9    4.36    8.91   0
 -11  12  -4    2.15    9.67   0
 -11  12   5   20.70    8.34   0
 -10  12  -2   54.05    9.40   0
 -10  12   3    0.62    7.71   0
  -9   8  -9   92.23    9.70   0
  -9   9  -8    0.98    8.30   0
  -9  10   9   -1.38    6.14   0
  -9  11   6   14.65    6.57   0
  -8   6 -10   13.56    7.51   0
  -8  11  -2   -1.12    6.43   0
  -8  11   3    4.79    5.90   0
  -7  -3 -11   -0.04    5.61   0
  -7  10  -3   15.38    5.79   0
  -6   5  -9   34.08    5.56   0
  -5   0 -10   43.33    4.52   0
  -5   8  -3   15.31    4.30   0
  -4   0  -9   -3.86    3.44   0
  -3   5   8   17.24    1.72   0
  -3   6   0   21.20    2.64   0
 -18   8  -5    2.06   11.84   0
 -18   9  -4    5.47   11.82   0
 -18  11   3   -5.63   12.01   0
 -18  11   4    7.28   12.51   0
 -18  11   5    9.09   11.18   0
 -17   7  -7   -7.24   12.07   0
 -17  11  -2   16.34   13.68   0
 -16   0  -9   13.49   10.93   0
 -16   4  -9  -10.09   11.30   0
 -16   7  -8   27.30   12.08   0
 -16  11  -4    1.61   11.60   0
 -16  12  -1   -5.93   11.01   0
 -16  12   5   -4.87   10.07   0
 -15   1 -10   -2.06    9.97   0
 -15   2 -10    5.24   10.41   0
 -15   3 -10    3.15   10.16   0
 -15  11  -5   16.44   12.23   0
 -15  12  -3    4.05   12.18   0
 -15  12   6   -1.84   10.50   0
 -14   8  -9   50.30   12.31   0
 -14  10  -7   -3.95   11.67   0
 -13   0 -11    4.60    9.86   0
 -13   1 -11    3.76   10.20   0
 -13   2 -11    4.41    9.85   0
 -13   3 -11   21.45    9.65   0
 -13  11  -6   23.21   10.92   0
 -13  12  -4   -0.97   10.26   0
 -12   7 -10   17.39   10.47   0
 -12  11   9    3.16    8.31   0
 -12  12  -4    9.18   10.40   0
 -12  12   6    8.44    8.57   0
 -11  10  11   -4.51    6.64   0
 -11  11  -6    3.60    9.53   0
 -11  12  -3   52.85   10.46   0
 -10   7 -10   -1.35    9.00   0
 -10  10  -7    8.13    9.15   0
 -10  12  -1   12.14    8.37   0
 -10  12   2   15.93    8.61   0
  -9  11  -4   27.92    8.41   0
  -8  -4 -11    6.53    6.15   0
  -8   3 -11   20.56    7.83   0
  -8   7  -9    5.97    7.00   0
  -8   9  -7   25.56    6.43   0
  -8   9  10   -1.15    5.02   0
  -8  10  -5    7.75    7.05   0
  -8  11  -1   -5.95    5.98   0
  -8  11   0   17.39    6.30   0
  -7   1 -11  103.84    7.71   0
  -7   6  -9    6.81    5.84   0
  -7   8  -7   30.61    6.62   0
  -6  -6 -10    1.88    4.06   0
  -6   6  -8   35.57    5.76   0
  -6   7  -7    6.18    5.32   0
  -6   9  -3  101.62    6.54   0
  -5  -3 -10   -1.19    3.66   0
  -5  -2 -10    6.26    4.09   0
  -5  -1 -10   61.57    4.91   0
  -5   3  -9   17.13    4.12   0
  -4   4  -7    6.15    3.46   0
  -4   5  -6  147.34    5.32   0
  -4   7  -2  240.59    6.04   0
  -4   7   5   78.92    3.59   0
  -3  -1  -8   57.85    3.47   0
  -3   3  -6  165.88    4.84   0
  -3   4  -5  122.21    4.26   0
  -3   6   1   76.91    3.43   0
 -18   6  -6    2.39   11.98   0
 -18  10  -2  -10.16   12.54   0
 -17   3  -8    8.45   10.89   0
 -17   8  -6    8.63   12.62   0
 -17   9  -5    1.81   12.54   0
 -17  10  -4    7.53   12.62   0
 -17  11   7  -11.59   10.68   0
 -16   1  -9    9.17   11.53   0
 -16   2  -9   -8.41   11.28   0
 -16   3  -9   -5.11    9.97   0
 -16  10  -5   34.92   12.92   0
 -16  12   3    9.44   10.80   0
 -16  12   4    0.78   10.35   0
 -15   8  -8   16.33   11.64   0
 -15  10  -6   -7.10   12.18   0
 -15  11   9  -11.35    9.10   0
 -15  12  -2    3.20   11.39   0
 -15  12   5   -0.49   10.39   0
 -14  -2 -10   -0.74   10.29   0
 -14   9  -8   -3.25   10.16   0
 -14  12  -3   -5.55   10.86   0
 -14  12   6   -5.85    9.91   0
 -13  12   6    2.11    8.79   0
 -12  -2 -11   -1.10    8.59   0
 -12   4 -11    4.81    9.67   0
 -12  11  -6    2.61    9.11   0
 -12  12  -3   -6.50    9.92   0
 -11  -3 -11    7.49    8.42   0
 -11   7 -10    0.44    9.62   0
 -11  12   4   -5.96    8.01   0
 -10   8  -9  104.49   10.80   0
 -10   9  -8   20.42    9.19   0
 -10  10  10    7.00    6.31   0
 -10  11  -5    6.26    7.86   0
 -10  11   7    9.97    7.02   0
  -9  -4 -11   10.19    6.87   0
  -9   6 -10    1.53    8.08   0
  -9  10  -6    2.69    8.20   0
  -9  11   5   10.66    6.62   0
  -8   8  -8    6.25    6.06   0
  -8  10   7    4.28    5.38   0
  -7  -2 -11    5.97    5.67   0
  -7  -1 -11    5.10    6.07   0
  -7   0 -11   75.73    6.90   0
  -7   4 -10   37.38    6.91   0
  -7   7  -8   36.59    6.58   0
  -7   9   8   -0.23    4.25   0
  -7  10  -2    4.47    5.36   0
  -7  10   4   29.82    5.42   0
  -6   9   5    7.53    3.81   0
  -5   7  -5   -1.23    3.65   0
  -3   6   2  281.64    5.01   0
  -2  -3  -7    8.44    1.91   0
 -18   7  -5   -3.63   12.33   0
 -18   9  -3   10.46   12.16   0
 -18  10  -1    2.84   12.22   0
 -17   6  -7  -11.36   11.45   0
 -17  11  -1   -3.12   12.13   0
 -17  11   6   -1.11   11.32   0
 -16   6  -8   -3.89   11.42   0
 -16   8  -7   19.45   12.68   0
 -16   9  -6   -5.59   11.38   0
 -16  11  -3  -12.13   12.05   0
 -16  11   8   -4.81   10.40   0
 -15   9  -7    0.08   11.99   0
 -15  11  -4   -0.30   12.14   0
 -15  12  -1   -8.23   11.00   0
 -15  12   4   -4.41   10.53   0
 -14   4 -10   30.53   10.87   0
 -14   7  -9  -12.95   10.69   0
 -14  11  -5   -1.11   11.65   0
 -14  11   9   -0.91    8.97   0
 -14  12  -2    2.69   11.25   0
 -14  12   5    5.93    9.95   0
 -13   9  -8   -0.96   10.94   0
 -13  10  -7   18.38    9.92   0
 -13  11   9    0.75    8.64   0
 -13  12  -3    4.39   10.07   0
 -12  -1 -11    9.51    9.29   0
 -12   2 -11   15.81    9.62   0
 -12   3 -11    1.16    9.35   0
 -12   8  -9   12.78   10.28   0
 -12  10  -7   24.98   10.22   0
 -12  12   5    7.23    8.44   0
 -11   4 -11   -3.21    9.06   0
 -11   8  -9   -6.29    8.99   0
 -11   9  -8   -2.92    9.48   0
 -11  10  -7   49.77    9.69   0
 -11  11  -5   49.71   10.39   0
 -11  11   8    3.42    7.72   0
 -11  12  -2   14.06    8.75   0
 -11  12  -1   56.75   10.08   0
 -11  12   3    9.20    8.76   0
  -9   3 -11   21.30    8.35   0
  -9   9  11    0.52    5.96   0
  -9  11  -3   -4.97    7.83   0
  -8  -3 -11   15.86    6.53   0
  -8   2 -11    4.70    7.19   0
  -8   5 -10   -5.33    7.34   0
  -8   8  12   12.70    4.89   0
  -7   9  -5  100.37    7.10   0
  -7  10  -1   39.02    5.85   0
  -7  10   3   14.51    5.36   0
  -6   7  11   36.01    3.45   0
  -6   8  -5    5.75    5.21   0
  -6   9  -2   49.53    5.40   0
  -5   8  -2  469.49    9.26   0
  -5   8   5  160.40    5.26   0
  -4  -5  -9   68.26    3.78   0
  -4  -1  -9   20.09    3.67   0
  -4   6  -4   53.02    4.28   0
  -4   7  -1    8.75    3.20   0
  -3   5  -3  360.67    6.34   0
  -2  -6  -7    0.98    1.48   0
  -2   0  -6  420.49    5.40   0
  -2   4  -1  185.78    3.96   0
  -1   2  -1  247.17    3.20   0
 -18   8  -4   -7.14   12.02   0
 -18  10   0   -3.70   12.70   0
 -17   7  -6   17.09   13.83   0
 -17  10  -3   -6.34   12.46   0
 -17  10   9    4.09   10.85   0
 -17  11   0   15.96   12.13   0
 -17  11   5    2.78   12.00   0
 -16  11  -2   -4.55   12.58   0
 -16  11   7    2.72   10.99   0
 -15   7  -8   -4.26   11.96   0
 -15  11   8   -4.73   10.59   0
 -15  12   0   -2.30   11.81   0
 -15  12   3    3.12   10.39   0
 -14  -1 -10   -1.19   10.17   0
 -14   0 -10    8.68   10.53   0
 -14   2 -10   -0.76   10.61   0
 -14   3 -10   -4.12    9.86   0
 -14   8  -8   18.64   11.90   0
 -14  10  -6   31.57   11.53   0
 -14  12  -1   -7.89   10.99   0
 -14  12   4    7.78   10.58   0
 -13  11  -5    5.76   10.55   0
 -13  12  -2    3.08   10.85   0
 -13  12   5   -0.27    8.22   0
 -12   0 -11    7.18    9.51   0
 -12   1 -11    8.78    9.42   0
 -12   6 -10    2.32   10.17   0
 -12   9  -8   -2.22    9.45   0
 -12  10  11   23.14    8.12   0
 -12  11  -5    6.98   10.09   0
 -12  12  -2    3.05    9.99   0
 -12  12   4    3.99    9.02   0
 -11  -2 -11   -8.08    7.85   0
 -11   3 -11   13.62    8.88   0
 -11   6 -10   -5.13    9.40   0
 -11  12   0   36.08    9.87   0
 -11  12   2   16.84    8.81   0
 -10  -3 -11   20.05    8.09   0
 -10   3 -11   13.49    9.02   0
 -10   6 -10   38.66    9.54   0
 -10  10  -6   48.78    9.86   0
 -10  11  -4    3.29    8.65   0
  -9  -3 -11   35.18    7.58   0
  -9   7  -9   18.42    8.51   0
  -9   9  -7   40.80    9.01   0
  -9  11  -2   16.35    7.95   0
  -9  11   4   23.24    7.06   0
  -8   1 -11    2.42    6.60   0
  -8   9  -6  -14.79    6.79   0
  -8  10  -4    8.23    5.84   0
  -7  10   0   64.29    6.09   0
  -6   4  -9    6.24    4.79   0
  -6   9   4    6.52    4.08   0
  -5   4  -8   87.22    5.45   0
  -4   2  -8   38.53    3.75   0
  -4   5  11   90.23    2.49   0
  -4   7   4   -0.23    2.84   0
  -3  -6  -8    4.53    2.20   0
 -18   6  -5   -0.60   12.02   0
 -18   9  -2    2.59   11.95   0
 -18  10   1   12.76   12.53   0
 -17   9  -4    5.08   11.85   0
 -17  10  -2   -0.32   13.07   0
 -17  11   3    6.78   10.95   0
 -17  11   4    6.03   10.71   0
 -16   7  -7    3.44   11.76   0
 -16  10  -4   -3.36   12.17   0
 -16  10  10    5.50   10.20   0
 -15  -2  -9   -6.15   10.28   0
 -15   4  -9   -3.63   10.90   0
 -15  10  -5    4.58   10.98   0
 -15  11  -3   -0.96   11.23   0
 -14   1 -10   10.50   10.49   0
 -14   6  -9    8.72   10.90   0
 -14   9  -7  -15.25   11.17   0
 -14  10  11    3.21    9.69   0
 -14  11  -4   -0.94   11.20   0
 -14  12   0    0.14   10.60   0
 -14  12   3    6.64   11.01   0
 -13  -3 -10    3.92    8.99   0
 -13   7  -9   17.83   11.23   0
 -13  10  11   -7.95    8.51   0
 -13  12  -1    8.06   10.76   0
 -13  12   4    7.77    9.27   0
 -12  11   8    2.39    8.14   0
 -12  12  -1   21.13   10.25   0
 -12  12   0    2.01    9.85   0
 -12  12   3   28.22    9.20   0
 -11  -1 -11   -0.01    8.23   0
 -11   0 -11    9.40    8.74   0
 -11   1 -11   21.41    9.07   0
 -11   2 -11   16.68    8.56   0
 -11  11  -4   13.76    9.37   0
 -10   2 -11   26.78    8.84   0
 -10  11   6   -2.03    6.90   0
  -9   2 -11    5.34    7.49   0
  -9   5 -10    9.59    7.98   0
  -9   8  -8    9.12    8.19   0
  -9  10  -5    3.48    8.12   0
  -9  10   8   45.33    7.00   0
  -9  11  -1   33.67    8.14   0
  -8  -2 -11    4.07    6.18   0
  -8  -1 -11   17.65    6.75   0
  -8   0 -11    2.22    6.30   0
  -8   6  -9   49.65    7.64   0
  -8  10   6    0.50    6.00   0
  -6  -5 -10    7.60    4.49   0
  -6   1 -10    8.42    5.04   0
  -6   9  -1   87.09    6.01   0
  -5   5  -7 1678.47   17.08   0
  -5   6  11    0.67    2.42   0
  -5   8  -1   70.20    4.79   0
  -5   8   4   11.68    3.78   0
  -4  -2  -9    9.85    3.12   0
  -4   7   0   98.02    4.44   0
  -3  -2  -8    4.68    2.55   0
  -3   1  -7  187.27    4.90   0
  -2  -4  -7   22.01    2.05   0
  -2   3  -3  636.05    6.80   0
 -18   7  -4   -5.00   12.15   0
 -18   8  -3   -2.94   11.90   0
 -18   9  -1   -3.39   13.75   0
 -18  10   4   -3.99   10.81   0
 -18  10   5    9.13   11.05   0
 -17   3  -7   11.54   12.42   0
 -17   6  -6   17.07   13.84   0
 -17  10   8   -0.88   11.19   0
 -16   8  -6   17.72   12.84   0
 -16   9  -5   16.71   12.74   0
 -16  11  -1   10.44   12.47   0
 -16  11   6    5.01   10.63   0
 -15  -1  -9  -16.80   10.82   0
 -15   0  -9   -6.80   10.88   0
 -15   2  -9    4.04   11.23   0
 -15   3  -9   27.62   11.07   0
 -15   8  -7    4.86   12.59   0
 -15   9  -6    7.78   12.39   0
 -15  11   7    2.78   10.82   0
 -14  11   8    5.73    9.84   0
 -13  -2 -10   -2.05   10.53   0
 -13   4 -10   -2.65   10.28   0
 -13   8  -8  -14.55   10.25   0
 -13   9  -7    5.24   11.22   0
 -13  10  -6    8.15    9.74   0
 -13  11  -4   22.99   11.27   0
 -13  11   8    3.26    8.98   0
 -13  12   0   -6.97   10.40   0
 -13  12   3   13.27    9.54   0
 -12   7  -9    7.38   10.72   0
 -12  10  -6    3.09    9.75   0
 -12  11  -4   27.67   10.18   0
 -11   7  -9    6.60   10.06   0
 -11  10  -6    3.77    8.86   0
 -11  10  10    3.36    7.38   0
 -11  11   7    8.77    7.76   0
 -10  -1 -11    6.55    7.74   0
 -10   0 -11   14.90    8.37   0
 -10   1 -11   27.08    8.43   0
 -10   7  -9   59.60   10.15   0
 -10   9  -7   -4.35    8.34   0
 -10  10   9   31.83    7.60   0
 -10  11  -3   12.37    8.57   0
  -9  -2 -11   88.36    8.49   0
  -9  -1 -11   41.61    8.25   0
  -9   0 -11   14.71    7.60   0
  -9   1 -11   42.62    8.31   0
  -9  11   0    8.93    7.27   0
  -9  11   3    4.29    6.92   0
  -8   7  -8   45.22    7.56   0
  -8   8  -7    9.61    7.25   0
  -8  10  -3   12.13    6.57   0
  -7  -6 -10    6.73    5.23   0
  -7   5  -9   14.01    5.83   0
  -7   8  -6    7.40    5.36   0
  -7   9  -4   38.24    5.87   0
  -6   7  -6   10.24    4.76   0
  -6   8   8    4.49    3.53   0
  -6   9   0    4.85    4.11   0
  -5   7  -4   55.93    5.07   0
  -4  -3  -9   61.37    3.98   0
  -4   7   1    1.42    3.05   0
  -2  -5  -7    0.14    1.70   0
 -18   5  -5   -3.01   11.73   0
 -17   1  -7    3.94   12.42   0
 -17   2  -7    1.01   11.51   0
 -17   7  -5   11.03   14.34   0
 -17   9  -3    4.76   12.79   0
 -17  10  -1   -6.64   12.38   0
 -16  -1  -8   -5.70   11.23   0
 -16   0  -8    0.00   11.43   0
 -16   1  -8   -8.74   11.69   0
 -16   2  -8   -6.95   11.31   0
 -16   3  -8   15.18   11.00   0
 -16   6  -7    6.05   12.16   0
 -16  10  -3   20.70   12.56   0
 -16  10   9   -3.00   10.53   0
 -16  11   0    5.37   12.23   0
 -16  11   1   -7.31   11.67   0
 -16  11   4  -10.33   11.37   0
 -16  11   5   -6.67   10.00   0
 -15   1  -9   13.10   10.38   0
 -15  10  -4    9.34   12.27   0
 -15  10  10   -8.83    9.66   0
 -15  11  -2   14.18   12.41   0
 -14   7  -8   -3.27   10.99   0
 -14  10  -5   15.99   11.27   0
 -14  11  -3    7.10   11.73   0
 -13  -1 -10    4.10   10.60   0
 -13   3 -10   -3.80    9.72   0
 -13   6  -9   -0.38   10.72   0
 -12  -4 -10    7.01    8.26   0
 -12   8  -8   19.29   10.31   0
 -12   9  -7  -12.64    9.35   0
 -11   8  -8   65.04   10.75   0
 -11   9  -7    7.79    9.10   0
 -11  11  -3   16.20    9.75   0
 -10   5 -10   11.75    9.05   0
 -10   8  -8  -11.35    7.64   0
 -10  10  -5   17.40    9.17   0
 -10  11  -2   15.58    8.77   0
 -10  11   5    0.52    7.21   0
  -9  10  -4    2.28    7.93   0
  -8   9   9   47.77    5.93   0
  -7   6  -8    6.79    5.98   0
  -7   7  -7   14.19    5.86   0
  -7   8  10   -0.41    3.99   0
  -7   9   7   36.93    5.03   0
  -6  -4 -10    4.50    4.98   0
  -6   0 -10    2.00    4.74   0
  -6   5  -8   24.89    4.86   0
  -6   6  -7  225.83    8.45   0
  -6   8  -4    5.62    4.27   0
  -6   9   1    3.13    4.04   0
  -5   8   0   30.09    4.15   0
  -4   3  -7   67.47    4.36   0
  -4   5  -5   65.80    4.49   0
  -4   7   2   98.79    4.30   0
  -3  -3  -8    1.28    2.48   0
 -18   6  -4    3.41   12.31   0
 -18   7  -3    0.58   13.57   0
 -18   8  -2    9.50   12.19   0
 -18   9   0    2.12   12.45   0
 -17   5  -6    7.27   12.44   0
 -17   8  -4    2.82   12.67   0
 -17  10   0    1.74   12.27   0
 -17  10   7    5.39   10.45   0
 -16   7  -6    1.10   12.47   0
 -16   9  -4   -2.36   11.82   0
 -16  10  -2   11.21   12.71   0
 -16  11   3    0.79   11.43   0
 -15   5  -8   -6.86   13.01   0
 -15   7  -7    7.46   12.16   0
 -15   9  -5   17.04   13.61   0
 -15  11  -1   -2.57   11.35   0
 -15  11   6    0.71    9.60   0
 -14  -3  -9    2.67   10.46   0
 -14   8  -7   -4.07   10.98   0
 -14   9  -6    5.97   11.85   0
 -14  10  10   -3.40    9.16   0
 -14  11  -2   19.66   12.14   0
 -14  11   7   -4.64    9.19   0
 -13   0 -10    3.16   10.24   0
 -13   1 -10    4.26   10.11   0
 -13   2 -10   -4.83    9.30   0
 -13  10  -5   26.91   10.75   0
 -13  11  -3   -7.18   10.67   0
 -13  11   7   11.67    9.17   0
 -12  10  10   12.49    7.78   0
 -12  11  -3   10.88    9.98   0
 -12  11   7   -1.15    7.84   0
 -11   9  12   -4.55    6.68   0
 -11  11   6   -1.21    7.06   0
 -10  11   4    9.65    7.87   0
  -9   6  -9   -0.54    8.35   0
  -9   9  -6   49.27    8.27   0
  -8  -6 -10   17.56    6.25   0
  -8   9  -5   31.33    6.56   0
  -8  10  -2   38.99    6.91   0
  -8  10   5   -0.40    5.38   0
  -7   9  -3  129.71    7.78   0
  -6  -1 -10   17.36    5.32   0
  -6   3  -9    0.78    5.18   0
  -5  -7  -9   27.52    3.75   0
  -5   7   8    4.49    2.97   0
  -5   8   1   23.86    3.72   0
  -4   4  -6    5.94    3.46   0
  -4   6  -3   21.24    3.70   0
  -4   6   8   46.01    2.88   0
  -3  -5  -8   -0.10    2.36   0
  -3  -4  -8   94.67    3.60   0
  -3   4  -4 1460.57   12.10   0
  -3   5  -2  295.54    5.83   0
  -2   4   0   84.74    2.94   0
  -2   4   6    5.95    1.22   0
 -18   9   1   -4.35   12.15   0
 -17   9  -2   12.73   12.46   0
 -17   9  10    1.02    9.60   0
 -17  10   1    6.01   12.18   0
 -17  10   5   -4.15   11.39   0
 -17  10   6   -2.81   10.50   0
 -16   5  -7   -2.46   11.70   0
 -16   8  -5  -14.12   11.80   0
 -16   9  11    0.67   10.00   0
 -16  10   8    5.11   10.85   0
 -15   8  -6   13.41   12.41   0
 -15  10  -3   12.51   12.14   0
 -15  11   0   -0.90   11.36   0
 -15  11   5   -6.92    9.46   0
 -14   3  -9   10.22   11.66   0
 -14   6  -8    7.74   12.97   0
 -14  10  -4    1.34   11.76   0
 -14  11   6    1.10    9.98   0
 -13   5  -9  -15.38   11.86   0
 -13   7  -8    6.99   11.35   0
 -13   9  -6    5.63   11.02   0
 -13  10  10   22.28    9.11   0
 -13  11  -2   15.06   11.33   0
 -12  -3 -10   11.58    9.02   0
 -12   3 -10   14.34   10.65   0
 -12   6  -9   14.40   10.71   0
 -12  10  -5   19.42   10.40   0
 -11   6  -9   27.95   11.03   0
 -11  10  -5   51.97    9.65   0
 -11  11  -2   -3.36    9.39   0
 -10   6  -9   40.89    9.94   0
 -10  11  -1   44.00    8.60   0
 -10  11   0   34.10    8.87   0
 -10  11   3    6.52    8.31   0
  -9   7  -8   55.19    8.84   0
  -9   8  -7   72.08    9.35   0
  -9   9  10   21.66    6.00   0
  -9  10   7   17.70    6.68   0
  -8  10  -1   11.87    6.17   0
  -8  10   4   38.08    6.56   0
  -7   4  -9   12.61    6.53   0
  -6  -3 -10    5.72    4.63   0
  -6  -2 -10   31.13    5.38   0
  -5   3  -8   11.88    4.06   0
  -3   2  -6   -1.91    2.82   0
  -2   1  -5   40.65    2.53   0
  -2   2  -4    6.64    2.31   0
 -18   5  -4    4.01   13.00   0
 -18   8  -1   11.70   12.60   0
 -18   9   2   -9.07   12.11   0
 -18   9   5   -3.78   12.24   0
 -18   9   6  -12.93   10.90   0
 -17   6  -5   12.01   13.29   0
 -17   7  -4    8.75   13.89   0
 -17   8  -3    7.30   12.49   0
 -17   9  -1   -2.38   14.35   0
 -17  10   4   10.11   10.91   0
 -16   6  -6   11.36   13.68   0
 -16   9  -3   22.46   12.76   0
 -16  10  -1   -2.90   12.37   0
 -15  -3  -8    0.49   10.39   0
 -15   6  -7    8.68   13.53   0
 -15  10   9    3.06    8.70   0
 -15  11   1   -4.32   11.99   0
 -15  11   3   11.97   10.74   0
 -15  11   4    9.18   10.60   0
 -14  -2  -9   -4.94   10.50   0
 -14  -1  -9   -7.15   11.95   0
 -14   2  -9    0.78   10.96   0
 -14  11  -1    3.48   11.49   0
 -13   8  -7    6.61   11.13   0
 -13  11   6   10.56    8.58   0
 -12  -2 -10   -2.57    9.24   0
 -12   2 -10   38.84   10.72   0
 -12   7  -8   31.22   10.90   0
 -12   9  -6   15.60   10.28   0
 -12   9  12   -0.75    7.81   0
 -12  11  -2   -5.08    8.94   0
 -12  11   6   -3.84    7.80   0
 -11  -4 -10    5.14    8.77   0
 -11   3 -10   36.69   10.81   0
 -11   9  -6   -2.09    9.50   0
 -11  10   9    7.01    7.43   0
 -11  11  -1    9.61    9.48   0
 -11  11   5   37.34    8.22   0
 -10  -5 -10    8.12    7.51   0
 -10   9  -6   23.11    8.40   0
 -10   9  11    4.30    5.77   0
 -10  10  -4   10.85    8.83   0
 -10  10   8   -3.53    6.55   0
  -9  10  -3    4.61    6.69   0
  -8   8  -6    6.60    7.09   0
  -8  10   0   31.01    6.59   0
  -7  -5 -10   34.98    5.87   0
  -7   1 -10   11.74    5.98   0
  -7   8  -5   38.79    6.04   0
  -7   9   6   33.06    4.98   0
  -6   7  -5    4.14    4.93   0
  -6   8  -3  131.62    6.63   0
  -5   6  -5  273.27    7.84   0
  -5   7  -3   55.56    4.94   0
  -3   3  -5  204.21    5.19   0
 -18   4  -4   -8.56   13.51   0
 -18   6  -3    4.29   12.45   0
 -18   7  -2    1.22   12.97   0
 -18   8   0    9.30   13.21   0
 -17   2  -6    5.63   12.38   0
 -17   9   9    7.61   10.07   0
 -16   7  -5   -6.10   13.38   0
 -16   8  -4   13.07   12.63   0
 -16  10   0   20.29   12.40   0
 -16  10   7   -0.78   10.49   0
 -15  -2  -8   -8.21   11.86   0
 -15   3  -8   13.37   11.67   0
 -15   9  -4   26.38   11.61   0
 -15  10  -2   -7.16   11.49   0
 -14   0  -9   -0.91   11.16   0
 -14   1  -9   12.16   11.35   0
 -14   5  -8   -3.26   12.45   0
 -14   7  -7   22.52   12.35   0
 -14   8  -6    2.14   11.78   0
 -14   9  -5  -10.06   10.90   0
 -14  10  -3    9.65   11.90   0
 -14  10   9   -4.33    9.94   0
 -14  11   0    4.51   11.39   0
 -14  11   1   13.58   11.58   0
 -14  11   4    8.85   10.27   0
 -14  11   5   -6.78    9.40   0
 -13  -4  -9   -0.06    9.86   0
 -13   9  12   -3.87    7.98   0
 -13  10  -4   21.91   11.09   0
 -13  11  -1   -1.88   10.91   0
 -13  11   5    2.55    9.73   0
 -12  -1 -10   -7.63    9.65   0
 -12   0 -10   -1.33    9.42   0
 -12   1 -10    5.41   10.01   0
 -12   5  -9   34.41   11.00   0
 -12   8  -7    2.98   10.19   0
 -12  10  -4   -0.75    9.97   0
 -12  11  -1    4.95   10.25   0
 -12  11   5    6.32    8.51   0
 -11   7  -8   22.66   10.15   0
 -11   8  -7   21.06   10.00   0
 -11  10  -4   -1.02    9.40   0
 -11  11   0   20.86    9.42   0
 -11  11   4   -7.65    7.85   0
 -10   7  -8   14.95    8.89   0
 -10   8  -7   24.32    9.41   0
  -9  -5 -10   -2.14    7.12   0
  -9   5  -9   16.59    9.09   0
  -9   9  -5    2.61    7.38   0
  -9  10   6    2.02    6.39   0
  -8  -5 -10   33.28    6.69   0
  -8   2 -10   35.07    8.25   0
  -8   6  -8   29.57    7.41   0
  -8   7  -7    2.60    6.80   0
  -8   8  11    3.87    5.18   0
  -8   9  -4    3.86    5.76   0
  -8  10   1   -2.54    5.85   0
  -8  10   3   41.02    6.36   0
  -7   7  12    2.24    3.75   0
  -7   9  -2   22.17    5.27   0
  -6   4  -8   21.60    5.64   0
  -6   8   7   58.40    4.67   0
  -5   0  -9    3.69    4.16   0
  -5   4  -7  240.74    7.38   0
 -18   8   1   -3.91   13.93   0
 -17   1  -6    0.19   12.52   0
 -17   5  -5   -4.54   12.54   0
 -17   8  -2   -2.62   12.62   0
 -17   9   0  -10.42   12.44   0
 -17   9   8   -1.94   11.56   0
 -16  -2  -7   -5.15   11.44   0
 -16  -1  -7    2.54   11.97   0
 -16   2  -7   -3.09   11.98   0
 -16   9  -2    2.65   12.41   0
 -16   9  10   -8.03   10.85   0
 -16  10   1   16.55   11.77   0
 -16  10   2  -13.27   13.26   0
 -16  10   5    1.79   11.69   0
 -16  10   6    5.12   10.73   0
 -15  -1  -8   -4.74   11.09   0
 -15   0  -8  -13.44   11.86   0
 -15   1  -8   -8.69   11.01   0
 -15   2  -8    1.72   11.07   0
 -15   7  -6    7.51   12.79   0
 -15   8  -5   20.69   12.50   0
 -15   9  11    8.18    9.83   0
 -15  10   8   17.99   10.37   0
 -13   6  -8   25.11   11.71   0
 -13   9  -5   37.70   11.43   0
 -13  10   9    3.43    9.10   0
 -13  11   0   26.20   11.19   0
 -13  11   1   27.57   11.18   0
 -13  11   4    3.53    9.80   0
 -12  10   9    7.22    8.27   0
 -12  11   0   26.80   10.54   0
 -12  11   1    4.00   10.12   0
 -12  11   3    2.96   10.45   0
 -12  11   4    7.75    9.21   0
 -11  -3 -10   23.53    8.71   0
 -11   2 -10    6.36    9.18   0
 -11   5  -9   24.90   10.26   0
 -11   9  11    0.40    7.31   0
 -11  10   8   11.11    8.33   0
 -11  11   3   -0.53    8.50   0
 -10  -4 -10    5.86    7.92   0
 -10   5  -9   29.49    9.44   0
 -10  10  -3   48.26    9.17   0
  -9   8  12   13.01    6.09   0
  -9  10  -2   19.96    7.16   0
  -8   9   8   24.39    5.54   0
  -7  -4 -10    4.72    5.80   0
  -7   0 -10    5.50    6.25   0
  -7   5  -8    3.77    6.04   0
  -7   7  -6   38.39    6.60   0
  -7   9  -1   17.29    5.65   0
  -7   9   5    2.47    4.71   0
  -6   7  10    9.67    3.72   0
  -5   5  -6  108.31    5.48   0
  -4   6  -2   65.20    4.33   0
  -3   5   7    2.41    1.97   0
 -18   6  -2    2.39   13.11   0
 -18   7  -1   -6.86   12.91   0
 -18   8   2   -6.86   14.04   0
 -17   4  -5    3.29   13.62   0
 -17   6  -4    5.74   13.09   0
 -17   7  -3    2.57   12.75   0
 -17   9   1   -7.11   12.31   0
 -17   9   7   11.08   12.16   0
 -16   0  -7    9.82   12.31   0
 -16   1  -7   10.16   10.36   0
 -16   5  -6    8.98   12.46   0
 -16   8  12   -2.35   11.92   0
 -16  10   4   -9.35   11.06   0
 -15   5  -7   11.66   12.24   0
 -15   9  -3    1.37   12.39   0
 -15  10  -1   -2.00   12.35   0
 -15  10   7    4.68   10.78   0
 -14   9  -4   13.38   11.56   0
 -14   9  11    4.79   10.12   0
 -14  10  -2   -6.35   11.59   0
 -14  10   8   -0.71   10.20   0
 -13  -3  -9   13.07    9.98   0
 -13   7  -7    7.77   10.96   0
 -13   8  -6   13.93   11.33   0
 -13  10  -3   32.99   11.62   0
 -12  -5  -9   -5.86    9.63   0
 -12   6  -8    3.23   10.42   0
 -12   9  -5   -8.93    9.99   0
 -12  10  -3   16.13   10.26   0
 -11  -2 -10   20.33    8.89   0
 -11  -1 -10    9.30    9.06   0
 -11   0 -10    2.84    8.87   0
 -11   1 -10    4.51    9.49   0
 -11  10  -3   30.21    9.82   0
 -10   2 -10    1.51    8.57   0
 -10   9  -5   -1.91    8.73   0
 -10  10   7    7.40    7.44   0
  -9   2 -10   44.58    8.70   0
  -9   6  -8   91.25    9.95   0
  -9   8  -6   41.53    8.81   0
  -9   9   9    4.68    6.74   0
  -9  10  -1   45.75    8.38   0
  -9  10   5   -6.24    6.78   0
  -8   1 -10   63.94    8.03   0
  -8   4  -9   38.38    7.81   0
  -8   9  -3   24.20    6.88   0
  -7  -3 -10    2.50    5.65   0
  -7  -2 -10   -6.18    5.94   0
  -7  -1 -10   10.53    5.96   0
  -7   3  -9    8.39    5.89   0
  -7   6  -7  133.82    8.06   0
  -7   8  -4   23.84    6.18   0
  -7   8   9   14.19    4.53   0
  -6   5  -7  123.21    6.84   0
  -6   6  -6   13.66    4.54   0
  -6   8  -2   10.05    4.15   0
  -5  -6  -9   22.69    3.97   0
  -5   7  -2  103.65    5.48   0
  -5   7   7   81.06    4.29   0
  -4   5  -4    0.23    3.39   0
  -3   5  -1  451.22    6.63   0
  -2   4   1  332.78    4.44   0
 -18   7   0   -5.67   13.59   0
 -18   8   3   -0.60   13.84   0
 -18   8   7   -6.98   13.01   0
 -17   8  -1   17.35   13.34   0
 -17   9   2   12.30   12.23   0
 -17   9   5   -5.34   12.01   0
 -17   9   6    6.16   10.99   0
 -16   4  -6   15.84   13.20   0
 -16   6  -5   15.78   12.80   0
 -16   7  -4   10.79   12.47   0
 -16   8  -3   -2.29   12.32   0
 -16   9  -1   -8.54   11.58   0
 -16   9   9   -2.61   11.08   0
 -15   4  -7    5.55   13.32   0
 -15   6  -6   -0.12   12.48   0
 -15   9  10  -15.07   10.33   0
 -15  10   0   -0.11   11.95   0
 -15  10   6   10.35   10.91   0
 -14  -4  -8   -3.36   10.81   0
 -14   6  -7   11.75   12.03   0
 -14   8  -5   -1.24   11.74   0
 -13  -2  -9   15.53   10.35   0
 -13   1  -9   -1.57   10.41   0
 -13   2  -9   12.17   10.23   0
 -13   5  -8   10.56   11.12   0
 -13   9  11   13.37    9.92   0
 -13  10   8   15.06    9.38   0
 -12   9  11   -1.66    8.59   0
 -12  10   8   -0.76    8.39   0
 -11   6  -8    7.25    9.86   0
 -11   9  -5   -2.77    8.56   0
 -10  -3 -10   11.09    8.79   0
 -10   1 -10   -6.16    8.37   0
 -10   6  -8   -0.85    9.04   0
 -10   9  10   27.23    7.63   0
 -10  10  -2   18.41    8.68   0
  -9  -4 -10   19.90    7.52   0
  -9   1 -10    2.19    7.84   0
  -9   7  -7   17.03    8.33   0
  -9   9  -4   11.55    7.53   0
  -9  10   0    6.87    7.71   0
  -9  10   4   37.28    7.81   0
  -8  -4 -10   20.21    6.64   0
  -8   0 -10   31.56    7.34   0
  -8   8  -5   59.08    7.69   0
  -7   9   0    8.55    5.20   0
  -7   9   4   -0.87    4.95   0
  -6   8   6   95.39    5.51   0
  -5  -1  -9    3.01    3.93   0
  -5   2  -8    4.13    3.76   0
  -4   2  -7   68.58    4.30   0
  -2   3  -2  362.10    5.24   0
 -18   4  -3    7.08   12.84   0
 -18   6  -1    3.56   13.46   0
 -18   8   6    1.37   11.13   0
 -17   5  -4    2.41   12.86   0
 -17   7  -2    0.05   12.69   0
 -17   8  10    0.90   10.42   0
 -16   9   0    0.41   12.94   0
 -16   9   8    7.61   11.86   0
 -15  -4  -7    8.38   11.57   0
 -15   7  -5    1.32   11.59   0
 -15   8  -4    4.34   12.10   0
 -15   9  -2   -4.61   12.18   0
 -15  10   1   14.34   12.56   0
 -15  10   2    8.12   12.44   0
 -15  10   4    4.70   12.46   0
 -15  10   5   10.20   10.65   0
 -14   7  -6   17.87   10.82   0
 -14  10  -1  -10.89   11.61   0
 -14  10   7    4.77   10.16   0
 -13  -1  -9   -0.98   10.25   0
 -13   0  -9  -10.36    9.95   0
 -13   9  -4  -12.17   10.15   0
 -13  10  -2    8.70   10.14   0
 -12   7  -7   16.33    9.85   0
 -12   8  -6    4.75    9.21   0
 -12  10  -2   33.81   10.89   0
 -11   4  -9   -8.46    9.92   0
 -11   8  -6    6.09    9.73   0
 -11  10  -2   19.72    9.90   0
 -11  10   7   22.79    8.36   0
 -10  -2 -10   -0.63    7.74   0
 -10  -1 -10    9.44    8.17   0
 -10   0 -10   -2.13    8.37   0
 -10   8  -6   41.72    8.88   0
 -10  10   6   28.76    8.12   0
  -9  -3 -10    5.02    7.81   0
  -9   0 -10    3.90    7.44   0
  -9   4  -9   18.87    8.24   0
  -9  10   1   16.16    7.81   0
  -8  -3 -10   22.42    7.04   0
  -8  -2 -10   23.56    7.50   0
  -8   5  -8   26.02    6.96   0
  -8   9   7   19.87    6.01   0
  -7   9   1    1.23    4.87   0
  -6   7  -4   51.48    5.27   0
  -5  -5  -9   47.20    4.51   0
  -5   6  -4   28.24    4.55   0
  -4  -8  -8   22.21    3.12   0
  -4   6   7    0.28    2.52   0
  -3   4  -3  142.48    4.64   0
 -18   3  -3  -11.10   12.43   0
 -18   5  -2   -4.53   12.59   0
 -18   7   1  -16.62   12.21   0
 -17   6  -3    1.48   12.86   0
 -17   8   0    5.37   13.36   0
 -17   8   9    9.12   11.98   0
 -16   5  -5    2.72   12.73   0
 -16   8  -2  -16.14   11.53   0
 -16   8  11    8.08   11.20   0
 -16   9   1  -11.45   13.58   0
 -15   8  12    3.36   10.79   0
 -14  -3  -8   -1.59   10.53   0
 -14   2  -8   -5.29   10.72   0
 -14   5  -7   -2.52   10.94   0
 -14   9  -3  -15.36   11.47   0
 -14   9  10   -4.79   10.01   0
 -14  10   0   -7.98   11.44   0
 -14  10   6    3.79   10.66   0
 -13   4  -8   13.80   11.46   0
 -13   6  -7   -8.16   10.86   0
 -13   8  -5    3.92   10.81   0
 -13  10  -1  -20.43   10.29   0
 -13  10   7    7.53    9.61   0
 -12  -4  -9    4.16    9.22   0
 -12   2  -9    0.92   10.67   0
 -12   5  -8   12.87   10.85   0
 -12   9  -4    1.63    9.67   0
 -12  10   7    6.36    8.93   0
 -11   9  -4   12.74    9.69   0
 -10   9  -4    1.53    7.99   0
 -10  10  -1   24.20    8.02   0
 -10  10   5    0.93    7.73   0
  -9  -2 -10    4.94    6.95   0
  -9  -1 -10   -0.97    7.39   0
  -8   6  -7   31.51    7.18   0
  -8   7  -6   13.47    6.97   0
  -8   9  -2   -5.18    5.50   0
  -7   7  -5   51.25    6.90   0
  -7   8  -3   66.77    6.86   0
  -6  -7  -9   30.65    4.60   0
  -6   3  -8    8.62    4.74   0
  -5  -2  -9   -1.96    3.58   0
  -5   7  -1   -2.04    3.72   0
  -4   3  -6   19.55    3.63   0
  -4   4  -5    4.34    3.37   0
  -4   6  -1  509.10    8.26   0
  -2   4   2  701.50    5.95   0
  -1   2   0  270.87    3.03   0
 -18   6   0   15.36   12.96   0
 -18   7   2   -3.32   13.05   0
 -17   0  -5   -7.84   11.06   0
 -17   1  -5   -1.71   11.72   0
 -17   4  -4    7.93   12.65   0
 -17   7  -1   -1.35   12.92   0
 -17   8   1    1.20   12.84   0
 -16  -3  -6  -17.32   11.17   0
 -16   6  -4  -14.93   11.57   0
 -16   7  -3    9.34   12.06   0
 -16   9   2   -4.42   12.20   0
 -16   9   6    4.08   11.80   0
 -16   9   7    3.21   10.30   0
 -15  -3  -7   -1.53   11.27   0
 -15   5  -6   -1.15   12.56   0
 -15   8  -3  -13.16   11.08   0
 -15   9  -1    6.99   11.87   0
 -15   9   9   -6.30   10.24   0
 -14  -2  -8    7.89   11.23   0
 -14  -1  -8   15.89   11.19   0
 -14   0  -8   12.36   11.05   0
 -14   1  -8    2.96   10.48   0
 -14   6  -6   29.69   12.49   0
 -14   8  -4    4.86   11.23   0
 -14  10   1   24.61   11.79   0
 -14  10   2   -0.09   11.66   0
 -14  10   5   12.13   10.34   0
 -13   7  -6   52.92   12.18   0
 -13   9  -3    3.41   10.89   0
 -13  10   0   -5.91   10.83   0
 -13  10   6   20.74   10.23   0
 -12  -3  -9    4.84    9.51   0
 -12   1  -9   18.53   10.44   0
 -12  10  -1   -5.20   10.01   0
 -11   5  -8   -4.85    9.68   0
 -11   9  10    7.10    7.92   0
 -11  10  -1  -15.27    9.12   0
 -11  10   6   -1.42    8.26   0
 -10   8  12    7.30    6.75   0
 -10  10   0   12.65    8.68   0
 -10  10   4   12.06    8.40   0
  -9   5  -8   11.04    8.32   0
  -9   8  -5    1.64    6.54   0
  -9   9  -3    4.03    6.36   0
  -9   9   8    1.16    6.78   0
  -8   8  -4   -3.02    6.57   0
  -8   8  10   16.44    5.48   0
  -8   9   6    1.15    5.92   0
  -7   4  -8   32.81    5.60   0
  -6   6  12   91.81    4.49   0
  -6   8   0   -0.84    4.38   0
  -6   8   5    9.89    4.11   0
  -5  -4  -9   78.02    5.05   0
  -5  -3  -9   31.94    4.36   0
  -5   6  10   34.46    3.36   0
  -4  -1  -8   72.96    4.49   0
  -3   5   0   10.71    2.62   0
  -1   1  -2  654.78    4.77   0
 -18   4  -2    8.68   12.82   0
 -18   5  -1    9.45   12.74   0
 -18   7   3   -0.09   12.63   0
 -17   3  -4  -10.36   13.47   0
 -17   5  -3   17.90   13.55   0
 -17   8   2    7.18   12.54   0
 -17   8   7    9.48   11.95   0
 -17   8   8   -2.10   11.31   0
 -16  -2  -6   -0.56   10.37   0
 -16  -1  -6    9.29   12.31   0
 -16   0  -6    5.17   10.80   0
 -16   1  -6    6.20   11.58   0
 -16   4  -5   -6.97   12.08   0
 -16   8  -1   -8.91   12.42   0
 -16   8  10   -5.40   11.15   0
 -16   9   5   -3.22   10.79   0
 -15  -2  -7   12.88   11.86   0
 -15  -1  -7    1.79   11.69   0
 -15   0  -7    9.11   11.59   0
 -15   1  -7    3.20   11.00   0
 -15   6  -5   -3.37   12.83   0
 -15   7  -4   12.64   12.47   0
 -15   9   0   14.09   12.83   0
 -15   9   8    8.32   11.10   0
 -14   4  -7   -1.54   11.00   0
 -14   7  -5   13.03   12.24   0
 -14   9  -2   -1.72   11.84   0
 -14  10   4   -0.93   11.12   0
 -13  -5  -8    8.23    9.33   0
 -13   9  10    4.54    9.32   0
 -13  10   1   10.07   11.00   0
 -13  10   5   13.90   10.70   0
 -12  -2  -9   -1.08    9.70   0
 -12  -1  -9   -2.81    9.60   0
 -12   0  -9   18.84   10.03   0
 -12   6  -7   39.31   11.31   0
 -12   7  -6   -5.35    9.88   0
 -12   8  -5    7.23   10.37   0
 -12   9  10   16.33    8.66   0
 -12  10   0   27.06   10.20   0
 -12  10   6    4.25    8.70   0
 -11  -5  -9   -3.01    8.12   0
 -11   8  -5   -6.21    9.41   0
 -11  10   0   -0.25    9.47   0
 -11  10   5    9.60    8.85   0
 -10  -6  -9    7.32    8.31   0
 -10   5  -8   13.76    9.23   0
 -10   8  -5    0.19    8.97   0
 -10   9  -3    3.26    8.68   0
 -10   9   9   -2.09    7.05   0
 -10  10   1   58.81    9.33   0
  -9   6  -7   50.35    8.90   0
  -9   7  -6    8.91    7.99   0
  -9   8  11    7.47    6.02   0
  -8   9  -1   -2.52    5.27   0
  -7   5  -7   40.89    6.33   0
  -7   6  -6   11.46    6.10   0
  -7   7  11    0.64    4.51   0
  -7   8   8    4.21    4.80   0
  -6   0  -9   64.39    5.92   0
  -6   6  -5   19.61    4.88   0
  -6   8   1   72.18    5.39   0
  -6   8   4   17.92    4.60   0
  -5   3  -7   83.51    5.22   0
  -5   5  -5    2.69    4.09   0
  -5   7   6    8.53    3.31   0
  -3   1  -6  150.53    4.41   0
  -2   4   3  530.90    4.97   0
  -1  -1  -4   69.66    2.00   0
 -18   3  -2   -8.25   12.96   0
 -18   6   1    4.33   12.50   0
 -18   7   4   18.41   13.29   0
 -18   7   6   -0.36   11.75   0
 -18   7   7   -3.65   11.45   0
 -17   7   0   -0.97   12.94   0
 -17   7  11    5.07   10.45   0
 -17   8   3    7.98   12.30   0
 -17   8   6    9.20   11.24   0
 -16   5  -4    5.26   13.18   0
 -16   7  -2   -8.74   12.06   0
 -16   8   0   -3.28   12.79   0
 -15   4  -6    2.50   12.45   0
 -15   8  -2  -20.60   11.92   0
 -15   8  11    2.35   10.60   0
 -14   8  12   -5.31    9.12   0
 -14   9  -1   -4.37   11.75   0
 -14   9   9    1.25   10.24   0
 -13  -4  -8   15.08   11.45   0
 -13   8  -4    7.47   10.85   0
 -13  10   2   -7.52   10.67   0
 -13  10   4   25.29   10.73   0
 -12   4  -8   12.92   10.65   0
 -12   9  -3   28.89    9.62   0
 -12  10   1    1.68   10.15   0
 -12  10   4    2.34   10.30   0
 -12  10   5    4.30    9.26   0
 -11  -4  -9   -1.48    9.36   0
 -11   6  -7    4.51    9.98   0
 -11   7  -6    3.83    9.58   0
 -11   8  12    0.09    7.45   0
 -11   9  -3   64.00   10.69   0
 -11  10   1   -7.26    8.96   0
 -11  10   4   -8.55    8.31   0
 -10   6  -7   -1.28    8.73   0
 -10   7  -6   13.54    9.13   0
  -9   9  -2    1.15    7.05   0
  -8  -7  -9    0.21    6.10   0
  -8   4  -8    9.84    6.83   0
  -8   9   0  148.88    8.65   0
  -8   9   5   18.44    6.02   0
  -7  -7  -9    9.17    5.32   0
  -7   8  -2    7.01    5.48   0
  -6  -6  -9   23.28    5.19   0
  -6   4  -7   40.52    5.65   0
  -6   5  -6    7.70    5.01   0
  -6   7  -3   11.09    4.32   0
  -6   7   9    6.50    3.85   0
  -6   8   2   43.12    4.67   0
  -5   4  -6   63.10    5.12   0
  -5   7   0   26.78    3.98   0
  -4   5  -3  157.11    5.49   0
  -4   6   0  149.70    5.02   0
  -3   5   6  100.99    2.95   0
 -18   4  -1   22.95   12.94   0
 -18   5   0    4.35   12.11   0
 -18   6   2    5.11   13.14   0
 -17   2  -4    2.08   12.55   0
 -17   4  -3   -7.30   12.88   0
 -17   6  -1   -7.32   12.32   0
 -17   7   1  -10.42   14.42   0
 -17   7  10    0.85   12.19   0
 -16   3  -5   -8.50   12.14   0
 -16   6  -3   -0.98   11.98   0
 -16   7  12    0.24   11.04   0
 -16   8   9    0.43   11.97   0
 -15   3  -6    5.05   12.28   0
 -15   5  -5    8.10   12.01   0
 -15   7  -3  -14.72   11.98   0
 -15   9   1    5.73   12.65   0
 -15   9   2   -9.48   12.17   0
 -15   9   6   16.91   11.82   0
 -15   9   7   18.24   10.56   0
 -14  -5  -7    2.35   10.27   0
 -14   5  -6   11.15   11.87   0
 -14   8  -3    2.19   11.38   0
 -13   1  -8   22.37   11.70   0
 -13   6  -6   49.03   12.25   0
 -13   7  -5    5.13   10.52   0
 -13   8  12   -4.87    9.40   0
 -13   9  -2   -2.38   10.05   0
 -13   9   9   -1.15    9.38   0
 -12  -6  -8    3.35    9.38   0
 -12   8  12   -0.10    8.75   0
 -11   1  -9   53.38   10.13   0
 -11   4  -8   12.17    9.90   0
 -11   9   9   44.92    8.46   0
  -9   7  13    6.42    6.37   0
  -9   8  -4   84.28    9.28   0
  -9   9   7   16.09    6.52   0
  -8   9   1    2.77    6.39   0
  -8   9   4   20.71    6.59   0
  -7   7  -4   68.44    7.02   0
  -6  -1  -9   52.54    5.69   0
  -5   6  -3   61.49    4.63   0
  -5   7   5  102.82    4.94   0
  -4   1  -7  231.77    6.25   0
  -4   6   6    2.24    2.56   0
  -3   2  -5  352.60    6.26   0
  -3   3  -4   11.39    2.65   0
  -3   5   1  357.62    5.84   0
 -18   2  -2    2.33   12.87   0
 -18   6   3    7.50   14.36   0
 -17  -1  -4    2.53   13.12   0
 -17   0  -4   -4.60   12.82   0
 -17   5  -2   -3.94   12.79   0
 -16   7  -1   10.16   12.88   0
 -16   8   1   -3.04   13.13   0
 -16   8   8   15.70   11.89   0
 -15  -5  -6  -15.23   10.82   0
 -15   6  -4   -6.16   12.58   0
 -15   7  13  -14.58    9.95   0
 -15   8  -1    0.02   11.75   0
 -15   9   3   13.62   11.74   0
 -15   9   5    9.46   10.98   0
 -14  -4  -7   -1.66   10.79   0
 -14   6  -5    1.66   11.93   0
 -14   7  -4    5.97   11.26   0
 -14   9   0   -0.24   11.89   0
 -14   9   8   22.73    9.88   0
 -13  -3  -8  -22.46   10.06   0
 -13  -2  -8    0.73   10.48   0
 -13  -1  -8   -8.82   10.37   0
 -13   0  -8   10.75   11.03   0
 -13   4  -7   -6.41   10.67   0
 -13   9  -1   -3.77   10.84   0
 -12   5  -7   26.40   11.33   0
 -12   8  -4   14.11   10.55   0
 -12   9  -2   27.25    9.59   0
 -12   9   9   18.14    9.03   0
 -11  -3  -9    3.23    9.03   0
 -11  -2  -9    7.09    9.01   0
 -11  -1  -9    2.72    9.01   0
 -11   0  -9   27.30    9.30   0
 -11   8  -4   12.82    9.87   0
 -11   9  -2   -5.14    8.83   0
 -10  -5  -9   -0.34    7.74   0
 -10   1  -9    7.72    9.17   0
 -10   8  -4   27.21    9.33   0
 -10   9  -2   13.20    7.91   0
 -10   9   8    2.08    7.33   0
  -9  -6  -9    9.36    7.11   0
  -9   4  -8   -8.07    8.00   0
  -9   9  -1   10.07    7.34   0
  -8   5  -7   28.36    7.33   0
  -8   6  -6   21.20    7.01   0
  -8   7  12    9.53    5.49   0
  -8   8  -3   47.64    6.77   0
  -8   8   9   13.11    6.00   0
  -8   9   2  163.83    8.69   0
  -7   0  -9    2.14    6.04   0
  -7   3  -8   27.25    5.86   0
  -7   8   7    2.60    5.00   0
  -6  -5  -9   21.56    5.10   0
  -6  -2  -9   -2.09    5.14   0
  -6   2  -8   96.11    6.24   0
  -5   7   1   83.14    4.79   0
  -4  -7  -8    0.64    3.03   0
  -4  -2  -8   94.10    4.53   0
  -4   5  10    4.14    2.38   0
  -2   0  -5   15.49    2.15   0
  -2   2  -3   28.21    2.63   0
 -18   3  -1   10.91   12.96   0
 -18   4   0    0.18   13.28   0
 -18   5   1    1.71   12.95   0
 -18   6   4    9.81   13.39   0
 -17   3  -3    5.42   12.64   0
 -17   6   0    5.32   12.82   0
 -17   6  12   18.70   12.13   0
 -17   7   2  -16.22   12.75   0
 -17   7   9   -4.15   10.94   0
 -16  -4  -5    6.69   10.57   0
 -16  -3  -5   -0.54   12.11   0
 -16   4  -4    5.89   12.84   0
 -16   5  -3   -0.85   12.34   0
 -16   6  -2   10.44   13.08   0
 -16   8   2    8.52   13.08   0
 -16   8   3   12.03   13.75   0
 -16   8   7   -2.22   11.76   0
 -15  -4  -6    2.69   11.48   0
 -15   4  -5    0.75   12.83   0
 -15   8  10    2.34   10.90   0
 -14  -3  -7  -12.64   10.92   0
 -14   4  -6   -7.15   11.65   0
 -14   8  -2    3.76   11.30   0
 -14   8  11   -2.22   10.01   0
 -14   9   1    0.66   11.37   0
 -14   9   7   -2.57    9.45   0
 -13   8  -3   -4.14   10.78   0
 -13   9   8    0.14    9.79   0
 -12   6  -6    2.07   10.70   0
 -12   7  -5   10.38   10.41   0
 -11   3  -8   17.96   11.09   0
 -11   5  -7   64.06   10.88   0
 -11   9   8   52.03    9.37   0
 -10  -4  -9    8.32    8.87   0
 -10   0  -9    3.11    8.81   0
 -10   8  11   -0.53    7.18   0
 -10   9  -1   15.06    9.09   0
  -9   1  -9   -8.92    7.69   0
  -9   7  -5   16.34    8.00   0
  -9   8  10   23.27    7.62   0
  -9   9   0   65.85    8.40   0
  -9   9   6   86.07    8.17   0
  -8  -6  -9    6.26    6.73   0
  -7  -6  -9    9.08    5.79   0
  -7   6  13   29.53    4.66   0
  -7   8  -1  200.32    8.10   0
  -6  -4  -9   -1.50    5.06   0
  -6  -3  -9    1.69    4.99   0
  -6   7  -2   84.22    6.06   0
  -5   7   2    7.33    3.42   0
  -4   6   1   11.95    3.02   0
  -3   4  -2   16.46    3.09   0
  -3   4  10   12.79    1.76   0
  -1   0  -3  101.74    2.38   0
 -18   2  -1   -1.18   13.97   0
 -18   5   2   -0.11   13.22   0
 -18   6   5    5.77   12.65   0
 -18   6   7    2.54   11.51   0
 -18   6   8   -2.36   12.46   0
 -17   2  -3   -4.56   12.93   0
 -17   4  -2   12.75   14.54   0
 -17   5  -1   11.32   13.55   0
 -17   7   3   -3.09   12.74   0
 -17   7   4    3.63   12.25   0
 -17   7   7   10.38   12.55   0
 -17   7   8    5.69   10.73   0
 -16  -2  -5    5.14   11.28   0
 -16  -1  -5   -8.14   10.38   0
 -16   0  -5    9.68   11.87   0
 -16   3  -4    0.19   12.51   0
 -16   7   0    4.99   12.36   0
 -16   7  11   21.08   11.87   0
 -16   8   6    1.04   11.28   0
 -15  -3  -6    9.73   11.96   0
 -15  -2  -6    7.98   11.76   0
 -15  -1  -6    1.01   11.74   0
 -15   0  -6  -12.45   11.70   0
 -15   5  -4  -10.44   13.04   0
 -15   7  -2    1.44   11.92   0
 -15   8   0   -0.48   12.48   0
 -15   8   9   21.54   11.69   0
 -14  -2  -7    7.76   11.11   0
 -14  -1  -7   -2.06   11.05   0
 -14   0  -7    5.05   10.74   0
 -14   7  13    4.24   10.01   0
 -14   9   2   -6.41   11.46   0
 -14   9   3    1.53   12.95   0
 -14   9   5    5.83   11.90   0
 -14   9   6    1.74   10.13   0
 -13   3  -7   -1.62   10.72   0
 -13   5  -6   13.28   11.91   0
 -13   7  -4   16.08   11.12   0
 -13   8  11   -4.96   10.21   0
 -13   9   0   14.50   11.45   0
 -12  -5  -8    6.15    9.72   0
 -12   8  -3    1.26   10.32   0
 -12   9  -1   -0.38    9.41   0
 -12   9   8   -5.47    9.24   0
 -11   6  -6   -1.80    9.19   0
 -11   7  -5   -0.80    9.57   0
 -11   9  -1   -5.99    9.55   0
 -10  -3  -9    1.07    7.82   0
 -10  -2  -9   16.45    8.88   0
 -10  -1  -9    4.92    8.33   0
 -10   5  -7    9.72    9.28   0
 -10   7  -5   10.73    9.00   0
 -10   9   7   -2.04    7.34   0
  -9  -5  -9    1.69    7.68   0
  -9   0  -9   31.42    8.49   0
  -9   5  -7    2.17    7.53   0
  -9   6  -6   -5.08    7.66   0
  -9   8  -3   11.61    7.92   0
  -9   9   1   54.33    8.01   0
  -8   0  -9   43.76    7.88   0
  -8   3  -8   11.15    7.10   0
  -8   8  -2   21.22    6.66   0
  -7  -1  -9   64.77    6.91   0
  -7   4  -7    2.41    5.67   0
  -7   6  -5   14.41    6.17   0
  -6   6  -4   34.93    4.89   0
  -5   2  -7   29.63    4.40   0
  -4  -3  -8    1.46    3.27   0
  -4   4  -4    2.13    3.45   0
  -4   6   2  176.48    5.16   0
  -4   6   5   -4.08    2.54   0
  -3  -2  -7  101.67    3.94   0
  -3   5   2  242.85    4.80   0
  -3   5   5   59.98    2.71   0
  -2   1  -4   22.56    2.60   0
  -2   3  -1   91.03    3.22   0
 -18   3   0    4.27   12.87   0
 -17   1  -3   -2.41   12.72   0
 -17   6   1    5.87   13.09   0
 -17   6  11    4.67   12.41   0
 -16   6  13   10.91   12.10   0
 -15   3  -5    4.79   12.53   0
 -15   6  -3   -8.95   12.53   0
 -15   7  12    7.54   10.67   0
 -15   8   1    9.09   11.87   0
 -14   3  -6    4.29   11.34   0
 -14   5  -5   -5.95   12.03   0
 -14   6  -4   -9.67   11.36   0
 -14   7  -3   -2.23   10.05   0
 -14   8  -1  -10.27   11.77   0
 -14   8  10   13.51   10.66   0
 -13  -6  -7    2.20    9.71   0
 -13   6  -5    1.38   10.37   0
 -13   8  -2   19.99   11.28   0
 -13   9   1    3.37   11.12   0
 -13   9   7   31.05    9.90   0
 -12  -4  -8   -4.65    9.63   0
 -12   0  -8   24.56   10.76   0
 -12   1  -8   14.87   10.29   0
 -12   8  11   26.03   10.01   0
 -12   9   0   34.23   10.52   0
 -12   9   7   12.92    9.61   0
 -11   8  -3   15.33    9.75   0
 -11   8  11    1.72    7.65   0
 -11   9   0   39.64   10.13   0
 -11   9   7    2.27    8.22   0
 -10   3  -8   29.47    9.29   0
 -10   6  -6    5.18    8.11   0
 -10   8  -3   -5.62    8.58   0
 -10   9   0    6.72    8.49   0
  -9  -4  -9   30.05    8.47   0
  -9  -1  -9   14.91    7.83   0
  -9   3  -8    0.91    7.90   0
  -9   9   2   24.77    7.79   0
  -8  -5  -9   25.72    7.00   0
  -8   7  -4    3.45    6.79   0
  -7  -5  -9   -0.29    5.62   0
  -7  -2  -9    1.87    6.37   0
  -7   2  -8    1.19    6.26   0
  -7   5  -6   -1.99    5.79   0
  -7   7  -3  104.65    7.29   0
  -7   8   0   90.02    6.37   0
  -7   8   6   31.52    5.27   0
  -6   3  -7    8.33    4.68   0
  -6   7   8   17.72    4.20   0
  -5   6  -2   93.29    5.37   0
  -4  -6  -8    7.54    3.31   0
  -4   2  -6   73.42    4.33   0
  -3   5   3   -0.16    2.33   0
 -18   1  -1    3.95   12.85   0
 -18   5   3   -6.25   13.45   0
 -17   3  -2    3.40   13.27   0
 -17   4  -1   -0.92   12.89   0
 -17   5   0   -2.47   13.35   0
 -17   6   2   -6.15   13.31   0
 -16   2  -4    1.16   12.35   0
 -16   4  -3   17.75   13.64   0
 -16   5  -2  -11.42   11.80   0
 -16   6  -1   -4.56   12.67   0
 -16   7   1   26.58   13.51   0
 -16   7  10   14.68   11.08   0
 -15  -6  -5    5.02   11.16   0
 -15   6  14   -0.20   11.12   0
 -15   7  -1   -1.43   11.98   0
 -15   8   2    8.83   12.21   0
 -15   8   8   13.62   10.93   0
 -14  -6  -6   -7.73   10.46   0
 -13  -5  -7   -4.83   11.34   0
 -13   4  -6   22.84   11.87   0
 -13   7  13   13.50    9.82   0
 -13   9   2   32.95   11.72   0
 -13   9   3   40.04   11.67   0
 -13   9   5   -2.78   11.05   0
 -13   9   6   -6.17    9.56   0
 -12  -3  -8    2.62    9.58   0
 -12  -2  -8   -0.06    9.87   0
 -12  -1  -8   -2.48   10.05   0
 -12   7  -4   18.47   10.28   0
 -12   9   1   -1.20   10.20   0
 -11  -6  -8   -0.53    9.25   0
 -11   4  -7   15.63   10.27   0
 -10   7  13    9.30    6.83   0
 -10   9   1   37.85    9.17   0
 -10   9   6    1.13    7.58   0
  -9  -3  -9    7.65    7.33   0
  -9  -2  -9  -12.20    7.14   0
  -8  -4  -9   51.80    7.71   0
  -8  -2  -9   49.96    7.69   0
  -8  -1  -9   33.71    7.11   0
  -8   8   8   -3.21    5.83   0
  -7  -4  -9    2.90    5.92   0
  -7  -3  -9   -1.04    5.94   0
  -7   7  10    6.83    4.88   0
  -7   8   1   65.60    6.04   0
  -7   8   5    0.91    4.96   0
  -6   4  -6    7.22    5.14   0
  -6   5  -5  128.55    6.92   0
  -6   7  -1   40.03    5.22   0
  -5   5  12    8.84    3.08   0
  -5   6   9   38.19    3.71   0
  -4  -4  -8   -1.41    3.25   0
  -4   3  -5    3.70    3.37   0
  -3  -9  -7    1.40    2.22   0
 -18   2   0    3.78   13.08   0
 -18   3   1    7.34   14.33   0
 -18   4   2  -12.55   12.67   0
 -18   5   4    5.98   14.00   0
 -18   5   5   -1.17   14.16   0
 -17  -2  -3   -6.70   11.45   0
 -17  -1  -3   10.66   12.29   0
 -17   2  -2   11.92   13.43   0
 -17   6   3    9.29   13.21   0
 -17   6  10    2.09   10.90   0
 -16  -5  -4    1.84   12.23   0
 -16   7   2    6.46   12.89   0
 -16   7   9    7.28   11.85   0
 -15   2  -5    0.39   12.45   0
 -15   4  -4    0.51   12.47   0
 -15   6  -2    1.78   12.05   0
 -15   7  11    6.65   11.31   0
 -15   8   3   12.71   11.86   0
 -15   8   6   -6.81   12.21   0
 -15   8   7    1.14   10.61   0
 -14   4  -5   13.83   11.87   0
 -14   7  -2    0.97   10.91   0
 -14   8   0    6.88   11.87   0
 -14   8   9   -1.90   10.86   0
 -13   7  -3   23.69   11.01   0
 -13   8  -1   12.86   11.74   0
 -13   8  10    4.55    9.95   0
 -12   3  -7    7.26   10.66   0
 -12   6  -5  -10.14    9.03   0
 -12   8  -2   -8.49   10.06   0
 -12   9   5    8.50   10.58   0
 -12   9   6    4.26    9.14   0
 -11   7  -4   -3.80    9.61   0
 -11   7  13    8.21    8.39   0
 -11   9   1    3.25    9.37   0
 -11   9   2   -4.31    9.74   0
 -11   9   6   -0.87    8.26   0
 -10  -7  -8    0.82    8.08   0
 -10   4  -7    8.91    9.32   0
 -10   8  10   26.99    7.74   0
 -10   9   2   -4.10    8.56   0
 -10   9   5   11.12    7.93   0
  -9   4  -7   -1.45    8.15   0
  -9   7  -4   42.50    8.16   0
  -9   8  -2   23.57    6.83   0
  -9   8   9   -1.99    6.87   0
  -8  -3  -9   62.77    7.95   0
  -8   2  -8   27.25    7.01   0
  -8   4  -7   28.98    6.22   0
  -8   6  -5    6.00    6.70   0
  -7   8   2  122.44    6.94   0
  -5  -8  -8   -0.20    3.73   0
  -5  -1  -8    1.76    4.12   0
  -5   3  -6  135.24    6.01   0
  -5   4  -5    4.73    4.05   0
  -3   0  -6  331.87    5.97   0
 -18   4   3   -4.15   13.97   0
 -18   5   6    7.05   13.07   0
 -18   5   8   14.28   12.09   0
 -17   3  -1   -7.59   14.60   0
 -17   5   1   -0.90   12.99   0
 -17   6   4    1.32   12.87   0
 -17   6   9    2.08   11.79   0
 -16  -4  -4    7.15   12.31   0
 -16  -3  -4    5.55   12.67   0
 -16  -1  -4   14.23   12.89   0
 -16   3  -3    5.48   13.26   0
 -16   6   0   22.00   13.36   0
 -16   6  12   10.26   11.90   0
 -16   7   3    3.66   12.56   0
 -16   7   4   -0.59   13.70   0
 -16   7   8    5.94   11.22   0
 -15  -5  -5    4.44   11.80   0
 -15   5  -3   -6.75   11.56   0
 -15   7   0    4.43   12.50   0
 -14  -5  -6   -0.87   11.09   0
 -14   5  -4    5.81   11.58   0
 -14   6  -3   31.60   11.72   0
 -14   7  12    6.20   10.36   0
 -14   8   1   -9.08   11.37   0
 -13  -4  -7    4.13   11.23   0
 -13  -3  -7   -3.24   10.76   0
 -13  -1  -7   -5.63   10.80   0
 -13   0  -7    6.28   10.27   0
 -13   5  -5   -2.35   10.07   0
 -13   6  -4   -6.90   10.83   0
 -12  -7  -7    3.00    8.87   0
 -12   7  13    0.88    8.21   0
 -12   8  10   10.97    8.75   0
 -11  -5  -8   -8.26    8.77   0
 -11   0  -8   23.56   10.32   0
 -11   5  -6   -1.06   10.08   0
 -11   6  -5   10.79    9.61   0
 -11   8  -2   11.47    8.76   0
 -11   8  10    6.29    8.16   0
 -11   9   5    8.87    8.72   0
 -10   7  -4   24.30    8.59   0
 -10   8  -2    1.73    8.72   0
  -9   6  -5   17.78    7.83   0
  -9   7  12    8.90    6.21   0
  -8   5  -6   18.44    6.15   0
  -8   7  11    3.91    5.89   0
  -6   6  -3   42.07    5.53   0
  -6   6  11    8.54    3.92   0
 -18   1   0    5.35   13.61   0
 -18   2   1   -7.30   14.04   0
 -18   3   2  -13.26   13.94   0
 -17   1  -2  -12.76   12.84   0
 -17   4   0    7.98   13.57   0
 -17   5   2   13.85   15.12   0
 -17   5  12    1.02   12.27   0
 -17   6   5   -8.15   12.41   0
 -17   6   8    7.97   11.35   0
 -16  -2  -4  -21.62   10.31   0
 -16   4  -2   10.43   12.94   0
 -16   5  -1   -5.70   13.05   0
 -16   5  14    7.84   11.23   0
 -16   6   1    3.18   12.90   0
 -16   7   7   -2.59   11.69   0
 -15  -4  -5    5.50   12.24   0
 -15  -3  -5    9.80   12.37   0
 -15  -1  -5    4.14   12.23   0
 -15   3  -4   10.54   12.44   0
 -15   6  13    0.43   11.30   0
 -15   7   1   -2.34   12.56   0
 -15   7  10   -4.54   11.66   0
 -14  -4  -6   26.70   11.78   0
 -14  -1  -6   16.55   12.01   0
 -14   3  -5    9.43   12.05   0
 -14   6  14    5.35   10.50   0
 -14   7  -1    0.92   11.34   0
 -14   8   2   17.46   11.79   0
 -14   8   8   11.38    9.95   0
 -13  -2  -7    0.58    9.63   0
 -13   3  -6   10.84   11.62   0
 -13   8   0   16.80   11.53   0
 -13   8   9   16.99   10.08   0
 -12   4  -6   -2.03   10.66   0
 -12   7  -3    3.33   10.50   0
 -12   8  -1   24.38   10.51   0
 -11  -4  -8    2.21    9.03   0
 -11  -3  -8   -2.65    9.28   0
 -11  -1  -8   -2.33    9.46   0
 -11   3  -7    7.65    9.71   0
 -10   5  -6   21.37    8.28   0
 -10   6  -5    1.61    8.04   0
  -9   5  -6   35.55    7.21   0
  -9   8  -1   13.64    7.53   0
  -8   7  -3   19.09    6.20   0
  -8   8   0   94.80    7.74   0
  -8   8   7   13.71    6.20   0
  -7   3  -7    2.36    5.44   0
  -7   6  -4    6.48    5.26   0
  -7   7  -2   13.63    5.32   0
  -6   7   0  129.92    6.03   0
  -6   7   7   76.89    5.20   0
  -5   6  -1  123.78    5.64   0
  -3  -3  -7   68.63    3.45   0
  -3   3  -3   48.13    3.53   0
 -18   4   4  -15.50   13.34   0
 -17   2  -1   13.82   13.48   0
 -16   6  11   -1.47   12.10   0
 -15  -2  -5    2.46   11.06   0
 -15   4  -3  -14.84   11.54   0
 -15   5  -2  -12.35   12.80   0
 -15   6  -1   12.17   11.13   0
 -14  -2  -6    3.98   10.53   0
 -14   7  11   -2.08   10.57   0
 -14   8   6   22.03   12.33   0
 -14   8   7    0.35   10.30   0
 -13  -7  -6   -3.63    9.71   0
 -13   2  -6   -9.63   12.17   0
 -13   4  -5   -0.04   11.81   0
 -13   7  -2   -3.94    9.68   0
 -13   7  12   -4.89    9.60   0
 -13   8   1    0.22   11.06   0
 -12  -6  -7   -2.57    9.49   0
 -12   5  -5   13.57   10.53   0
 -12   6  -4   19.30   10.35   0
 -12   8   9    0.48    9.45   0
 -11  -2  -8   -5.11    8.56   0
 -11   7  -3    9.03    9.85   0
 -11   8  -1    6.52    9.54   0
 -10  -6  -8    0.10    7.67   0
 -10   3  -7    8.25    9.14   0
 -10   8  -1    1.53    8.50   0
 -10   8   9   19.63    7.63   0
  -9   6  14   -0.63    6.64   0
  -9   7  -3   44.18    8.14   0
  -9   8   8   13.03    6.74   0
  -8  -8  -8    9.38    6.53   0
  -8   8   1   60.26    6.97   0
  -8   8   6   19.04    6.30   0
  -7   4  -6  332.78   10.46   0
  -7   5  -5  543.95   12.62   0
  -6   2  -7    7.14    4.48   0
  -5  -2  -8   84.68    5.25   0
  -5   1  -7   28.55    4.21   0
  -5   5  -3   31.89    4.53   0
  -4   5  -1   24.30    3.59   0
  -3   4  -1   28.53    2.86   0
 -18   1   1    6.43   13.32   0
 -18   2   2    1.82   14.20   0
 -18   3   3    4.26   12.91   0
 -18   4   5    2.80   13.95   0
 -18   4   6  -13.40   13.11   0
 -17  -2  -2    2.20   11.76   0
 -17   3   0  -10.54   12.91   0
 -17   4   1   -6.30   13.38   0
 -17   5   3   -5.15   13.06   0
 -17   5  11   11.33   11.07   0
 -16   1  -3  -12.57   12.53   0
 -16   3  -2    0.78   13.59   0
 -16   4  -1  -10.45   12.81   0
 -16   5   0   19.80   13.65   0
 -16   6   2  -12.18   13.14   0
 -16   6  10   10.38   12.21   0
 -15  -7  -4   11.47   11.53   0
 -15   2  -4   15.44   13.07   0
 -15   7   2   -1.18   12.51   0
 -15   7   9   -2.96   10.35   0
 -14  -7  -5    5.41   10.77   0
 -14   2  -5   11.74   11.76   0
 -14   4  -4    9.42   12.45   0
 -14   5  -3   26.34   12.81   0
 -14   7   0    6.55   11.66   0
 -13   5  -4   23.16   11.49   0
 -13   6  -3   20.46   11.39   0
 -13   8   8   10.90    9.79   0
 -12  -5  -7   12.05   10.18   0
 -12   7  12   -3.54    9.62   0
 -12   8   0   23.20   11.00   0
 -11   2  -7   12.19    9.94   0
 -11   4  -6    8.64    9.99   0
 -11   8   9    2.37    8.49   0
 -10  -5  -8  -12.89    8.79   0
 -10   0  -8   31.99    9.01   0
 -10   7  -3  -11.73    8.71   0
 -10   7  12   11.80    7.55   0
  -9  -7  -8    6.30    7.32   0
  -9   3  -7   21.22    8.79   0
  -9   8   0   58.31    8.31   0
  -8   6  -4   21.84    7.04   0
  -8   8   2   70.33    7.30   0
  -7  -8  -8   -2.78    5.83   0
  -7   7   9    3.66    4.83   0
  -6  -8  -8   33.69    5.30   0
  -6   7   1   71.76    5.38   0
  -6   7   6  103.89    5.60   0
  -5  -7  -8   20.17    4.14   0
  -4   4  -3   -2.31    3.35   0
  -3   1  -5  700.52    8.37   0
  -2  -3  -6    1.43    1.77   0
 -17   1  -1   24.83   13.61   0
 -17   4   2    7.27   13.49   0
 -17   5   4   -1.47   13.22   0
 -17   5  10    8.40   11.61   0
 -16  -5  -3   -0.66   12.50   0
 -16   5  13    3.61   12.00   0
 -16   6   3    3.00   13.08   0
 -16   6   9   -1.86   12.12   0
 -15  -6  -4   12.49   12.19   0
 -15   1  -4    5.17   12.64   0
 -15   3  -3    5.80   13.13   0
 -15   6   0   28.67   11.86   0
 -15   6  12   -7.90   11.26   0
 -15   7   3   12.28   13.16   0
 -15   7   4   -9.71   12.39   0
 -15   7   7   14.67   12.54   0
 -15   7   8    8.38   10.51   0
 -14   7  10   12.18   10.84   0
 -13  -6  -6  -12.61   10.15   0
 -13   6  14    1.08    8.99   0
 -13   7  -1   21.29   11.28   0
 -13   8   2   36.93   10.83   0
 -13   8   3    3.88   10.99   0
 -13   8   7    1.20    9.88   0
 -12  -4  -7   22.17   10.20   0
 -12  -1  -7    6.76   10.77   0
 -12   0  -7    5.29   10.32   0
 -12   3  -6    7.13    9.64   0
 -12   7  -2   18.53    9.67   0
 -12   8   1    9.69   10.41   0
 -12   8   8    5.86    9.38   0
 -11   5  -5   10.74    9.81   0
 -11   6  -4   22.86    9.20   0
 -11   7  12    1.17    8.07   0
 -11   8   0   -5.40    9.40   0
 -10  -4  -8   12.44    8.63   0
 -10  -2  -8   44.09    9.37   0
 -10  -1  -8    8.56    8.75   0
 -10   4  -6    3.64    9.09   0
 -10   8   0    1.76    8.71   0
 -10   8   8   44.50    8.43   0
  -9   0  -8   12.92    8.40   0
  -9   8   7   15.80    7.09   0
  -8   4  -6   23.91    7.03   0
  -8   6  13   35.04    6.68   0
  -8   7  -2   16.83    6.08   0
  -8   8   5   74.72    7.14   0
  -7   6  12   15.80    4.77   0
  -7   7  -1  113.81    6.91   0
  -6  -1  -8    5.86    5.06   0
  -6   3  -6  125.44    6.71   0
  -6   5  -4   54.79    5.24   0
  -6   6  -2   66.08    5.80   0
  -6   7   2   16.96    4.30   0
  -5  -3  -8   30.38    4.64   0
  -5   6   0  220.66    6.66   0
  -5   6   8   -2.12    3.39   0
  -4   1  -6   26.36    3.58   0
  -4   5   9   37.66    3.16   0
  -3   2  -4   68.49    3.70   0
  -1   2   1    2.14    1.28   0
 -18   1   2    6.19   13.64   0
 -18   2   3    3.23   13.50   0
 -18   3   5   -8.23   14.45   0
 -17   0  -1    0.16   12.93   0
 -17   2   0    9.42   13.81   0
 -17   5   5   -4.68   12.89   0
 -17   5   6    6.34   12.85   0
 -17   5   8   23.42   13.28   0
 -17   5   9    8.01   11.40   0
 -16  -4  -3    6.67   11.27   0
 -16  -3  -3    7.35   12.75   0
 -16  -2  -3    2.58   11.87   0
 -16   2  -2    8.06   13.45   0
 -16   4  15  -17.05   11.21   0
 -16   5   1   -8.78   13.22   0
 -16   6   4    2.66   13.08   0
 -16   6   5   -1.62   12.74   0
 -16   6   8    3.65   12.81   0
 -15   4  -2    4.32   12.09   0
 -15   5  -1   -9.92   11.97   0
 -15   6   1  -11.83   12.19   0
 -14  -6  -5   17.36   11.74   0
 -14   1  -5   36.06   13.18   0
 -14   3  -4   16.75   12.11   0
 -14   6  -1   -2.95   10.95   0
 -14   6  13   22.83   10.76   0
 -14   7   1    1.75   11.86   0
 -13  -5  -6    2.50   10.87   0
 -13   3  -5   -7.14   11.61   0
 -13   7  11   -6.04    9.60   0
 -12  -3  -7    4.52    9.31   0
 -12  -2  -7   -1.63    9.34   0
 -12   6  -3   12.14   10.58   0
 -12   8   2   21.86   10.73   0
 -12   8   7    5.80    9.93   0
 -11  -7  -7    7.23    9.10   0
 -11   7  -2   37.53   10.01   0
 -11   8   1    4.43    9.50   0
 -11   8   8    9.43    8.88   0
 -10  -3  -8   97.35    9.86   0
 -10   5  -5   -1.03    8.42   0
 -10   6  -4   15.50    8.37   0
 -10   6  14   15.03    7.75   0
 -10   8   1   19.74    9.13   0
  -9  -6  -8   13.33    8.16   0
  -9  -1  -8   -0.05    8.04   0
  -9   4  -6    8.91    7.77   0
  -9   5  -5    4.85    7.46   0
  -9   6  -4   26.06    7.19   0
  -9   7  -2   17.23    7.57   0
  -9   7  11   -0.44    7.07   0
  -9   8   1   -0.96    6.24   0
  -8  -7  -8   14.79    6.70   0
  -8   5  -5   42.04    6.70   0
  -8   7  10    4.17    5.78   0
  -7   2  -7   -3.49    5.54   0
  -7   6  -3    4.52    5.15   0
  -6   4  -5  209.49    7.87   0
  -6   7   3   -0.02    3.86   0
  -6   7   5   59.86    5.10   0
  -5  -6  -8    9.84    4.01   0
  -5  -4  -8   31.47    4.56   0
  -5   2  -6  135.73    5.87   0
  -3  -8  -7    0.26    2.42   0
  -3  -4  -7   33.47    3.04   0
  -2   3   0   45.12    2.55   0
 -18   3   6    3.98   13.68   0
 -17  -1  -1   -2.05   12.55   0
 -17   4   3   -6.76   13.52   0
 -17   4  12  -12.22   12.78   0
 -16   1  -2    1.49   13.05   0
 -16   3  -1   -5.39   12.72   0
 -16   4   0   10.09   12.80   0
 -16   5   2   -7.23   13.02   0
 -16   5  12   -3.15   12.22   0
 -15  -5  -4    6.16   11.40   0
 -15  -2  -4    6.97   12.57   0
 -15   5  14    4.88   10.94   0
 -15   6  11  -10.14   11.75   0
 -14  -5  -5   16.99   11.89   0
 -14   4  -3   -8.66   11.56   0
 -14   5  -2   -0.91   11.02   0
 -14   5  15   -7.41    9.74   0
 -14   7   2   17.19   11.99   0
 -14   7   9   -8.74   10.84   0
 -13  -4  -6   -2.50   10.89   0
 -13  -1  -6   19.99   11.16   0
 -13   4  -4   24.14   12.01   0
 -13   5  -3   26.89   11.60   0
 -13   6  -2    4.68   10.22   0
 -13   7   0  -11.68   11.20   0
 -12  -8  -6    5.87    9.18   0
 -12   2  -6   -6.79   10.54   0
 -12   5  -4   -1.68   10.35   0
 -12   6  14   -3.43    8.20   0
 -12   7  -1   27.97   10.76   0
 -12   7  11   18.62   10.17   0
 -12   8   3    1.15   10.28   0
 -12   8   6    6.74   10.46   0
 -11   6  14    1.61    7.99   0
 -11   8   2   -3.11    9.43   0
 -11   8   7    1.36    8.86   0
 -10   7  -2    8.54    8.10   0
 -10   8   7   17.97    8.52   0
  -9  -5  -8   -0.47    8.26   0
  -9  -2  -8   34.91    8.69   0
  -9   2  -7    3.25    8.03   0
  -9   8   2    1.96    6.97   0
  -9   8   3  142.59   10.01   0
  -9   8   6    4.39    7.00   0
  -8  -1  -8   21.24    7.59   0
  -8   2  -7   15.95    6.86   0
  -7  -7  -8    5.37    6.14   0
  -7  -1  -8    5.75    6.14   0
  -7   7   0  121.09    7.34   0
  -7   7   8   11.97    5.22   0
  -6  -7  -8   -0.78    4.87   0
  -6  -2  -8   47.23    5.70   0
  -6   1  -7   22.07    5.47   0
  -6   5  13   -0.86    3.76   0
  -5  -5  -8    1.54    3.97   0
  -5   4  -4   10.97    3.67   0
  -4   3  -4  153.54    5.42   0
  -2  -1  -5  266.78    4.34   0
 -18   0   2    8.75   13.39   0
 -18   1   3    4.23   13.47   0
 -18   2   4   -2.15   13.25   0
 -18   3   7    4.69   13.00   0
 -17  -3  -1    9.68   11.99   0
 -17   1   0    8.84   13.99   0
 -17   2   1   11.58   13.43   0
 -17   3   2    8.93   13.82   0
 -17   4   4    7.97   13.32   0
 -17   4  11   11.31   13.64   0
 -16   4  14  -13.51   11.58   0
 -15  -8  -3   10.04   11.93   0
 -15  -3  -4  -14.07   10.73   0
 -15   5   0   -2.70   12.34   0
 -15   6   2    3.18   12.70   0
 -14  -4  -5    1.81   10.71   0
 -14  -3  -5   -2.45   11.44   0
 -14  -2  -5    5.76   11.22   0
 -14  -1  -5   22.69   12.13   0
 -14   2  -4   12.98   12.32   0
 -14   6   0   -1.02   11.44   0
 -14   6  12   10.47   10.94   0
 -14   7   3    0.33   11.67   0
 -14   7   8   -7.99   11.30   0
 -13  -8  -5   -0.55   10.89   0
 -13  -3  -6   -8.62    9.57   0
 -13  -2  -6   -3.16   10.07   0
 -13   2  -5    0.01   10.87   0
 -13   6  13   10.07   10.81   0
 -13   7  10   -6.50    9.75   0
 -11  -6  -7    4.76    9.02   0
 -11   6  -3    3.12    9.68   0
 -11   7  11   20.87    9.32   0
 -11   8   3    3.17    9.15   0
 -11   8   6    7.86    9.54   0
 -10  -8  -7    6.96    8.58   0
 -10   7  11    4.12    7.38   0
 -10   8   2   10.91    8.66   0
 -10   8   3   23.51    8.67   0
 -10   8   6   -2.06    8.23   0
  -9  -4  -8    9.35    7.53   0
  -9  -3  -8    1.62    7.61   0
  -8  -6  -8   27.30    7.39   0
  -8   7  -1   56.65    6.81   0
  -7   5  -4  501.99   12.14   0
  -6   6  10   -0.60    4.04   0
  -5   3  -5   -2.08    3.33   0
  -5   6   1    1.39    3.55   0
  -5   6   7   32.24    3.91   0
  -4   2  -5   73.77    4.05   0
  -4   5   0   54.78    3.88   0
  -2   2  -2  157.91    3.64   0
 -18   2   5    8.26   13.45   0
 -17   0   0   12.06   13.48   0
 -17   4   5   16.38   13.64   0
 -17   4  10    6.25   12.53   0
 -16  -6  -2   -9.87   12.64   0
 -16   0  -2    1.15   12.73   0
 -16   2  -1    1.83   13.66   0
 -16   3   0   15.73   12.48   0
 -16   4   1   -5.04   12.99   0
 -16   5   3   -8.68   13.09   0
 -16   5  11    6.59   11.52   0
 -15   1  -3  -14.74   11.91   0
 -15   3  -2   17.46   12.11   0
 -15   4  -1   10.63   13.25   0
 -15   5  13  -10.96   11.46   0
 -15   6   3    3.56   12.16   0
 -15   6  10    3.18   10.80   0
 -14  -8  -4   -5.01   10.92   0
 -14   7   4    9.78   11.98   0
 -14   7   7   10.93   11.14   0
 -13   6  -1   35.60   11.50   0
 -13   7   1    1.30   10.20   0
 -12  -7  -6   15.91   10.06   0
 -12   3  -5   16.43   10.58   0
 -12   6  -2   15.04   10.46   0
 -12   7   0    3.39    9.78   0
 -11  -5  -7   -0.58    9.23   0
 -11  -1  -7    3.66    9.85   0
 -11   4  -5   25.39    9.15   0
 -11   5  -4  -18.71    9.48   0
 -11   7  -1   -2.07    8.58   0
 -10   3  -6    6.90    9.25   0
 -10   6  -3   19.66    9.01   0
 -10   7  -1   28.12    9.21   0
  -9   6  -3  137.28    9.84   0
  -9   7  -1   22.31    7.81   0
  -9   7  10    7.08    7.15   0
  -8  -5  -8   17.02    7.40   0
  -8  -3  -8   -3.59    7.04   0
  -8  -2  -8    3.40    6.76   0
  -8   7   9   -1.16    6.29   0
  -7  -6  -8   64.01    7.09   0
  -7  -2  -8    6.73    6.04   0
  -7   3  -6   40.27    5.82   0
  -7   4  -5  389.24   11.05   0
  -7   5  14    6.50    4.98   0
  -7   7   1    6.37    5.02   0
  -6  -6  -8   10.31    5.07   0
  -6  -4  -8   17.24    5.56   0
  -6  -3  -8   23.70    5.18   0
  -6   6  -1    5.26    4.64   0
  -4  -2  -7   24.41    3.97   0
  -3  -7  -7    0.15    2.49   0
  -3  -5  -7   61.40    3.37   0
  -3   4   0   53.41    3.29   0
 -18   0   3   11.55   13.67   0
 -18   1   4    3.31   12.70   0
 -18   2   6   -3.65   13.54   0
 -17  -1   0    0.83   13.14   0
 -17   2   2   -6.81   13.42   0
 -17   3   3   -5.99   13.30   0
 -17   4   6   -2.40   12.60   0
 -17   4   7   17.04   13.88   0
 -17   4   9   16.55   12.29   0
 -16  -5  -2  -10.50   11.58   0
 -16  -4  -2   -6.40   12.12   0
 -16  -3  -2   -5.82   12.60   0
 -16   1  -1   12.50   13.81   0
 -16   4   2    8.96   13.30   0
 -16   5   4   -7.40   13.48   0
 -16   5   5    4.52   14.33   0
 -16   5  10   13.82   11.33   0
 -15  -7  -3   13.40   11.10   0
 -15   0  -3   -4.79   12.79   0
 -15   4  15    5.09   11.97   0
 -15   5   1    8.53   12.30   0
 -15   6   4   -1.42   11.92   0
 -15   6   8    4.74   12.63   0
 -15   6   9    6.55   11.07   0
 -14   1  -4   20.68   12.21   0
 -14   3  -3    5.30   12.57   0
 -14   4  -2    4.51   11.73   0
 -14   5  -1   -7.39   11.54   0
 -14   5  14    1.25   11.71   0
 -14   6   1   11.29   11.93   0
 -13  -7  -5    6.31   12.06   0
 -13   1  -5   -9.24   11.16   0
 -13   3  -4   35.16   12.53   0
 -13   5  -2  -10.22   10.95   0
 -13   5  15   10.68   10.09   0
 -13   7   2    8.81   11.46   0
 -13   7   9   -3.23    9.53   0
 -12   4  -4   11.19   10.93   0
 -12   5  -3   -1.47   10.35   0
 -12   6  13   18.77   10.05   0
 -12   7  10   -2.31    9.22   0
 -11  -9  -6   10.11    9.44   0
 -11  -4  -7    5.81    9.11   0
 -11  -3  -7   12.23    8.93   0
 -11  -2  -7   -0.07    8.81   0
 -11   2  -6   22.77   10.37   0
 -10  -7  -7   11.25    9.16   0
 -10   4  -5   -5.13    8.77   0
 -10   5  -4   -0.30    8.89   0
  -9   3  -6    2.73    8.16   0
  -9   6  13    5.34    6.32   0
  -8  -4  -8   -2.69    6.92   0
  -8   1  -7   10.72    7.37   0
  -8   3  -6   27.74    6.88   0
  -8   5  -4   37.60    7.35   0
  -8   7   0    1.01    6.24   0
  -7  -5  -8   23.52    6.49   0
  -7  -4  -8    4.96    6.60   0
  -7  -3  -8    5.50    6.14   0
  -7   1  -7   -6.25    5.67   0
  -7   6  -2  152.84    7.69   0
  -7   7   7    5.35    4.98   0
  -6  -5  -8   33.91    5.52   0
  -6   5  -3   88.90    5.96   0
  -5   5  11    9.09    3.55   0
  -5   6   2    0.21    3.36   0
  -4   4  12  115.95    3.50   0
  -3  -6  -7    9.40    2.85   0
 -18   1   5    3.02   14.71   0
 -18   2   8    0.79   14.38   0
 -17  -2   0   -2.99   12.83   0
 -17   3   4   -2.75   13.90   0
 -16   2   0    1.67   13.10   0
 -16   4  13    4.25   10.77   0
 -16   5   6   -3.99   12.38   0
 -16   5   9   -0.66   11.93   0
 -15  -6  -3    1.93   12.33   0
 -15   2  -2   11.32   13.42   0
 -15   3  -1   -8.15   13.15   0
 -15   4   0   10.74   12.23   0
 -15   5  12   -7.89   11.69   0
 -15   6   5   -8.28   12.53   0
 -14  -7  -4   12.52   11.68   0
 -14   0  -4   -6.78   12.59   0
 -14   4  16    9.54   10.97   0
 -14   6  11    7.52    9.86   0
 -13   4  -3    2.72   11.54   0
 -13   6   0    1.43   10.84   0
 -13   6  12    3.90   10.10   0
 -13   7   3    4.51   11.41   0
 -13   7   8   -5.38    9.88   0
 -12  -1  -6   19.86   11.83   0
 -12   7   1   11.34   10.58   0
 -11   6  -2   41.01   10.28   0
 -11   7   0   10.72    8.77   0
 -11   7  10   27.61    8.81   0
 -10   6  13    7.69    7.87   0
 -10   7  10    3.05    7.34   0
  -9   4  -5   10.89    7.91   0
  -9   5  -4   17.68    6.96   0
  -9   7   0  121.02    9.23   0
  -8   4  -5   35.67    7.27   0
  -8   6  12    8.85    6.27   0
  -7   6  11    4.07    5.04   0
  -7   7   2   27.76    5.40   0
  -7   7   6   53.78    5.93   0
  -6   2  -6   47.57    5.35   0
  -5   6   6   18.96    3.91   0
  -4   4  -2  428.28    7.64   0
  -3   3  -2    3.31    3.00   0
 -18   0   4    9.82   13.02   0
 -17   0   1   26.33   14.08   0
 -17   1   2   -8.25   13.18   0
 -17   2   3   12.01   13.85   0
 -17   3   5   -3.25   13.81   0
 -17   3  12    0.10   11.72   0
 -16   0  -1   12.18   12.99   0
 -16   3  15   -5.39   11.56   0
 -16   4   3   -5.96   12.55   0
 -16   4  12   11.83   12.63   0
 -15  -5  -3    2.92   11.18   0
 -15  -4  -3    1.12   12.07   0
 -15  -3  -3    6.06   12.89   0
 -15   5   2   22.87   13.35   0
 -14  -6  -4    0.48   11.63   0
 -14   2  -3   -8.52   11.85   0
 -14   5   0    9.73   11.20   0
 -14   6   2    5.95   11.12   0
 -14   6  10   -9.01   10.73   0
 -13  -6  -5   11.18   11.38   0
 -13   2  -4   -1.06   11.90   0
 -13   7   4   -6.52   11.38   0
 -13   7   7    5.90   10.40   0
 -12  -9  -5   -4.53   10.74   0
 -12  -5  -6   -0.76    9.64   0
 -12  -4  -6   11.12   10.28   0
 -12  -3  -6    5.00   10.46   0
 -12  -2  -6   11.59   10.05   0
 -12   2  -5   -1.45    9.53   0
 -12   5  15   11.85    9.51   0
 -12   6  -1    4.71   10.30   0
 -12   7   2    1.55   10.39   0
 -12   7   9   -6.28    8.79   0
 -11  -8  -6   -1.98   10.08   0
 -11   1  -6   -4.05    9.73   0
 -11   3  -5    9.12   10.21   0
 -11   6  13    7.31    8.18   0
 -11   7   1    6.24    9.87   0
 -10  -6  -7    7.74    8.77   0
 -10  -1  -7   10.31    9.24   0
 -10   2  -6   -2.30    8.96   0
 -10   6  -2   -8.09    8.75   0
 -10   7   0   26.32    8.16   0
  -9  -8  -7   10.27    7.71   0
  -9   5  15    0.72    6.67   0
  -9   7   9   -2.50    6.74   0
  -8   6  -2    4.01    6.60   0
  -8   7   1   50.76    6.92   0
  -8   7   8   30.86    6.53   0
  -7   7   3   34.41    5.51   0
  -6   3  -5   -5.36    4.80   0
  -6   6   0   91.60    6.12   0
  -6   6   9   -1.51    4.24   0
  -5   1  -6    2.24    3.80   0
  -5   6   3   39.98    3.93   0
  -4   0  -6  266.09    6.34   0
  -4   5   1   79.24    4.11   0
  -4   5   8   -3.81    2.68   0
  -3   4   9    0.19    2.05   0
  -2  -4  -6   21.85    2.18   0
  -2   0  -4  402.89    5.29   0
 -18   0   5   -9.46   14.28   0
 -18   1   6  -12.62   13.57   0
 -18   1   7  -12.40   14.34   0
 -17  -1   1    3.11   13.37   0
 -17   3   6  -15.81   12.92   0
 -17   3  11  -12.42   11.72   0
 -16  -1  -1   17.60   13.07   0
 -16   1   0    2.11   13.80   0
 -16   3   2   -9.49   13.30   0
 -16   4   4    9.42   13.98   0
 -15   1  -2   14.16   13.65   0
 -15   4   1   19.74   13.56   0
 -15   4  14   17.60   12.00   0
 -15   5   3   -2.12   12.21   0
 -15   5  11   11.48   11.79   0
 -14  -9  -3    3.11   11.28   0
 -14  -5  -4    1.75   10.83   0
 -14  -4  -4  -12.10   11.70   0
 -14  -3  -4    3.56   12.11   0
 -14  -2  -4   18.90   12.44   0
 -14   3  -2    9.27   12.11   0
 -14   4  -1   33.67   11.99   0
 -14   5  13    0.96   10.96   0
 -14   6   3   -8.55   11.93   0
 -14   6   9  -11.35   11.36   0
 -13  -9  -4   -3.04   11.16   0
 -13  -5  -5   -0.91   11.06   0
 -13  -4  -5   -8.27   10.98   0
 -13  -3  -5   11.33   11.59   0
 -13  -2  -5   -1.53   10.67   0
 -13   5  -1   17.93   11.26   0
 -13   6   1   22.03   11.83   0
 -12   3  -4   11.15   10.95   0
 -12   5  -2   80.11   12.20   0
 -12   7   3   15.53   10.49   0
 -12   7   8   -2.07    9.94   0
 -11   4  -4   -0.76    8.86   0
 -11   5  -3    5.14    8.91   0
 -11   7   9    5.54    8.61   0
 -10  -5  -7   22.50    8.75   0
 -10  -4  -7   30.33    9.50   0
 -10  -3  -7    3.19    8.72   0
 -10  -2  -7    3.86    8.83   0
 -10   7   1   23.31    9.23   0
 -10   7   9   15.21    8.19   0
  -9   2  -6   16.10    8.45   0
  -9   6  -2   83.98    8.23   0
  -9   7   1   56.08    7.83   0
  -8  -9  -7   -3.25    6.69   0
  -7   2  -6   22.24    5.97   0
  -7   5  -3   10.04    6.03   0
  -7   6  -1    7.16    5.44   0
  -5   4  -3   16.29    3.74   0
  -5   5  -1   14.30    4.01   0
  -4  -9  -7   72.39    4.20   0
  -4  -3  -7  112.34    4.85   0
  -2   1  -3 1448.69    9.40   0
 -17   0   2   21.88   14.04   0
 -17   1   3   12.98   13.79   0
 -17   2   4    2.88   12.96   0
 -17   3   7   -0.07   13.00   0
 -17   3   8   -3.02   13.14   0
 -17   3  10   -8.40   12.22   0
 -16  -6  -1    5.24   11.96   0
 -16  -5  -1   -3.49   12.78   0
 -16  -4  -1   12.58   13.35   0
 -16   2   1   11.91   12.95   0
 -16   3  14  -13.75   12.06   0
 -16   4   5    0.87   13.52   0
 -16   4  11   -0.21   11.10   0
 -15  -8  -2    1.98   10.73   0
 -15   0  -2   18.93   13.40   0
 -15   2  -1   14.70   13.28   0
 -15   3   0    1.47   12.47   0
 -15   3  16   11.67   11.20   0
 -15   5   4   32.50   13.09   0
 -15   5  10   -7.14   11.89   0
 -14   1  -3   -6.70   12.21   0
 -14   5   1   -6.70   11.49   0
 -14   6   4   15.59   12.32   0
 -14   6   5   11.37   12.05   0
 -14   6   8   -4.47   12.16   0
 -13   1  -4    8.04   11.66   0
 -13   3  -3    2.12   10.56   0
 -13   4  -2    8.26   11.36   0
 -13   5  14   -1.90    9.84   0
 -13   6  11   -9.53    9.38   0
 -12   1  -5    9.82   11.11   0
 -12   4  -3   -4.98   10.46   0
 -12   6   0   18.78   10.32   0
 -12   6  12    9.17    9.46   0
 -12   7   4    7.62   10.43   0
 -12   7   7    4.36    9.60   0
 -11  -7  -6   -2.99   10.09   0
 -11   5  15    7.13    8.32   0
 -11   6  -1   20.44    9.98   0
 -11   7   2   20.59    9.86   0
 -10   1  -6   18.83    9.24   0
 -10   3  -5    0.32    9.23   0
 -10   5  -3    2.97    8.70   0
 -10   5  15    4.73    7.34   0
  -9  -7  -7   15.80    8.57   0
  -9  -1  -7    8.28    8.11   0
  -9   7   8    6.98    7.27   0
  -8   2  -6    4.71    6.35   0
  -8   7   2    1.01    5.85   0
  -8   7   7   34.70    6.37   0
  -6   5  -2   64.80    5.82   0
  -3   0  -5    3.50    2.74   0
  -3   4   1  216.59    4.92   0
  -1  -4  -5   26.63    1.44   0
 -18   0   6    8.09   13.70   0
 -17  -3   1    0.85   13.44   0
 -17   2   5   15.66   14.36   0
 -17   2  13   14.11   13.63   0
 -16   0   0    4.92   13.37   0
 -16   2  16   -2.02   11.85   0
 -16   3   3  -12.35   12.15   0
 -16   4   6    6.75   12.38   0
 -16   4   7   15.63   14.31   0
 -16   4  10   -4.49   11.72   0
 -15  -7  -2   -7.29   12.26   0
 -15  -1  -2    9.46   13.20   0
 -15   4   2   -4.77   12.84   0
 -15   4  13   13.13   12.39   0
 -15   5   5   -6.68   12.08   0
 -15   5   9    4.65   11.54   0
 -14  -8  -3  -13.20   11.32   0
 -14   2  -2   13.51   12.83   0
 -14   4  15   11.81   10.64   0
 -14   5  12   12.94   11.62   0
 -13   4  16   -8.83    8.97   0
 -13   6   2    4.64   11.47   0
 -13   6  10    3.14   10.21   0
 -12  -8  -5    3.67   10.04   0
 -12   0  -5    8.94   12.17   0
 -11   2  -5   -7.30   10.01   0
 -11   6  12   -0.54    8.61   0
 -11   7   3    7.81    9.63   0
 -11   7   8   28.89    8.76   0
 -10  -9  -6   -5.82    8.74   0
 -10   4  -4    3.21    8.04   0
 -10   6  -1   17.95    9.02   0
 -10   6  12    3.30    8.32   0
 -10   7   2   32.54    9.41   0
 -10   7   8   26.49    8.55   0
  -9  -2  -7    7.12    8.37   0
  -9   3  -5   83.75    9.41   0
  -9   5  -3    0.90    7.48   0
  -9   6  12    4.20    6.86   0
  -9   7   2   20.48    7.85   0
  -8   5  -3  111.61    7.96   0
  -8   6  -1   62.20    7.49   0
  -8   7   3    0.25    5.91   0
  -8   7   6    9.40    6.25   0
  -7   3  -5  431.00   11.41   0
  -7   4  -4  103.61    7.59   0
  -6   6   1    8.70    4.40   0
  -5  -2  -7  108.92    5.73   0
  -5   2  -5    6.97    3.91   0
  -5   3  -4   68.12    5.03   0
  -4   3  -3   45.83    4.09   0
  -4   5   2  338.18    6.52   0
  -2   3   1  377.82    4.72   0
 -18   0   7   -2.76   13.74   0
 -17  -1   2   20.48   14.16   0
 -17   0   3   -0.70   13.75   0
 -17   1   4   -0.81   13.50   0
 -17   2   6    1.27   13.73   0
 -17   2  12   -5.41   13.44   0
 -16  -1   0   24.70   13.86   0
 -16   1   1   -3.25   12.61   0
 -16   2   2    3.88   12.87   0
 -16   3  13   -4.04   12.45   0
 -15  -6  -2   21.28   13.22   0
 -15   1  -1   27.81   13.47   0
 -15   3   1   38.95   13.45   0
 -15   5   6   -1.44   12.86   0
 -14   3  -1   -5.99   11.58   0
 -14   4   0   -3.49   10.45   0
 -14   5   2   -3.83   12.28   0
 -13  -8  -4    4.58   11.19   0
 -13   0  -4   10.25   11.13   0
 -13   2  -3   -5.56   11.77   0
 -13   5   0   12.63   10.33   0
 -13   6   3   17.67   11.86   0
 -12  -7  -5   -8.02   11.60   0
 -12   2  -4    7.24   11.25   0
 -12   5  -1   25.06   11.05   0
 -12   5  14    1.31   10.03   0
 -12   6   1   19.44   10.25   0
 -12   6  11   -3.83    9.45   0
 -11 -10  -5   -1.91    9.61   0
 -11  -6  -6    2.41    9.66   0
 -11  -2  -6   -8.06    9.28   0
 -11   3  -4    3.41    9.66   0
 -11   5  -2   80.61   11.28   0
 -11   6   0   65.50   10.96   0
 -11   7   4   23.38    9.62   0
 -11   7   7   64.46    9.87   0
 -10   7   3    9.70    9.06   0
 -10   7   7   34.63    9.12   0
  -9  -6  -7    6.07    7.91   0
  -9  -3  -7    2.77    8.01   0
  -9   1  -6    7.86    8.07   0
  -9   4  -4  120.04    8.89   0
  -9   6  -1    8.83    6.59   0
  -9   7   3  171.14   10.04   0
  -9   7   7   35.19    7.58   0
  -8  -8  -7   -3.10    6.74   0
  -8   3  -5   16.07    6.06   0
  -8   4  -4  201.82    9.90   0
  -8   5  14   -0.57    5.95   0
  -8   6  11    2.87    6.11   0
  -7  -9  -7   -4.44    6.06   0
  -7   6   0   33.16    6.02   0
  -7   6  10   10.94    5.18   0
  -6   1  -6    5.05    4.64   0
  -6   5  12   24.47    4.53   0
  -6   6   8   58.64    5.13   0
  -4  -4  -7  160.80    5.52   0
  -4   1  -5  366.67    7.34   0
  -4   5   7   35.60    3.26   0
  -3   2  -3   -1.82    2.81   0
  -1  -2  -4   46.00    1.70   0
 -17  -3   2   12.13   15.25   0
 -17  -2   2   -5.52   13.70   0
 -17   2   7   10.68   13.45   0
 -17   2   8   -3.61   14.46   0
 -17   2  11    8.41   12.48   0
 -16  -7   0   -1.84   13.62   0
 -16  -2   0    3.53   13.09   0
 -16   2  15    1.69   12.20   0
 -16   3   4   18.31   13.63   0
 -16   3  12    5.75   12.90   0
 -15  -9  -1   10.11   12.49   0
 -15  -5  -2   -0.76   11.11   0
 -15  -4  -2   -0.07   11.83   0
 -15   2   0   16.42   13.76   0
 -15   2  17    6.99   12.46   0
 -15   3  15   -6.83   11.41   0
 -15   4   3    7.06   12.85   0
 -15   4  12  -11.63   11.53   0
 -14 -10  -2   -2.02   11.39   0
 -14  -7  -3    3.22   10.89   0
 -14   5   3    8.17   12.56   0
 -14   5  11    7.83   11.27   0
 -13  -7  -4   -2.67   11.34   0
 -13   3  -2   10.83   11.53   0
 -13   4  -1   30.68   11.98   0
 -13   5  13   10.94   10.33   0
 -13   6   4    0.91   11.29   0
 -13   6   9    3.93   10.04   0
 -12   3  -3    4.79   10.79   0
 -12   4  -2   12.13   10.90   0
 -12   4  16    3.44    9.30   0
 -11  -5  -6    6.26    9.30   0
 -11  -4  -6   16.22    9.90   0
 -11  -3  -6   -6.40    9.39   0
 -11   1  -5   12.53   10.19   0
 -11   4  -3    4.57    8.95   0
 -10   2  -5   -2.55    9.05   0
 -10   7   4   25.06    8.85   0
  -9 -10  -6    2.52    8.11   0
  -9  -5  -7   18.17    8.36   0
  -9  -4  -7    4.58    8.15   0
  -9   7   4   27.74    7.59   0
  -9   7   6    8.75    7.64   0
  -8  -2  -7    3.73    7.43   0
  -8   1  -6   53.74    8.23   0
  -7   5  13   10.21    5.52   0
  -6  -9  -7   39.73    6.12   0
  -6   6   2   29.71    4.64   0
  -5  -9  -7    6.13    4.53   0
  -5   5   0   -1.96    3.63   0
  -4  -8  -7    1.02    3.38   0
  -4   2  -4  113.59    4.88   0
  -4   4  -1  280.90    6.30   0
  -4   5   3    0.27    2.94   0
  -3   1  -4  223.02    5.13   0
  -2 -10  -6    3.13    2.01   0
 -17  -4   2    0.17   13.17   0
 -17  -1   3  -13.80   13.36   0
 -17   0   4    7.11   14.02   0
 -17   1   5    0.49   13.74   0
 -16  -6   0   -1.65   12.24   0
 -16  -5   0  -13.32   13.00   0
 -16  -3   0   11.62   13.33   0
 -16   0   1   16.16   14.09   0
 -16   1   2   -2.62   13.43   0
 -16   2   3   -1.14   12.83   0
 -16   3   5   -4.91   13.73   0
 -16   3  11    9.60   13.17   0
 -15   0  -1   33.81   14.34   0
 -15   3   2   -5.06   13.50   0
 -15   4   4    2.78   13.17   0
 -14  -6  -3   12.96   11.40   0
 -14  -5  -3  -14.42   11.65   0
 -14  -4  -3    4.07   12.16   0
 -14   1  -2  -13.14   12.21   0
 -14   4   1   15.25   12.06   0
 -14   4  14    1.79   11.56   0
 -14   5   4    6.82   12.45   0
 -14   5  10    6.10   11.91   0
 -13 -10  -3    7.45   10.91   0
 -13   1  -3    1.66   12.05   0
 -13   4  15   -3.62   10.96   0
 -13   5   1   30.33   11.71   0
 -13   6   5    5.74   11.54   0
 -13   6   8   21.25   10.87   0
 -12 -10  -4   -1.98    9.89   0
 -12  -6  -5    7.14   10.30   0
 -12  -5  -5   -8.14   10.02   0
 -12  -3  -5   20.82   11.30   0
 -12  -2  -5   -6.72   10.69   0
 -12   1  -4   20.20   11.32   0
 -12   6   2   -0.77   10.67   0
 -12   6  10   17.10    9.84   0
 -11   5  14    2.81    8.96   0
 -11   6   1   35.71   10.31   0
 -11   6  11    0.86    8.54   0
 -10  -8  -6    6.04    8.46   0
 -10   5  -2    5.62    8.20   0
 -10   6   0   82.78   10.16   0
  -9   5  14    5.37    7.26   0
  -9   6  11   12.17    7.43   0
  -8  -7  -7    2.18    7.51   0
  -8   6   0   23.04    6.46   0
  -7  -8  -7   66.11    7.45   0
  -7  -2  -7    3.92    6.05   0
  -7   1  -6   20.76    5.79   0
  -7   5  -2    0.69    5.01   0
  -6  -2  -7   89.35    6.51   0
  -6   4  -3    5.21    4.22   0
  -6   6   7   71.98    5.52   0
  -5  -3  -7    1.64    4.42   0
  -5   0  -6    0.47    3.59   0
  -5   5  10    1.05    3.50   0
  -4   5   6   17.40    2.92   0
  -2  -5  -6  305.97    4.48   0
 -17  -2   3   -3.41   13.82   0
 -17   1   6    8.70   14.43   0
 -17   1  13    2.21   14.02   0
 -16  -1   1    5.84   13.64   0
 -16   2  14   -5.98   12.27   0
 -16   3   6    3.85   13.64   0
 -16   3   7   10.98   13.50   0
 -16   3  10   -5.89   13.45   0
 -15  -8  -1   -9.09   12.52   0
 -15  -1  -1    0.38   12.39   0
 -15   1   0   19.04   13.33   0
 -15   2   1   -4.81   12.42   0
 -15   3  14   -2.64   12.05   0
 -15   4   5   -0.51   12.77   0
 -15   4  11    3.71   11.32   0
 -14  -9  -2    7.53   12.25   0
 -14   0  -2   12.35   12.79   0
 -14   2  -1   11.39   12.76   0
 -14   3   0   13.92   12.05   0
 -14   3  16   -0.01   10.57   0
 -14   5   5   10.17   12.33   0
 -14   5   9  -10.83   11.69   0
 -13  -5  -4   16.00   10.28   0
 -13  -4  -4    2.44   11.86   0
 -13  -3  -4    7.60   11.23   0
 -13   3  17    0.46   10.69   0
 -13   5  12  -10.16   10.28   0
 -12  -4  -5   -1.32    9.61   0
 -12   5   0    8.98   10.63   0
 -12   5  13    6.11   10.20   0
 -12   6   3   12.23   10.97   0
 -12   6   9   -2.41   10.20   0
 -11  -9  -5   41.29   10.28   0
 -11   0  -5   22.33   10.53   0
 -11   2  -4   -1.80   10.04   0
 -11   5  -1   -6.43    9.65   0
 -10  -7  -6    2.94    9.51   0
 -10   3  -4   15.99    8.42   0
 -10   4  -3    9.42    8.26   0
 -10   5  14   31.19    8.34   0
 -10   6  11    1.89    7.74   0
  -9   2  -5    8.15    8.30   0
  -9   5  -2   52.99    7.62   0
  -9   6   0   11.05    6.56   0
  -8  -6  -7   17.42    7.29   0
  -8  -5  -7   14.73    7.88   0
  -8  -4  -7   24.72    7.66   0
  -8  -3  -7    7.21    6.93   0
  -8   5  -2   -2.37    5.78   0
  -7   6   1   -3.39    5.23   0
  -7   6   9    9.53    5.22   0
  -6   2  -5    0.03    3.93   0
  -6   3  -4    3.50    4.70   0
  -6   5  -1   -4.41    3.89   0
  -6   6   3    5.80    4.11   0
  -5   4  -2  470.34    9.01   0
  -4  -7  -7    0.49    3.47   0
  -4  -6  -7   42.74    4.13   0
  -3   4   2   12.79    2.69   0
 -17  -3   3    5.54   14.32   0
 -17  -1   4   13.61   13.57   0
 -17   0   5   -8.04   13.13   0
 -17   1   7    5.50   13.80   0
 -17   1   8   19.02   15.22   0
 -17   1  12   -3.30   12.24   0
 -16  -2   1    7.53   14.67   0
 -16   0   2  -12.40   13.02   0
 -16   1   3   -4.50   13.51   0
 -16   1  16  -12.45   12.30   0
 -16   2   4   16.08   13.63   0
 -16   3   8   10.27   13.20   0
 -15  -7  -1   11.75   13.09   0
 -15  -2  -1   -3.48   12.59   0
 -15   2  16    1.65   11.90   0
 -15   3   3   18.04   13.38   0
 -15   4   6    0.08   12.39   0
 -15   4   7   25.83   13.51   0
 -15   4  10    7.71   11.77   0
 -14   4   2   -7.47   12.15   0
 -14   4  13    2.17   11.77   0
 -14   5   6    2.79   12.03   0
 -13  -9  -3    9.79   11.29   0
 -13   0  -3  -12.63   11.65   0
 -13   2  -2   27.23   12.07   0
 -13   3  -1   -6.71   11.11   0
 -13   4   0   20.55   10.86   0
 -13   5   2   11.75   10.56   0
 -12  -9  -4   11.57   10.50   0
 -12   0  -4   -1.14   11.09   0
 -12   2  -3   -3.80   10.97   0
 -12   4  -1   20.01   11.01   0
 -12   6   4   -1.00   10.42   0
 -12   6   8   13.22   10.91   0
 -11   3  -3   80.77   11.38   0
 -11   4  -2   -3.95    9.78   0
 -11   4  16    5.55    8.58   0
 -11   6   2   33.45   10.36   0
 -11   6  10   14.38    8.98   0
 -10  -2  -6   38.74   10.03   0
 -10   1  -5    4.33    9.15   0
 -10   6   1    1.84    8.71   0
  -9  -9  -6    7.78    8.07   0
  -9   3  -4  186.15   10.53   0
  -9   4  -3   -5.93    7.67   0
  -9   4  16    3.73    6.79   0
  -8   2  -5   62.98    7.84   0
  -8   6  10   13.59    6.56   0
  -7  -7  -7   56.93    7.47   0
  -7  -3  -7    4.47    5.81   0
  -7   2  -5   74.14    6.91   0
  -7   4  -3   98.22    7.49   0
  -6  -8  -7   21.19    5.71   0
  -6  -3  -7   34.97    5.62   0
  -6   6   6    1.39    4.28   0
  -5  -4  -7   -2.68    4.19   0
  -5   4  13   24.67    3.69   0
  -2   2  -1  274.92    4.53   0
 -17  -5   3    3.14   14.70   0
 -17  -4   3    0.76   13.34   0
 -17  -2   4    7.13   14.79   0
 -17   0   6    9.22   13.77   0
 -17   1   9  -13.14   12.82   0
 -16  -7   1    7.78   13.89   0
 -16  -3   1    3.75   14.15   0
 -16   2   5   13.32   13.37   0
 -16   2  13    1.61   12.14   0
 -15  -6  -1   -3.94   11.14   0
 -15  -5  -1    5.40   12.81   0
 -15   0   0  -10.79   13.59   0
 -15   2   2   13.04   13.18   0
 -15   3  13    2.02   11.96   0
 -14 -11  -1    9.40   11.52   0
 -14  -8  -2    7.64   12.39   0
 -14  -1  -2    3.51   11.95   0
 -14   1  -1    8.91   12.07   0
 -14   3   1    8.35   11.69   0
 -14   4   3   44.62   13.39   0
 -13   4  14    5.39   11.26   0
 -13   5   3    6.25   11.02   0
 -13   5  11  -14.43    9.35   0
 -12   3  -2   -6.58   10.46   0
 -12   5   1   12.35   10.17   0
 -12   6   5    5.46   10.52   0
 -11  -8  -5    9.86    9.89   0
 -10  -6  -6   -5.42    8.83   0
 -10  -5  -6   19.37    9.16   0
 -10  -4  -6   31.31    9.52   0
 -10  -3  -6    7.35    8.91   0
 -10   4  16    0.74    7.52   0
 -10   5  -1   73.02   10.29   0
 -10   6  10    1.11    7.72   0
  -9   6   1   44.96    7.87   0
  -9   6  10    1.51    7.03   0
  -8   0  -6   69.55    7.81   0
  -8   3  -4   34.81    7.21   0
  -8   4  -3   87.12    7.57   0
  -8   6   1   28.55    6.07   0
  -7  -6  -7    6.67    6.65   0
  -7  -4  -7   -1.97    6.16   0
  -7   0  -6  104.80    7.97   0
  -7   3  -4    0.67    5.83   0
  -7   4  15    0.72    5.19   0
  -7   6   2    1.72    4.91   0
  -5   5   1   73.43    4.80   0
  -3   4   8    2.14    2.20   0
  -1   2   2  984.04    4.66   0
 -17  -1   5    3.53   13.70   0
 -17   0   7    8.74   14.39   0
 -16  -6   1   -5.01   12.06   0
 -16  -4   1   10.42   13.33   0
 -16  -1   2    2.79   13.43   0
 -16   1   4    7.30   13.10   0
 -16   1  15   -5.70   12.62   0
 -16   2   6    8.55   13.06   0
 -16   2  12    1.17   11.83   0
 -15  -9   0   11.71   12.29   0
 -15  -1   0   40.43   14.63   0
 -15   1   1  -15.96   12.14   0
 -15   3   4   14.95   13.62   0
 -14  -7  -2  -15.54   11.83   0
 -14  -2  -2    3.42   12.13   0
 -14   2   0  -11.35   11.00   0
 -14   2  17    9.05   10.59   0
 -14   3  15   14.48   11.48   0
 -14   4  12   12.79   10.47   0
 -13 -11  -2    8.87   11.84   0
 -13  -8  -3   18.97   11.72   0
 -13  -1  -3    3.61   11.26   0
 -13   1  -2   19.34   12.20   0
 -13   5   4   20.29   11.91   0
 -13   5  10   11.54   11.04   0
 -12  -8  -4    9.49   10.79   0
 -12  -1  -4   15.89   11.31   0
 -12   3  17    4.25    9.83   0
 -12   4  15   -0.99    9.10   0
 -12   5  12   -0.23    9.50   0
 -11  -7  -5   -8.54   10.08   0
 -11   1  -4    7.55   10.32   0
 -11   5   0    1.83    8.77   0
 -11   5  13   -3.74    9.03   0
 -11   6   3   10.92    8.93   0
 -11   6   9   27.31    9.39   0
 -10 -10  -5    2.34    9.29   0
 -10   2  -4   64.30   10.36   0
 -10   6   2   66.46   10.07   0
  -9   1  -5   21.54    8.66   0
  -9   5  -1  153.72   10.24   0
  -8 -10  -6    1.00    7.23   0
  -8   5  13   54.47    7.00   0
  -8   6   9    1.36    6.25   0
  -7  -5  -7    1.53    6.43   0
  -7   5  -1   33.93    5.61   0
  -7   6   8   59.61    5.98   0
  -6  -7  -7   32.49    5.93   0
  -6  -4  -7   28.29    5.42   0
  -6   5  11    0.28    4.31   0
  -5  -7  -7   -1.62    4.24   0
  -5  -6  -7    3.35    4.48   0
  -5  -5  -7  128.30    6.12   0
  -5   1  -5  168.19    6.34   0
  -5   3  -3   52.53    4.85   0
  -3  -3  -6   46.11    3.21   0
  -2   3   2  434.48    4.90   0
 -17  -4   4   -4.00   14.78   0
 -17  -3   4    2.86   13.90   0
 -17  -2   5   -7.14   14.70   0
 -17  -1   6   12.28   14.00   0
 -17   0   8   -2.17   13.67   0
 -17   0  13    4.38   12.72   0
 -16  -2   2    3.47   13.86   0
 -16   0   3   10.14   13.79   0
 -16   2   7   -5.76   13.59   0
 -16   2   8    2.94   13.26   0
 -16   2   9    9.59   14.39   0
 -16   2  11   -3.67   12.07   0
 -15   1  17   15.45   11.88   0
 -15   2   3    9.43   13.57   0
 -15   2  15    8.57   12.35   0
 -15   3   5   12.67   12.86   0
 -15   3  12    4.10   11.20   0
 -14 -10  -1    6.63   12.22   0
 -14  -6  -2    7.01   11.47   0
 -14  -5  -2    0.50   12.22   0
 -14   0  -1   22.71   12.61   0
 -14   3   2   -4.19   12.01   0
 -14   4   4   25.27   13.04   0
 -14   4  11    1.00   11.71   0
 -13  -7  -3    9.14   11.82   0
 -13   2  -1   35.09   12.73   0
 -13   3   0   -8.61   10.84   0
 -13   3  16   -6.22    9.96   0
 -13   5   5   18.43   12.04   0
 -13   5   9   -5.31   10.39   0
 -12 -11  -3   -8.81    9.86   0
 -12  -7  -4    5.20   10.72   0
 -12   1  -3   25.86   11.87   0
 -12   4   0   29.37   10.87   0
 -12   5   2   49.78   11.25   0
 -11  -6  -5   10.03    9.90   0
 -11  -3  -5   12.63   10.81   0
 -11   4  -1   -7.22    9.72   0
 -11   6   4   53.22   10.66   0
 -11   6   5   91.50   11.14   0
 -11   6   8   20.09    9.45   0
 -10   0  -5   74.96   10.57   0
 -10   3  -3   26.41    9.55   0
 -10   4  -2    7.04    8.30   0
 -10   5  13    0.72    7.91   0
 -10   6   3   -0.77    8.90   0
 -10   6   9   76.01    9.48   0
  -9  -8  -6    2.84    8.15   0
  -9   5  13   18.51    7.55   0
  -9   6   2    2.34    6.90   0
  -9   6   9   -2.11    7.38   0
  -8   5  -1    7.12    5.85   0
  -8   6   2   13.97    5.56   0
  -7   5  12    0.67    5.57   0
  -7   6   3  103.31    6.74   0
  -7   6   7   17.22    5.47   0
  -6  -6  -7   11.96    5.73   0
  -6  -5  -7   53.38    6.02   0
  -6   4  -2   54.35    5.71   0
  -6   4  14    4.36    4.13   0
  -6   5   0  177.99    6.97   0
  -5   2  -4  174.06    6.44   0
  -5   5   9   73.95    4.61   0
  -4   3  -2   45.61    3.74   0
  -4   3  14    5.09    2.58   0
  -4   4   0   83.93    4.06   0
  -4   4  11   35.52    3.15   0
  -3   4   3   12.26    2.47   0
  -2   3   9  308.92    3.08   0
 -17  -5   4    7.26   13.25   0
 -17   0   9   -9.62   13.20   0
 -17   0  10  -11.62   13.08   0
 -16  -3   2    7.39   13.59   0
 -16  -1   3    9.92   13.75   0
 -16   1   5   -3.80   13.22   0
 -16   1  14   -6.06   13.23   0
 -15  -8   0   14.42   11.94   0
 -15  -2   0    8.31   13.67   0
 -15   0   1    5.02   13.49   0
 -15   1   2   -8.85   12.57   0
 -15   3   6   -6.92   12.36   0
 -15   3  11   24.51   12.02   0
 -14   1   0    1.06   12.12   0
 -14   2   1   -7.21   11.28   0
 -14   3  14   -2.99   11.59   0
 -14   4   5   -4.75   12.38   0
 -14   4  10   -0.36   12.31   0
 -13  -6  -3    9.63   11.50   0
 -13  -5  -3    3.21   11.87   0
 -13  -4  -3   -3.82   12.35   0
 -13   0  -2    6.40   12.28   0
 -13   4   2    5.66   11.23   0
 -13   4  13    6.26   10.60   0
 -13   5   6   39.18   12.33   0
 -12  -6  -4   -1.93   10.53   0
 -12   3  -1   -0.76   10.22   0
 -12   5  11   -9.13    9.55   0
 -11 -10  -4    1.94   10.76   0
 -11  -5  -5    5.23    9.27   0
 -11  -4  -5   -1.68    9.33   0
 -11   0  -4   21.25   10.64   0
 -11   2  -3  111.46   11.83   0
 -11   3  -2   11.42    9.68   0
 -11   4  15   -2.60    9.07   0
 -11   5   1    0.03    9.69   0
 -11   5  12    2.86    9.01   0
 -10   5   0   92.01    9.87   0
 -10   6   4   -0.98    8.62   0
 -10   6   8    7.63    8.79   0
  -9  -7  -6   -0.51    8.14   0
  -9  -3  -6   31.13    8.96   0
  -9   4  -2   68.77    8.72   0
  -9   6   3   53.94    8.25   0
  -8   1  -5   21.61    6.71   0
  -8   6   3   12.93    6.08   0
  -8   6   8   26.00    6.32   0
  -7   6   4   57.87    5.92   0
  -6   1  -5    8.22    4.64   0
  -5   5   2  121.12    5.35   0
  -4   0  -5  119.88    4.84   0
  -3  -1  -5   70.46    3.58   0
  -2  -6  -6  106.92    3.13   0
  -1   0  -2  782.75    4.98   0
 -17  -2   6  -10.29   12.94   0
 -17  -1   7   -8.62   13.65   0
 -16  -8   2    1.43   12.15   0
 -16  -7   2   -2.11   13.21   0
 -16  -4   2    1.76   13.22   0
 -16   0   4    1.26   12.13   0
 -16   0  16   -2.31   12.74   0
 -16   1   6    2.89   13.47   0
 -16   1  13    6.50   12.48   0
 -15  -7   0   -4.09   11.22   0
 -15  -6   0   21.07   13.51   0
 -15  -3   0    4.85   13.18   0
 -15  -1   1    3.87   13.65   0
 -15   2   4   -5.72   12.61   0
 -15   2  14   -6.07   11.59   0
 -15   3   7   38.33   14.05   0
 -15   3   8   16.51   12.99   0
 -14  -9  -1   -4.87   12.33   0
 -14  -1  -1  -15.51   12.45   0
 -14   2  16    0.53   11.63   0
 -14   3   3   43.70   12.96   0
 -14   4   6   -8.77   12.12   0
 -14   4   7   18.43   12.08   0
 -13 -10  -2    2.71   11.42   0
 -12 -10  -3   -0.99   10.49   0
 -12  -5  -4    6.90   10.04   0
 -12  -4  -4   -2.64   10.16   0
 -12   0  -3   18.90   11.07   0
 -12   4  14    9.84    9.52   0
 -12   5   3   44.42   10.63   0
 -11   3  17    1.72    8.86   0
 -10  -9  -5   11.33    8.98   0
 -10   1  -4   27.94    9.59   0
 -10   6   5    7.76    8.99   0
  -9 -11  -5   12.20    8.39   0
  -9  -6  -6    8.58    8.13   0
  -9  -5  -6   12.82    8.62   0
  -9  -4  -6   39.43    8.92   0
  -9   0  -5   21.59    8.56   0
  -9   2  -4  280.56   11.35   0
  -9   3  -3   30.80    8.34   0
  -9   5   0    2.18    7.70   0
  -9   6   4   36.49    7.68   0
  -9   6   8   16.65    7.31   0
  -8  -9  -6   13.18    7.53   0
  -8   4  -2  210.67   10.01   0
  -8   4  15   13.09    6.49   0
  -8   6   4   14.09    6.28   0
  -8   6   7   27.63    6.74   0
  -7   1  -5   83.15    7.06   0
  -7   4  -2  135.77    7.91   0
  -7   5   0   82.69    6.78   0
  -3   4   7  107.76    3.23   0
  -2  -9  -6   21.16    2.29   0
  -1  -1  -3  718.65    4.81   0
 -17  -5   5   10.50   14.91   0
 -17  -4   5    4.20   13.75   0
 -17  -1   8    7.67   14.08   0
 -17  -1   9    5.26   14.48   0
 -16  -2   3   -0.65   14.04   0
 -16   1   7   -1.47   13.53   0
 -16   1  12   -0.03   12.13   0
 -15 -10   1   -4.87   11.30   0
 -15   0   2   12.70   12.90   0
 -15   0  18   -2.95   11.74   0
 -15   1   3  -17.64   11.84   0
 -15   1  16   -1.29   12.05   0
 -15   2   5   21.87   13.63   0
 -15   2  13    6.46   12.49   0
 -14  -8  -1   -7.85   12.18   0
 -14  -2  -1   -8.20   12.05   0
 -14   0   0   -2.49   12.50   0
 -14   1  18    0.09   11.19   0
 -14   3  13   -1.25   11.39   0
 -13 -12  -1   15.32   11.65   0
 -13  -1  -2   -5.05   12.03   0
 -13   1  -1   47.16   12.96   0
 -13   2   0    4.72   11.61   0
 -13   3   1   18.90   10.79   0
 -13   3  15   19.82   11.15   0
 -13   4   3  -12.47   10.23   0
 -13   4  12   16.48   10.64   0
 -12   4   1   47.57   10.73   0
 -12   5   4    6.21   10.98   0
 -12   5  10   19.33    9.81   0
 -11  -1  -4    7.11   10.27   0
 -11   5   2   67.47   10.91   0
 -10  -8  -5   21.51   10.01   0
 -10   4  -1    5.12    9.22   0
 -10   4  15    0.87    8.02   0
 -10   5   1   12.48    9.03   0
 -10   5  12   -1.37    7.95   0
  -9   4  15   17.76    7.71   0
  -9   6   5    3.40    7.69   0
  -9   6   7   19.66    7.90   0
  -8   2  -4   -6.83    6.41   0
  -8   3  -3   -4.93    6.45   0
  -8   5   0   -0.98    5.82   0
  -8   5  12   -3.86    6.30   0
  -7 -10  -6   46.92    7.20   0
  -6   2  -4   69.62    5.85   0
  -6   5   1   -0.37    4.32   0
  -5   5   8   28.52    3.87   0
  -4   1  -4    4.45    3.27   0
  -4   2  -3   -2.37    3.27   0
  -3   2  -2    9.62    3.03   0
  -3   3  12  158.79    3.24   0
  -3   4   4   59.66    2.90   0
 -17  -3   6  -19.52   13.26   0
 -17  -2   7   -2.41   13.62   0
 -17  -1  10   15.60   14.20   0
 -17  -1  11   14.07   13.31   0
 -16  -3   3    9.70   14.05   0
 -16  -1   4    2.68   12.48   0
 -16   0  15    8.46   11.62   0
 -16   1   8  -16.21   13.22   0
 -16   1   9  -22.31   12.62   0
 -15  -9   1    7.90   13.19   0
 -15  -2   1   -6.52   13.60   0
 -15   2   6    5.09   13.60   0
 -14 -11   0   18.11   12.54   0
 -14  -7  -1   -5.17   12.07   0
 -14  -3  -1    7.65   12.14   0
 -14   1   1    7.67   12.81   0
 -14   2   2   -4.05   10.69   0
 -14   3   4    8.98   12.90   0
 -13  -9  -2   -1.62   11.85   0
 -13   2  17    3.32   10.12   0
 -13   4   4    1.22   11.19   0
 -13   4  11    7.20   10.98   0
 -12 -12  -2   -5.00   11.02   0
 -12  -9  -3    2.55   11.03   0
 -12  -1  -3    3.30   11.38   0
 -12   1  -2   -3.28   11.16   0
 -12   2  18    4.39    9.18   0
 -12   3   0   -3.11   10.31   0
 -12   3  16   18.06   10.18   0
 -12   5   5    7.98   10.69   0
 -12   5   6   12.86   10.87   0
 -12   5   9   12.07   10.15   0
 -11 -12  -3    0.65   10.18   0
 -11  -9  -4   -8.09    9.87   0
 -11   1  -3   48.03   11.17   0
 -11   5  11   -6.37    8.49   0
 -10   2  -3    5.59    9.03   0
 -10   3  -2   55.55   10.03   0
 -10   3  17    0.88    7.80   0
  -9   5  12   -1.53    6.68   0
  -8  -8  -6   13.47    7.85   0
  -8  -3  -6   10.71    7.70   0
  -7   2  -4   52.78    6.11   0
  -7   3  -3   26.24    5.64   0
  -6   5  10   48.56    5.01   0
  -5   5   3   24.48    3.83   0
  -3  -4  -6   18.89    2.96   0
  -3   4   6   72.59    2.93   0
  -2  -8  -6   12.28    2.27   0
  -2  -7  -6   64.91    2.81   0
 -17  -4   6  -11.00   13.28   0
 -17  -3   7   -3.07   13.37   0
 -17  -2   8    0.67   13.71   0
 -16  -8   3    4.78   13.79   0
 -16  -4   3   -1.17   13.52   0
 -16  -2   4    8.18   13.42   0
 -16  -1   5  -19.12   13.17   0
 -16   0   6   10.83   13.61   0
 -16   0  14    4.92   12.98   0
 -15  -8   1  -16.99   12.29   0
 -15  -3   1   -3.64   12.92   0
 -15  -1   2  -12.15   12.11   0
 -15   1   4   -2.27   12.65   0
 -15   1  15   15.03   12.68   0
 -15   2   7    5.36   13.85   0
 -15   2  11    6.30   13.45   0
 -15   2  12   -5.41   11.73   0
 -14  -1   0   -1.49   12.43   0
 -14   0  19    2.11   12.12   0
 -14   2  15   18.57   12.22   0
 -14   3   5    6.59   12.36   0
 -14   3  12    3.66   10.64   0
 -13  -8  -2    2.34   11.94   0
 -13  -2  -2   13.99   12.17   0
 -13   0  -1   90.67   13.84   0
 -13   3   2   -3.40   11.39   0
 -13   4   5    4.52   12.08   0
 -13   4  10   24.57   11.97   0
 -12  -2  -3   -6.27   11.20   0
 -12   4   2   -6.77   10.52   0
 -12   4  13    1.48    9.25   0
 -11  -8  -4    4.63   10.37   0
 -11   3  -1   15.60    9.32   0
 -11   4  14    8.93    8.92   0
 -11   5   3  -10.29    8.77   0
 -11   5  10    5.17    9.36   0
 -10 -11  -4   -5.40    9.39   0
 -10  -7  -5    6.67    8.88   0
 -10  -6  -5    4.01    9.47   0
 -10  -4  -5    8.08    9.68   0
 -10  -3  -5   14.02    9.44   0
 -10   0  -4   -6.56    9.22   0
 -10   5   2   -0.87    8.65   0
  -9 -10  -5    1.19    8.51   0
  -9  -1  -5   66.78    9.75   0
  -9   1  -4   37.75    8.71   0
  -9   4  -1    5.56    7.54   0
  -9   5   1    7.47    7.35   0
  -8  -7  -6   22.56    8.25   0
  -8  -4  -6   16.24    7.85   0
  -8   0  -5    0.43    6.74   0
  -7   5   1   86.14    6.71   0
  -7   5  11    1.47    5.32   0
  -6   4  -1  114.28    6.47   0
  -5   0  -5   80.98    5.13   0
  -5   3  15  116.22    4.72   0
  -5   5   4  176.03    6.00   0
  -5   5   7    6.38    3.76   0
  -4   4   1  274.01    6.03   0
  -3   0  -4   53.42    3.54   0
  -3   3   0   25.88    2.76   0
  -2  -1  -4   23.58    2.22   0
  -2   1  -2  830.84    7.16   0
 -17  -5   6   -1.15   14.07   0
 -17  -4   7   -1.07   14.87   0
 -17  -3   8    6.94   15.34   0
 -17  -2   9    8.67   14.24   0
 -17  -2  11    8.86   14.96   0
 -16  -6   3  -10.86   13.05   0
 -16  -5   3    5.96   13.36   0
 -16  -1  16    8.36   13.70   0
 -16   0   7   16.35   14.36   0
 -16   0  13  -11.52   12.81   0
 -15  -7   1   -2.21   11.84   0
 -15  -4   1    1.32   13.17   0
 -15   0   3   10.57   12.78   0
 -15   0  17   -2.63   12.63   0
 -15   2   8   10.62   13.48   0
 -15   2   9  -20.39   12.47   0
 -14 -10   0   13.57   12.57   0
 -14   0   1  -11.20   12.71   0
 -14   1   2    2.23   12.19   0
 -14   1  17    7.28   11.57   0
 -14   2   3   18.39   11.78   0
 -14   3   6    8.92   12.71   0
 -14   3  11    9.46   11.31   0
 -13 -11  -1   -0.11   11.62   0
 -13  -7  -2    3.38   11.59   0
 -13   1   0    9.74   11.65   0
 -13   2   1   -0.22   11.04   0
 -13   3  14    7.96   10.26   0
 -13   4   6   52.14   12.76   0
 -13   4   7    0.80   11.57   0
 -12  -8  -3    4.14   10.97   0
 -12   0  -2   10.98   11.38   0
 -11  -7  -4   26.34   10.84   0
 -11   0  -3   22.18   10.79   0
 -11   4   1    7.62    9.98   0
 -11   5   4   17.12   10.33   0
 -10  -5  -5   -2.95    8.78   0
 -10   4   0   40.93    9.79   0
 -10   5  11    6.61    8.47   0
  -8  -6  -6   36.62    7.96   0
  -8   4  -1  123.88    8.68   0
  -8   5   1  131.33    7.90   0
  -7  -9  -6    8.64    7.14   0
  -7   0  -5    9.90    5.60   0
  -7   4  -1   -0.75    5.67   0
  -7   4  14   40.12    5.98   0
  -6   0  -5    7.22    5.23   0
  -6   5   2   96.28    5.83   0
  -5   3  -2  207.36    6.46   0
  -5   4   0   16.48    4.03   0
  -5   4  12   55.79    4.51   0
  -4  -3  -6   41.72    4.10   0
  -3   1  -3   96.10    3.92   0
  -2   3   3   98.19    2.68   0
 -17  -5   7   -2.02   14.72   0
 -17  -3   9  -17.35   14.77   0
 -16  -3   4    9.95   14.58   0
 -16  -2   5   -0.42   13.31   0
 -16  -1   6  -15.46   13.07   0
 -16   0   8  -14.66   13.59   0
 -16   0   9   -5.45   13.42   0
 -16   0  10   -9.40   12.91   0
 -15 -10   2   11.00   13.99   0
 -15  -2   2   10.70   13.80   0
 -15   1  14    8.87   11.10   0
 -14  -9   0   -1.20   12.76   0
 -14  -2   0    5.95   12.76   0
 -14   2   4   -1.26   12.83   0
 -14   2  14    6.02   11.86   0
 -14   3   7    9.15   12.40   0
 -14   3   8   -0.63   12.31   0
 -13 -13   0   -3.66   11.39   0
 -13  -6  -2    0.51   11.08   0
 -13  -5  -2   -7.83   11.30   0
 -13  -1  -1   10.54   12.50   0
 -13   1  18    4.99   11.35   0
 -13   2  16    4.73   11.13   0
 -13   3   3   12.70   12.09   0
 -12 -11  -2   10.79   10.88   0
 -12  -7  -3   13.18    9.91   0
 -12  -6  -3   16.35   11.25   0
 -12  -5  -3    7.47   11.57   0
 -12   3   1   -0.71   10.75   0
 -12   3  15   -0.63    9.86   0
 -12   4   3    0.42    9.49   0
 -12   4  12    3.81    9.34   0
 -11 -11  -3   -2.07    9.88   0
 -11  -6  -4    4.86   10.01   0
 -11  -5  -4   19.67   10.79   0
 -11  -4  -4   -7.33    9.77   0
 -11   2  18   17.02    9.52   0
 -11   3  16    5.64    8.67   0
 -11   5   5   84.54   11.24   0
 -11   5   6    8.97    9.67   0
 -11   5   9   15.47    9.27   0
 -10   4  14   35.63    8.68   0
 -10   5   3    7.06    9.38   0
  -9  -9  -5    8.26    9.06   0
  -9   2  -3   24.71    7.12   0
  -9   3  -2   66.05    7.81   0
  -9   5   2   -0.62    7.29   0
  -9   5  11   16.93    7.48   0
  -8 -11  -5   23.08    8.21   0
  -8   1  -4    5.64    6.55   0
  -8   5  11    3.46    6.34   0
  -7  -3  -6   -5.35    5.73   0
  -6 -10  -6  137.57    7.65   0
  -6   4  13    4.13    4.61   0
  -6   5   9   78.02    5.56   0
  -4   3  -1    1.39    3.36   0
  -4   4  10    8.29    3.08   0
 -17  -4   8    4.96   13.34   0
 -17  -3  10   -1.32   14.06   0
 -16  -5   4  -14.73   14.72   0
 -16  -4   4   -4.71   13.92   0
 -16  -1   7    0.89   13.10   0
 -16  -1  15    2.65   12.09   0
 -15  -9   2    8.91   13.73   0
 -15  -3   2   -0.47   12.92   0
 -15  -1   3    2.97   13.55   0
 -15  -1  18    6.12   12.40   0
 -15   0   4    8.43   12.02   0
 -15   0  16   10.66   13.10   0
 -15   1   6   -3.34   13.83   0
 -15   1  13   -8.79   12.51   0
 -14  -8   0    3.94   12.41   0
 -14  -3   0   -4.92   12.51   0
 -14  -1   1   -4.71   12.59   0
 -14   1  16    3.33   12.12   0
 -13 -10  -1    8.64   12.20   0
 -13   2   2   -1.65   11.43   0
 -13   3  13   17.46   10.02   0
 -12 -13  -1  -12.04   12.12   0
 -12   1  -1    9.44    9.95   0
 -12   2   0    7.53    9.95   0
 -12   2  17   -2.38    9.55   0
 -12   4   4   23.43   10.82   0
 -12   4  11   -2.40   10.19   0
 -11   1  -2  117.65   12.07   0
 -11   3   0   13.78   10.20   0
 -11   4   2   68.60   11.21   0
 -11   4  13    4.08    9.19   0
 -10 -10  -4  -12.98    9.91   0
 -10  -1  -4    7.07    9.33   0
 -10   2  -2    8.12    9.17   0
 -10   3  -1   18.34    9.50   0
 -10   5   4   14.02    9.09   0
 -10   5  10    0.47    7.95   0
  -9   4   0    7.17    7.58   0
  -9   4  14   -3.89    7.50   0
  -8  -1  -5   14.62    7.15   0
  -8   3  -2   77.64    8.07   0
  -8   4  14   33.07    6.78   0
  -8   5   2   12.02    6.40   0
  -7  -8  -6   23.77    7.15   0
  -7  -4  -6    6.88    6.16   0
  -7   5   2   -0.17    5.27   0
  -7   5  10    0.14    4.91   0
  -6  -3  -6   -1.36    5.18   0
  -6   5   3   54.78    5.04   0
  -5  -3  -6  114.81    6.02   0
  -5   1  -4   26.65    3.85   0
  -5   2  -3  105.03    5.51   0
  -4  -1  -5   41.61    4.00   0
  -2   0  -3    2.39    2.10   0
 -17  -5   8  -17.49   13.35   0
 -17  -4   9   -8.53   14.07   0
 -17  -3  11    1.45   13.79   0
 -17  -3  12   -4.70   13.28   0
 -16  -6   4    3.75   13.20   0
 -16  -3   5   -4.11   13.79   0
 -16  -2   6    3.08   13.48   0
 -16  -1   8   14.60   14.32   0
 -16  -1  14    2.97   12.00   0
 -15  -8   2   -5.69   13.02   0
 -15  -4   2    4.64   12.68   0
 -15  -2   3  -10.10   13.39   0
 -15   0   5   -0.00   13.75   0
 -15   1   7    8.62   13.93   0
 -15   1   8    5.52   13.66   0
 -15   1  12   -1.21   12.28   0
 -14 -11   1    6.51   12.50   0
 -14  -7   0   -7.11   11.69   0
 -14  -4   0    9.46   13.13   0
 -14   0   2   21.02   12.80   0
 -14   0  18   12.87   11.71   0
 -14   1   3   -5.07   10.65   0
 -14   2   5   14.38   13.06   0
 -14   2  13    2.25   10.66   0
 -13 -12   0   -4.72   12.23   0
 -13  -9  -1   -5.91   12.48   0
 -13  -2  -1   -2.25   12.24   0
 -13   0   0   14.11   11.26   0
 -13   1   1   -9.14   11.02   0
 -13   3  12   14.12   11.58   0
 -12 -10  -2    4.42   11.19   0
 -12   3   2    8.46   10.25   0
 -12   4   5   18.99   11.29   0
 -12   4  10   25.29   11.35   0
 -11 -10  -3   21.12   11.65   0
 -11  -1  -3    3.67   10.38   0
 -11   2  -1   30.60    9.71   0
 -10   3  16    5.21    8.32   0
 -10   4   1  108.90   10.94   0
 -10   5   5   18.14    9.02   0
 -10   5   9   51.49    9.20   0
  -9 -12  -4   -5.32    8.67   0
  -9  -8  -5    1.04    8.24   0
  -9   0  -4    3.32    7.64   0
  -9   5   3    3.81    7.29   0
  -9   5  10   16.25    7.53   0
  -8   2  -3    1.16    5.76   0
  -8   5  10  -10.96    6.22   0
  -7  -7  -6    4.38    6.92   0
  -7  -5  -6   -1.34    6.47   0
  -7   1  -4    9.13    5.71   0
  -7   3  -2  146.08    8.06   0
  -7   3  16   -0.13    5.55   0
  -6   1  -4   47.78    5.49   0
  -6   3  -2   13.66    4.34   0
  -6   5   8    2.02    4.58   0
  -4   4   2  283.87    6.18   0
  -3 -10  -6    7.93    3.06   0
  -3  -5  -6   87.96    3.82   0
  -1  -5  -5  138.46    2.41   0
 -17  -4  10   17.41   13.93   0
 -16  -4   5  -15.76   13.94   0
 -16  -2   7   12.02   14.34   0
 -16  -2  16  -12.46   13.70   0
 -16  -1   9   -5.02   13.74   0
 -16  -1  10   -0.29   13.47   0
 -16  -1  11   -7.65   14.51   0
 -15  -5   2   -2.57   13.04   0
 -15  -1   4   -8.57   13.62   0
 -15   0  15    0.70   12.11   0
 -15   1   9   -1.01   12.93   0
 -15   1  10    9.74   12.69   0
 -14  -2   1   -5.54   12.32   0
 -14   2   6    8.09   13.19   0
 -14   2  12    8.89   11.44   0
 -13  -3  -1   10.88   11.82   0
 -13   2  15   -7.72   11.13   0
 -13   3   5    6.69   11.78   0
 -13   3  11   -6.38   11.61   0
 -12  -2  -2   -6.82   11.33   0
 -12   0  -1    9.96   11.33   0
 -12   3  14   -0.66   10.06   0
 -12   4   6   16.29   10.92   0
 -12   4   7   -0.29   10.74   0
 -11  -2  -3   27.31   10.93   0
 -11   3  15    9.10   10.17   0
 -11   4   3   11.39    9.81   0
 -11   4  12    8.16    9.26   0
 -10  -9  -4   -5.45    9.04   0
 -10   0  -3    0.85    9.33   0
 -10   2  18   -2.90    8.07   0
 -10   4  13   18.93    8.50   0
 -10   5   6   11.01    9.10   0
  -9  -7  -5   -2.64    8.25   0
  -9  -6  -5   -5.50    8.68   0
  -9  -5  -5    7.43    8.79   0
  -9  -4  -5    0.67    8.27   0
  -9   5   4   40.55    8.05   0
  -8   4   0    2.32    6.58   0
  -8   5   3    0.68    6.30   0
  -7  -6  -6   62.02    7.62   0
  -7  -1  -5   26.64    5.99   0
  -7   2  -3   79.44    6.55   0
  -7   5   3   10.09    5.03   0
  -7   5   9    8.03    5.77   0
  -6  -9  -6   -0.38    5.86   0
  -6  -4  -6   35.76    5.85   0
  -6   2  -3   42.28    4.90   0
  -6   4   0   14.63    4.23   0
  -6   5   4  104.02    5.72   0
  -5 -10  -6    2.17    4.79   0
  -4  -4  -6   29.81    4.07   0
  -2   2   0  785.17    6.64   0
 -17  -4  11   -0.70   14.04   0
 -16  -6   5   12.85   15.22   0
 -16  -5   5    5.70   14.16   0
 -16  -2  15   -4.92   13.53   0
 -15 -10   3   -6.88   13.73   0
 -15  -3   3    7.93   13.30   0
 -15  -1  17   -4.15   11.08   0
 -15   0   6   17.60   13.90   0
 -15   0  14   -5.03   12.42   0
 -14 -10   1   -0.96   11.86   0
 -14  -3   1    9.02   13.24   0
 -14  -1   2   42.20   13.40   0
 -14  -1  19    7.40   11.83   0
 -14   0   3   -4.05   11.91   0
 -14   1   4    7.50   11.64   0
 -14   1  15   13.12   11.42   0
 -14   2   7   -1.11   12.70   0
 -14   2   8   12.77   12.57   0
 -14   2   9  -11.73   13.70   0
 -13  -8  -1    1.85   10.87   0
 -13  -7  -1   17.49   12.61   0
 -13  -1   0    2.54   11.98   0
 -13   0  19    4.05   10.65   0
 -13   1  17   13.31   11.20   0
 -13   2   3    3.12   10.34   0
 -13   3   6   -0.81   11.93   0
 -13   3   7   30.82   12.43   0
 -12 -12  -1   -6.93   10.85   0
 -12  -9  -2    6.59   11.42   0
 -12  -3  -2   -2.48   12.43   0
 -12   1   0    1.32   10.86   0
 -12   2   1   -8.10    9.65   0
 -12   2  16    0.43   11.07   0
 -12   3   3   -0.42   10.55   0
 -11  -9  -3    1.87   10.45   0
 -11   0  -2   29.13   10.96   0
 -11   3   1    0.02    9.00   0
 -10 -12  -3   -7.86    9.84   0
 -10   3   0   27.00    9.81   0
 -10   4   2  148.71   11.40   0
  -9  -1  -4   31.01    8.90   0
  -9   1  -3   88.72    8.30   0
  -9   2  -2    7.73    7.56   0
  -9   3  -1   -0.44    6.67   0
  -9   3  16    0.97    7.09   0
  -9   4   1    8.46    7.49   0
  -9   5   5   21.54    7.44   0
  -9   5   9    4.43    7.17   0
  -8 -10  -5  -13.22    7.61   0
  -8   3  16   10.88    6.75   0
  -8   5   9   11.07    6.52   0
  -7   4   0    6.78    4.75   0
  -7   4  13    6.61    6.05   0
  -6  -8  -6   -0.68    6.22   0
  -6  -1  -5   36.49    5.13   0
  -6   5   7   61.02    5.28   0
  -5  -4  -6    9.74    4.34   0
  -5  -1  -5   51.39    4.67   0
  -5   4   1   32.23    4.20   0
  -4 -10  -6   -2.66    3.66   0
 -16  -7   5    7.29   14.10   0
 -16  -4   6    5.98   13.74   0
 -16  -3   7   -0.48   14.14   0
 -16  -2   8   -6.91   13.95   0
 -16  -2   9   -3.11   15.69   0
 -16  -2  14    4.36   13.83   0
 -15  -9   3  -11.24   13.52   0
 -15  -4   3    9.05   13.15   0
 -15  -2   4   16.34   14.00   0
 -15  -1   5    8.84   13.52   0
 -15   0   7    9.77   13.43   0
 -15   0  13   15.66   13.43   0
 -14 -12   2   -0.32   12.90   0
 -14  -9   1    2.88   12.88   0
 -14  -4   1    0.51   13.38   0
 -14   0  17    2.20   11.23   0
 -14   1   5  -13.30   12.32   0
 -14   1  14   17.10   12.29   0
 -13 -11   0   10.17   12.31   0
 -13  -6  -1   12.51   12.07   0
 -13   0   1   11.19   12.30   0
 -13   1   2    1.04   11.60   0
 -13   2   4    6.45   12.21   0
 -13   3   8   -9.83   11.54   0
 -12 -14   0   -3.51   11.05   0
 -12  -8  -2   12.48   11.28   0
 -12   1  18    6.41   10.86   0
 -12   3  13    2.00   10.13   0
 -11 -12  -2   -1.43    9.87   0
 -11  -8  -3   -4.33   10.18   0
 -11   1  -1    8.43   10.15   0
 -11   2   0    9.43   10.15   0
 -11   2  17   12.26    9.04   0
 -11   4   4  -15.44    9.71   0
 -11   4  11   -2.32    8.96   0
 -10  -8  -4    8.61    9.70   0
 -10  -7  -4    0.33    9.64   0
 -10  -4  -4   37.70   10.03   0
 -10   1  -2   -0.74    8.96   0
 -10   2  -1   36.23    9.73   0
  -9 -11  -4    0.08    9.28   0
  -9   4  13   12.39    7.44   0
  -9   5   8   20.54    7.65   0
  -8   4  13    0.93    6.86   0
  -8   5   4    0.06    5.87   0
  -8   5   8   20.03    6.65   0
  -7   5   4    0.71    4.76   0
  -7   5   8   58.04    6.18   0
  -6  -7  -6   35.04    6.46   0
  -6  -6  -6   43.50    6.43   0
  -6  -5  -6   59.45    6.07   0
  -5  -9  -6    2.61    5.02   0
  -5   3  -1   10.90    4.02   0
  -4   0  -4   28.66    3.63   0
  -4   2  -2   37.55    3.58   0
  -4   4   9    3.06    3.01   0
  -3  -9  -6    3.34    3.15   0
  -3  -6  -6  122.78    4.40   0
  -3   3   1  457.05    6.50   0
  -2   3   4  204.89    3.35   0
  -2   3   8  676.99    4.87   0
 -16  -5   6   -7.73   14.34   0
 -16  -3  16   -1.17   14.05   0
 -16  -2  10   -9.74   13.49   0
 -16  -2  11    0.58   13.76   0
 -16  -2  12   -1.97   14.68   0
 -15  -6   3    8.73   13.23   0
 -15  -5   3   11.90   13.71   0
 -15  -3   4   16.55   14.04   0
 -15  -2  18   -9.35   12.65   0
 -15  -1   6    3.94   13.67   0
 -15  -1  16    2.97   11.52   0
 -15   0   8   11.71   13.97   0
 -15   0   9   -3.29   13.61   0
 -14  -8   1   14.97   12.25   0
 -14  -5   1    2.40   12.62   0
 -14  -2   2   -2.76   12.23   0
 -14  -2  20    6.36   12.85   0
 -14   0   4   24.71   12.81   0
 -13 -13   1    3.39   12.04   0
 -13  -2   0    4.90   12.54   0
 -13  -1  20   -1.40   11.64   0
 -12  -7  -2   -0.48   10.59   0
 -12  -6  -2   10.75   10.85   0
 -12  -1  -1   -3.63    9.98   0
 -12   2   2  -12.79   10.70   0
 -12   3   4   18.33   11.45   0
 -11  -7  -3    0.94   10.19   0
 -11  -1  -2    3.39   10.65   0
 -11   3   2   13.83   10.03   0
 -11   3  14    2.76    9.27   0
 -11   4   5    1.11   10.04   0
 -11   4  10    9.90    9.35   0
 -10  -6  -4   -1.11    9.07   0
 -10  -5  -4   16.43    9.50   0
 -10  -1  -3   31.24   10.14   0
 -10   3  15   28.73    9.50   0
 -10   4   3   31.76    9.29   0
 -10   4  12  -11.44    8.21   0
  -8  -9  -5   16.88    8.64   0
  -8   1  -3   -3.83    6.43   0
  -8   3  -1   54.64    6.94   0
  -8   4   1   35.00    7.04   0
  -8   5   5    7.90    6.21   0
  -7 -11  -5    4.99    7.20   0
  -7   5   5  135.94    7.21   0
  -6   3  15    3.50    4.75   0
  -6   4  12   98.81    5.94   0
  -5  -5  -6   29.34    5.07   0
  -5   4  11    9.30    3.83   0
  -4  -5  -6    2.52    3.51   0
  -4   4   3  185.46    5.12   0
  -3  -7  -6   24.43    3.41   0
 -16  -8   6    7.75   15.33   0
 -16  -7   6    6.63   14.75   0
 -16  -6   6    5.20   13.99   0
 -16  -4   7   13.69   13.90   0
 -16  -3   8   -8.12   13.52   0
 -15 -11   4   -8.69   13.70   0
 -15  -2   5    3.39   13.91   0
 -15  -1  15   -1.69   12.62   0
 -15   0  10    9.73   13.46   0
 -14 -11   2    6.95   13.02   0
 -14  -1   3   -3.17   13.13   0
 -14  -1  18   -0.98   11.97   0
 -14   0  16    7.95   12.66   0
 -14   1   6    0.48   11.59   0
 -14   1  13   -9.19   10.55   0
 -13 -10   0   13.71   12.30   0
 -13  -3   0   19.81   12.24   0
 -13   0  18    3.17   11.14   0
 -13   1   3   16.81   11.53   0
 -13   1  16   13.66   11.72   0
 -13   2   5   12.29   12.12   0
 -13   2  13  -13.22   10.01   0
 -12 -11  -1   -7.28   11.52   0
 -12  -2  -1    6.13   11.43   0
 -12   0   0    6.12   10.85   0
 -12   1   1   39.88   11.40   0
 -12   2  15    5.64   10.52   0
 -12   3   5    5.50   11.06   0
 -12   3  12   -2.96    9.86   0
 -11 -11  -2   -5.64   11.62   0
 -11  -6  -3    7.02    9.83   0
 -11   4   6   14.26   10.03   0
 -11   4   7   15.26   10.17   0
 -10 -11  -3   -0.72   10.43   0
 -10   3   1   78.41   10.52   0
  -9  -2  -4  105.54   10.11   0
  -9   0  -3   79.93    9.46   0
  -9   3   0   47.09    8.74   0
  -9   4   2    2.43    7.59   0
  -8  -8  -5    1.76    8.16   0
  -8  -4  -5    3.65    8.13   0
  -8   2  -2   76.61    7.36   0
  -7   0  -4   33.82    5.56   0
  -7   3  -1   67.13    6.13   0
  -7   4   1   38.94    6.23   0
  -6 -12  -5   -6.16    5.97   0
  -6   3  -1  336.78    9.08   0
  -6   4   1   65.74    5.08   0
  -5  -8  -6    3.96    4.68   0
  -5  -6  -6   22.24    4.87   0
  -4  -9  -6   -1.88    3.78   0
  -4   1  -3   40.63    3.54   0
  -4   3   0  107.06    4.70   0
  -3  -8  -6   -0.38    2.97   0
  -3   2  -1    0.30    2.52   0
 -16  -5   7   -5.63   13.53   0
 -16  -4   8  -10.08   13.95   0
 -16  -3   9    7.41   14.46   0
 -16  -3  10   -4.87   14.33   0
 -16  -3  15  -28.12   11.93   0
 -15 -10   4    3.12   13.57   0
 -15  -4   4   -4.73   14.02   0
 -15  -3  19   -7.49   12.95   0
 -15  -2  17   -1.77   12.95   0
 -15  -1  14    5.62   13.42   0
 -14 -13   3   -6.87   12.68   0
 -14 -10   2   -4.61   12.89   0
 -14  -3   2    8.13   13.22   0
 -14   0   5    0.83   12.94   0
 -14   1   7   23.76   13.52   0
 -14   1   8   -6.06   12.68   0
 -14   1  12   -8.13   11.41   0
 -13 -12   1    1.63   12.30   0
 -13  -9   0   -5.64   11.00   0
 -13  -4   0   15.39   12.63   0
 -13   0   2   11.60   10.70   0
 -13   2   6    8.11   11.94   0
 -13   2  12   10.55   11.90   0
 -12 -13   0    0.14   11.25   0
 -12 -10  -1   19.45   12.05   0
 -12   2   3    5.92   10.88   0
 -12   3   6    8.16   11.22   0
 -12   3  11  -10.84    9.85   0
 -11  -2  -2   -8.15   10.28   0
 -11   0  -1   -6.85    9.64   0
 -11   2   1   28.25   10.68   0
 -10  -2  -3   20.48    9.78   0
 -10   0  -2   -6.27    8.95   0
 -10   2  17    0.33    8.80   0
 -10   4   4    5.22    9.12   0
 -10   4  11    4.57    8.25   0
  -9 -13  -3   27.02    9.65   0
  -9 -10  -4   10.51    9.13   0
  -9   3  15   40.63    8.64   0
  -9   4  12    7.48    7.43   0
  -8 -12  -4    9.06    8.50   0
  -8  -7  -5   13.39    7.81   0
  -8  -6  -5    2.54    7.85   0
  -8  -5  -5   -2.43    7.75   0
  -8  -1  -4   45.00    7.59   0
  -7   1  -3   57.19    6.75   0
  -6   0  -4    8.20    4.92   0
  -5  -7  -6    8.90    4.57   0
  -5   0  -4   15.01    4.11   0
  -5   2  -2  226.27    6.96   0
  -5   4   2  201.22    6.36   0
  -4  -8  -6   13.45    4.08   0
  -4  -7  -6   28.70    4.47   0
  -4  -6  -6   23.73    4.02   0
  -4   3  13   -2.08    2.97   0
  -4   4   4   58.83    3.82   0
 -16  -7   7    2.17   15.16   0
 -16  -6   7  -16.26   13.78   0
 -16  -4   9    6.34   15.28   0
 -16  -3  11   10.01   14.02   0
 -16  -3  12   -7.02   13.40   0
 -16  -3  13   12.72   13.57   0
 -15  -6   4   -1.10   13.66   0
 -15  -5   4   12.01   14.07   0
 -15  -3   5   -8.90   13.75   0
 -15  -2   6    2.25   13.60   0
 -15  -1   8   -4.26   13.91   0
 -15  -1   9   -4.61   15.16   0
 -14  -9   2   20.91   13.41   0
 -14  -4   2    1.81   13.03   0
 -14  -2   3   -3.11   13.07   0
 -14  -1   4    6.25   12.07   0
 -14   0  15   -1.37   11.85   0
 -14   1   9   11.88   13.45   0
 -14   1  10  -11.51   12.67   0
 -13 -14   2   -4.50   11.66   0
 -13  -8   0   -1.32   11.48   0
 -13  -7   0    4.16   11.95   0
 -13  -2   1   -2.19   11.83   0
 -13   1   4   -5.68   11.05   0
 -13   1  15   -5.61   11.39   0
 -13   2   7   41.23   12.37   0
 -12  -3  -1   22.67   11.63   0
 -12  -1   0   -4.95   11.18   0
 -12   0  19   11.18   10.10   0
 -12   1  17   14.56   10.63   0
 -12   3   7   28.66   11.04   0
 -12   3   8    0.64   10.96   0
 -11 -13  -1   -3.34   11.02   0
 -11   1   0    2.58    9.01   0
 -11   1  18   16.26   10.21   0
 -11   2  16   17.15   10.00   0
 -11   3  13  -14.05    9.21   0
 -10 -10  -3   28.27   10.29   0
 -10   1  -1   56.68   10.13   0
 -10   2   0   27.10    9.69   0
 -10   4   5   11.41    9.37   0
 -10   4  10   -0.59    8.87   0
  -9  -9  -4   -4.91    9.08   0
  -9   1  -2   16.44    6.94   0
  -9   2  -1    4.43    6.77   0
  -9   4   3   32.73    7.96   0
  -8   4   2   13.59    6.59   0
  -8   4  12    0.68    7.05   0
  -7 -10  -5   27.93    7.33   0
  -7   2  -2   22.12    5.53   0
  -7   3  15   14.35    6.24   0
  -7   4  12   26.07    6.09   0
  -5   1  -3  207.71    6.78   0
  -5   3  14   14.99    3.94   0
  -4   4   8   23.76    3.24   0
  -3  -1  -4   46.21    3.32   0
  -1   2   3   41.54    1.38   0
 -16  -9   7  -11.00   13.91   0
 -16  -8   7    0.38   14.00   0
 -16  -5   8   -0.36   14.17   0
 -16  -4  10    5.15   14.66   0
 -16  -4  16    6.36   12.67   0
 -15  -7   4   -8.55   12.97   0
 -15  -4   5   -1.65   13.03   0
 -15  -3  18    3.07   13.32   0
 -15  -2   7    4.61   12.83   0
 -15  -2  16    6.81   11.75   0
 -15  -1  10    2.09   13.34   0
 -15  -1  11    2.57   13.03   0
 -14 -12   3   -1.07   12.91   0
 -14  -6   2    8.00   13.23   0
 -14  -5   2    4.25   13.63   0
 -14  -2  19    5.83   12.34   0
 -14  -1  17   17.70   12.72   0
 -14   0   6    7.99   13.24   0
 -14   0  14    5.66   12.45   0
 -13 -11   1   -0.25   12.64   0
 -13  -1   2    6.86   11.79   0
 -13  -1  19  -13.47   10.85   0
 -13   0   3   26.74   11.85   0
 -13   0  17   -5.45   11.63   0
 -13   2   8    2.23   12.02   0
 -13   2   9    6.72   11.81   0
 -12  -9  -1   -3.99   10.79   0
 -12  -4  -1    6.09   11.73   0
 -12   0   1   45.13   11.48   0
 -12   1   2    0.44   10.96   0
 -12   2   4   20.45   11.16   0
 -12   2  14    7.19   10.40   0
 -11  -3  -2   -8.18   10.54   0
 -11   3   4   35.65   10.51   0
 -10 -13  -2    2.06    9.53   0
 -10   3   2    9.74    9.25   0
 -10   3  14    3.12    8.34   0
 -10   4   9   12.92    9.61   0
  -9  -1  -3   65.17    9.72   0
  -9   2  17   22.90    8.31   0
  -9   4  11   12.22    7.79   0
  -8   3   0   27.44    6.43   0
  -8   3  15   15.60    6.81   0
  -7   4   2   26.92    5.65   0
  -6   1  -3    4.40    4.06   0
  -6   4   2   29.64    4.82   0
  -5   4  10    8.74    3.91   0
  -4   4   7   64.31    3.92   0
  -3   3  11  283.85    4.57   0
  -2   3   7    2.11    1.58   0
 -16  -7   8  -10.11   15.25   0
 -16  -6   8    5.57   14.23   0
 -16  -5   9    3.12   13.81   0
 -16  -4  11    1.06   14.07   0
 -16  -4  12   -5.71   15.14   0
 -16  -4  13    5.19   15.41   0
 -15 -11   5   -5.06   12.16   0
 -15  -5   5   25.49   14.58   0
 -15  -3   6   -8.38   13.75   0
 -15  -2   8    5.80   13.92   0
 -15  -2  15   -3.92   13.31   0
 -14 -11   3    3.25   13.43   0
 -14  -3   3  -10.58   11.39   0
 -14  -2   4   33.46   14.01   0
 -14  -1   5   -0.23   11.94   0
 -14   0   7   10.16   12.80   0
 -13 -13   2  -12.15   12.40   0
 -13   1   5    8.34   12.22   0
 -13   1  14   -3.08   11.49   0
 -12 -12   0    4.92   11.70   0
 -12  -8  -1  -10.74   10.24   0
 -12  -7  -1   15.79   12.00   0
 -12  -2   0    0.68   11.59   0
 -11  -9  -2   12.80   11.01   0
 -11  -1  -1   12.81   10.69   0
 -11   2   2    2.38   10.26   0
 -11   3  12    8.79    9.45   0
 -10  -9  -3   -0.67    9.44   0
 -10   4   7    8.12    9.07   0
  -9  -8  -4    5.15    9.03   0
  -9  -7  -4   15.51    8.80   0
  -9  -6  -4    1.87    8.75   0
  -9  -5  -4   25.89    8.73   0
  -9   3   1    4.38    6.68   0
  -9   4   4   10.82    7.55   0
  -8   0  -3   59.00    7.04   0
  -8   4   3   80.16    7.69   0
  -7  -9  -5   -0.05    7.30   0
  -7  -4  -5   30.52    6.51   0
  -7  -1  -4   28.73    6.16   0
  -7   3   0    2.99    5.50   0
  -6 -11  -5    3.44    6.08   0
  -6   4  11    8.22    4.81   0
  -5   3   0   30.77    3.90   0
  -5   4   3   19.54    3.80   0
  -3   1  -2   40.05    3.37   0
  -2  -4  -5  612.35    6.29   0
 -16  -9   8   -1.32   13.54   0
 -16  -8   8   -3.55   14.02   0
 -16  -6   9   -9.22   13.46   0
 -16  -5  10  -11.16   13.35   0
 -15  -7   5   16.95   15.04   0
 -15  -6   5   35.38   14.69   0
 -15  -4   6   21.14   13.65   0
 -15  -3   7   -8.82   13.73   0
 -15  -3  17    4.02   13.40   0
 -15  -2   9    3.12   14.19   0
 -14 -13   4   -2.88   13.21   0
 -14  -4   3   -2.96   12.76   0
 -14  -3  20    9.61   12.27   0
 -14  -2  18    9.42   12.79   0
 -14  -1  16    5.41   12.23   0
 -14   0   8   -6.20   12.30   0
 -14   0   9   22.17   13.56   0
 -14   0  13  -14.50   11.69   0
 -13 -10   1   -1.40   11.00   0
 -13  -4   1   -2.29   11.96   0
 -13  -2   2   14.19   12.54   0
 -13   0   4    2.90   11.80   0
 -13   1   6   34.15   12.13   0
 -13   1  13    4.37   11.98   0
 -12 -14   1    9.23   11.61   0
 -12  -1  20    3.45   10.16   0
 -12   1   3   -4.63   10.78   0
 -12   1  16    0.50   10.64   0
 -12   2   5   17.30   11.23   0
 -12   2  13   -1.90    9.96   0
 -11 -12  -1   -9.64   10.68   0
 -11  -8  -2   -7.92   10.38   0
 -11  -7  -2    2.72   10.89   0
 -11  -6  -2    6.31   11.36   0
 -11   0   0   31.83   10.94   0
 -11   1   1   59.76   11.40   0
 -11   2  15   12.84    9.34   0
 -11   3   5    4.24   10.13   0
 -11   3  11   -0.10   10.14   0
 -10  -8  -3    7.43    9.58   0
 -10   2   1   70.32   10.73   0
 -10   2  16    1.81    9.17   0
 -10   3   3   39.66    9.71   0
 -10   3  13   19.68    9.19   0
  -9 -12  -3   11.06    8.65   0
  -9   3  14    2.47    8.10   0
  -9   4   5   -5.48    7.31   0
  -9   4  10   18.57    8.28   0
  -8 -11  -4   -3.15    7.70   0
  -8   1  -2    7.30    6.82   0
  -8   2  -1   -1.17    5.80   0
  -8   2  17   25.23    7.41   0
  -8   4  11   10.41    6.74   0
  -7  -8  -5    5.39    7.35   0
  -7  -5  -5   18.02    6.95   0
  -7   2  17    1.72    6.12   0
  -7   4  11   -1.11    5.70   0
  -6   3   0    8.72    4.74   0
  -5 -12  -5   26.08    5.83   0
  -3   0  -3   67.23    3.58   0
  -3   3   2  125.39    3.87   0
  -2  -2  -4   11.17    2.09   0
 -16  -7   9   10.39   13.80   0
 -16  -6  10  -15.53   13.81   0
 -16  -5  11   15.72   14.27   0
 -16  -5  12    6.09   14.23   0
 -16  -5  14   -2.79   14.89   0
 -15  -8   5   12.17   13.68   0
 -15  -5   6    1.91   13.51   0
 -15  -2  10   -9.52   13.39   0
 -15  -2  11    0.59   13.75   0
 -15  -2  12    4.51   13.54   0
 -14 -10   3   14.45   12.67   0
 -14  -5   3   14.02   13.39   0
 -14  -3   4   -2.69   12.72   0
 -14  -2   5   16.80   12.85   0
 -14  -1   6   16.64   13.67   0
 -14   0  10   10.79   13.00   0
 -13  -9   1    5.74   11.58   0
 -13  -5   1   -4.55   12.09   0
 -13  -2  20    1.76   11.14   0
 -13  -1   3   20.83   12.06   0
 -13  -1  18    2.82   11.89   0
 -13   0  16   14.70   11.05   0
 -13   1   7   28.15   12.94   0
 -13   1  12    9.58   13.08   0
 -12 -11   0  -10.00   11.87   0
 -12  -3   0    5.14   12.00   0
 -12  -1   1   28.05   11.61   0
 -12   0   2    9.13   10.70   0
 -12   0  18    3.67   10.70   0
 -12   2   6   15.86   11.39   0
 -12   2  12    0.70   10.97   0
 -11  -2  -1   31.68   10.88   0
 -11   0  19   -3.06   10.10   0
 -11   1  17    8.55   10.51   0
 -11   2   3   -5.75    9.94   0
 -11   3   6   21.18   10.44   0
 -11   3   7   15.92   10.21   0
 -11   3  10   10.39   10.04   0
 -10 -12  -2    6.38   10.01   0
 -10  -7  -3   31.37    9.98   0
 -10  -6  -3    4.14    9.15   0
 -10   0  -1   -0.99    9.18   0
 -10   1   0   26.68    9.47   0
 -10   1  18   -0.32    8.98   0
  -9  -2  -3    4.22    9.06   0
  -9   0  -2   38.36    7.42   0
  -9   1  -1    3.20    7.87   0
  -9   2   0   73.18    8.15   0
  -9   3   2   -3.54    7.35   0
  -9   4   6   15.81    7.47   0
  -9   4   9    3.13    7.79   0
  -8   3   1    3.40    6.68   0
  -8   4   4   33.73    6.75   0
  -7  -7  -5   -5.58    6.54   0
  -7  -6  -5    5.93    6.86   0
  -7   0  -3   13.84    5.88   0
  -7   4   3   32.89    5.91   0
  -6  -1  -4   -0.05    4.62   0
  -6   4   3    1.93    4.24   0
  -5   4   4  160.86    6.04   0
  -5   4   9    1.20    3.77   0
  -4  -1  -4  187.90    5.86   0
  -4   2  -1   11.25    3.56   0
  -4   3   1  398.93    7.26   0
 -16  -9   9    0.96   13.91   0
 -16  -8   9    7.23   14.58   0
 -16  -7  10  -18.65   14.80   0
 -16  -6  11   -4.11   13.57   0
 -16  -5  13   -4.52   14.63   0
 -15  -6   6    9.65   14.30   0
 -15  -4   7    6.81   13.49   0
 -15  -4  18   -4.05   13.93   0
 -15  -3   8   -1.82   13.58   0
 -15  -3  16   19.01   12.41   0
 -14 -12   4   -2.07   13.48   0
 -14  -7   3  -19.68   12.48   0
 -14  -6   3   -5.63   13.72   0
 -14  -1   7   -1.40   12.69   0
 -14  -1  15    4.19   11.71   0
 -13 -14   3    6.74   12.63   0
 -13 -12   2    0.80   11.84   0
 -13  -3   2    3.48   12.18   0
 -13   0   5    5.19   11.46   0
 -13   1   8   10.57   11.89   0
 -13   1   9    5.29   12.14   0
 -13   1  10   -5.87   13.33   0
 -12 -13   1   10.72   12.16   0
 -12 -10   0  -11.65   11.35   0
 -12   1   4    2.36   10.92   0
 -12   1  15   11.09   10.87   0
 -12   2   7    2.89   11.22   0
 -12   2  11   20.15   11.05   0
 -11 -14   0    8.77   10.81   0
 -11 -11  -1    6.41   11.15   0
 -11   2  14   -1.09    9.64   0
 -11   3   8   16.42   10.44   0
 -10 -14  -1    8.00   11.00   0
 -10  -2  -2   10.77    9.80   0
 -10   3   4   60.02    9.99   0
  -9 -14  -2   -2.22    9.53   0
  -9 -11  -3   -9.74    9.67   0
  -8 -10  -4   28.29    8.57   0
  -8  -1  -3   15.27    6.73   0
  -8   3  14   19.09    7.41   0
  -8   4  10   85.08    8.11   0
  -7  -2  -4    2.74    5.48   0
  -7   2  -1   34.44    5.75   0
  -6 -10  -5   30.76    6.97   0
  -6  -4  -5   -3.24    5.42   0
  -6   3  14    6.50    4.72   0
  -6   4  10   19.02    4.83   0
  -5  -1  -4   25.18    4.24   0
  -2   1  -1  139.97    3.58   0
 -16  -8  10    2.21   14.14   0
 -16  -7  11   20.55   15.24   0
 -16  -6  12   -2.94   13.82   0
 -16  -6  13    8.36   14.66   0
 -16  -6  14    2.45   14.99   0
 -15  -8   6   11.45   13.76   0
 -15  -7   6   -4.21   14.04   0
 -15  -5   7    7.98   13.88   0
 -15  -4   8    0.90   14.09   0
 -15  -3   9    8.99   13.83   0
 -15  -3  10    5.99   14.36   0
 -15  -3  15    1.94   12.35   0
 -14 -11   4   -7.76   13.09   0
 -14  -4   4   -1.58   13.60   0
 -14  -3   5   15.78   13.73   0
 -14  -3  19   -4.99   10.76   0
 -14  -2   6   -4.70   12.69   0
 -14  -2  17   -5.29   11.44   0
 -14  -1   8    7.19   13.03   0
 -14  -1  14   10.61   12.14   0
 -13 -11   2   16.72   12.97   0
 -13  -3  21   -4.27   11.53   0
 -13  -2   3   12.66   12.08   0
 -13  -1   4   17.38   11.84   0
 -13   0  15   12.18   10.63   0
 -12 -15   2    7.29   11.84   0
 -12  -9   0    6.03   11.91   0
 -12  -4   0   12.90   12.09   0
 -12  -2   1  -14.24   10.78   0
 -12  -2  21   -1.55   10.75   0
 -12   2   8    3.56   11.28   0
 -12   2   9    8.11   11.11   0
 -11  -3  -1    6.76   10.70   0
 -11  -1   0    6.99   10.11   0
 -11   0   1   40.64   11.02   0
 -11   1   2   -3.63   10.18   0
 -11   2   4   82.56   11.65   0
 -10 -11  -2    2.58    9.86   0
 -10   3  12  -12.74    8.43   0
  -9  -3  -3    4.18    8.51   0
  -9   2  16    9.73    8.25   0
  -9   3  13   61.37    9.32   0
  -8   4   5    4.92    6.03   0
  -8   4   9   29.01    7.00   0
  -7 -12  -4   -3.91    6.89   0
  -7   1  -2   31.16    5.66   0
  -7   3   1  134.44    7.62   0
  -7   3  14   43.18    6.72   0
  -7   4   4   34.94    5.79   0
  -7   4  10    6.96    5.35   0
  -6   2  -1  206.39    7.73   0
  -6   4   4  317.00    8.51   0
  -5   2  -1    3.69    4.00   0
  -5   2  16    1.76    4.16   0
  -5   4   5   16.72    3.95   0
  -5   4   8   94.66    5.20   0
  -2   2   1   22.58    2.35   0
 -16  -8  11   20.03   14.15   0
 -16  -7  12    6.25   14.23   0
 -15  -6   7   10.75   14.13   0
 -15  -4  17    1.11   12.26   0
 -15  -3  11   -5.89   13.26   0
 -15  -3  12   -3.26   13.50   0
 -15  -3  13   -3.21   13.27   0
 -14  -5   4   -4.73   13.31   0
 -14  -4  20   -7.25   12.50   0
 -14  -2  16    6.42   12.87   0
 -14  -1   9   17.68   13.15   0
 -14  -1  11   -3.01   14.40   0
 -13 -15   4    1.01   12.22   0
 -13 -13   3   -3.18   12.93   0
 -13 -10   2    3.12   12.60   0
 -13  -4   2   -0.89   11.73   0
 -13  -2  19    2.70   11.88   0
 -13  -1  17    9.20   12.50   0
 -13   0   6   60.33   13.51   0
 -13   0  14   -0.44   12.19   0
 -12  -8   0   12.26   11.34   0
 -12  -5   0   13.48   12.11   0
 -12  -1   2   -3.95   11.14   0
 -12  -1  19    7.62   10.75   0
 -12   0   3   19.61   11.54   0
 -12   0  17   12.87   11.15   0
 -12   1   5    5.35   10.84   0
 -12   1  14    3.36   10.74   0
 -11 -13   0   13.25   12.04   0
 -11 -10  -1    2.56   10.99   0
 -11  -4  -1   -2.72   10.74   0
 -11   2  13    2.61    9.74   0
 -10  -3  -2    0.96    9.55   0
 -10  -1  -1    7.05    9.26   0
 -10   2  15   11.79    8.55   0
 -10   3   5    9.93    9.31   0
 -10   3  11    8.42    9.14   0
  -9 -10  -3    2.50    8.90   0
  -9  -1  -2   16.28    8.49   0
  -9   2   1    0.12    7.94   0
  -9   3   3   97.32    9.18   0
  -8 -13  -3   10.26    8.51   0
  -8  -9  -4   69.07    9.08   0
  -8  -5  -4    2.68    7.99   0
  -8   0  -2    5.07    6.75   0
  -8   2   0   28.83    6.47   0
  -8   3   2   22.75    6.91   0
  -8   4   6   -2.36    6.22   0
  -7   4   5  110.27    6.97   0
  -7   4   9   -1.70    5.32   0
  -6  -9  -5    7.01    6.20   0
  -6  -5  -5   10.61    5.58   0
  -6   0  -3   44.22    5.11   0
  -6   1  -2   78.28    6.22   0
  -6   4   9    6.82    4.43   0
  -5  -4  -5    4.74    4.35   0
  -5   3   1  284.14    7.33   0
  -5   4   7   30.98    4.14   0
  -4   0  -3   98.92    4.63   0
  -4   1  -2   14.12    3.54   0
  -3   2   0  347.31    5.97   0
  -1  -6  -5  138.22    2.69   0
 -16  -8  12   -7.03   14.39   0
 -16  -7  13    3.63   14.20   0
 -15 -10   7  -12.83   14.70   0
 -15  -7   7    9.37   14.75   0
 -15  -5   8    2.65   13.41   0
 -15  -5  18    6.52   14.26   0
 -15  -4   9   17.29   14.06   0
 -15  -4  16   -6.38   12.05   0
 -14  -8   4   -0.29   13.27   0
 -14  -7   4   -2.90   13.05   0
 -14  -6   4    3.34   14.04   0
 -14  -4   5    9.28   13.06   0
 -14  -3   6   -0.27   13.22   0
 -14  -3  18    5.21   13.09   0
 -14  -2   7   -2.80   13.07   0
 -13  -9   2  -18.04   12.00   0
 -13  -6   2   -1.87   13.11   0
 -13  -5   2    7.41   12.84   0
 -13  -3   3    7.25   12.24   0
 -13  -1   5   -5.51   11.88   0
 -13   0   7    0.57   11.78   0
 -12 -16   3   -5.94   11.76   0
 -12 -12   1   10.37   11.75   0
 -11 -15   1    8.28   10.85   0
 -11  -9  -1    5.37   10.72   0
 -11  -2   0    4.61   10.78   0
 -11  -1  20   -2.00   10.50   0
 -11   1  16    7.70    9.90   0
 -11   2   5   -0.79   10.00   0
 -10 -10  -2    7.40   10.00   0
 -10  -4  -2    4.30   10.14   0
 -10   0   0   86.42   10.89   0
 -10   1   1    3.73    8.46   0
 -10   3   6   31.73    9.84   0
 -10   3  10   13.64    9.80   0
  -9   0  -1    3.86    7.72   0
  -9   1   0    4.88    7.73   0
  -9   1  18    0.57    7.87   0
  -8  -8  -4   19.64    8.44   0
  -8  -7  -4   35.83    8.32   0
  -8  -2  -3   -2.29    6.98   0
  -8   1  -1   16.93    6.92   0
  -7   4   6   -8.07    5.46   0
  -7   4   8   22.45    6.09   0
  -6  -8  -5  100.29    7.72   0
  -6  -6  -5   14.49    5.59   0
  -6  -2  -4    2.03    4.79   0
  -6   3   1   15.10    4.21   0
  -6   4   5   12.10    4.40   0
  -6   4   8   63.53    5.46   0
  -5 -11  -5   16.44    5.45   0
  -5   0  -3   75.89    5.08   0
  -5   1  -2  158.08    6.24   0
  -5   3  13    9.28    4.19   0
  -4 -12  -5   56.21    5.15   0
  -4   3  12   26.16    3.52   0
  -3  -4  -5   16.63    3.00   0
  -3   3   3  265.70    5.05   0
 -15  -9   7  -16.53   13.31   0
 -15  -8   7    0.58   14.07   0
 -15  -6   8   -1.93   14.14   0
 -15  -5   9   -1.98   14.04   0
 -15  -4  10   -1.74   13.84   0
 -15  -4  11   -1.07   14.00   0
 -15  -4  14    4.41   14.78   0
 -14 -12   5   11.32   12.13   0
 -14  -5   5   14.67   13.95   0
 -14  -5  21    0.73   12.97   0
 -14  -2   8   -7.03   12.78   0
 -14  -2  15   21.50   12.38   0
 -13 -12   3   -6.41   12.62   0
 -13  -7   2    3.95   13.60   0
 -13  -3  20   -1.02   11.83   0
 -13  -2   4    6.06   12.12   0
 -13  -1  16    5.19   11.77   0
 -13   0   8   14.45   12.77   0
 -13   0  13    6.93   11.56   0
 -12 -14   2   14.01   11.08   0
 -12 -11   1   -7.38   11.81   0
 -12  -2   2  -14.59   11.01   0
 -12   0   4   19.22   11.03   0
 -12   0  16    0.82   10.65   0
 -12   1   6    8.34   11.49   0
 -12   1  13   33.45   10.96   0
 -11  -8  -1    1.45   10.20   0
 -11  -7  -1   -4.11   10.40   0
 -11   0  18    1.26    9.93   0
 -11   1   3   -8.85    8.96   0
 -11   2   6   49.31   11.25   0
 -11   2  12    0.17    9.42   0
 -10 -13  -1    0.96   10.15   0
 -10  -9  -2   23.73   10.25   0
 -10   0  19    8.65    9.38   0
 -10   1  17    1.41    9.08   0
 -10   2   3   -1.05    8.17   0
 -10   3   7   -1.30    9.11   0
  -9  -9  -3    1.18    9.30   0
  -9   3   4   18.94    7.91   0
  -9   3  12   29.60    8.54   0
  -8   2  16    0.97    7.09   0
  -8   3  13   -1.01    6.84   0
  -7 -11  -4   -1.56    7.42   0
  -7  -1  -3    7.26    5.74   0
  -6 -13  -4   -3.27    6.39   0
  -6  -7  -5   27.96    6.19   0
  -4  -4  -5    8.53    3.53   0
  -2  -1  -3    0.99    2.08   0
 -15 -11   8   -0.54   14.60   0
 -15  -7   8   -2.88   13.81   0
 -15  -5  10   -2.25   15.01   0
 -15  -5  17    2.06   12.40   0
 -15  -4  12   -9.51   13.73   0
 -15  -4  13    2.83   13.52   0
 -14 -11   5    1.25   13.03   0
 -14  -6   5   -0.33   13.70   0
 -14  -4   6   -6.59   13.24   0
 -14  -4  19    5.07   12.79   0
 -14  -3   7  -13.76   12.55   0
 -14  -3  17    3.81   12.80   0
 -14  -2   9    8.66   13.14   0
 -13 -14   4    3.34   12.66   0
 -13  -4   3   21.44   13.34   0
 -13  -2  18    8.12   12.35   0
 -13  -1   6   61.48   13.32   0
 -13   0   9   -6.83   12.35   0
 -13   0  10   -4.06   12.19   0
 -13   0  11   14.88   13.09   0
 -12 -10   1    0.37   11.97   0
 -12  -4   1  -12.32   11.83   0
 -12  -2  20  -11.00   10.35   0
 -12  -1   3   29.39   11.90   0
 -12  -1  18    7.99   11.28   0
 -12   1   7   -5.96   11.17   0
 -12   1  12    7.80   10.88   0
 -11 -12   0    8.56   11.57   0
 -11  -3   0   -3.57   10.80   0
 -11  -1   1    4.87    9.35   0
 -11   0   2   14.17    9.54   0
 -11   1  15    7.37    9.97   0
 -11   2   7   -6.70   10.24   0
 -11   2  11    3.24    9.85   0
 -10 -15   0   13.50   10.47   0
 -10  -8  -2    6.79    9.77   0
 -10  -7  -2   12.09    9.58   0
 -10  -2  -1    6.11    8.74   0
 -10   2  14   -9.25    8.91   0
  -9 -15  -1   11.40   10.20   0
  -9  -8  -3   31.51    8.96   0
  -9  -7  -3   22.21    9.10   0
  -9  -6  -3  -11.23    8.55   0
  -9   2   2    8.42    7.69   0
  -9   2  15   46.57    9.22   0
  -8 -12  -3   17.77    9.08   0
  -8   1  18    2.97    7.48   0
  -8   3   3   48.07    7.01   0
  -7   2   0    7.13    4.90   0
  -7   2  16   15.90    6.63   0
  -7   3   2    5.05    5.62   0
  -7   3  13    8.42    6.35   0
  -6   2  16   -3.53    5.13   0
  -6   3  13    1.85    5.10   0
  -5 -10  -5   -3.08    5.28   0
  -5  -5  -5    7.82    4.52   0
  -5  -2  -4   25.30    4.62   0
  -4   2  15   33.17    3.66   0
  -4   3   2    6.24    2.75   0
  -3  -2  -4  122.16    4.21   0
  -3   3  10  131.95    3.75   0
  -2  -5  -5  341.63    5.04   0
  -2   0  -2   24.22    2.49   0
 -15 -10   8   -4.22   13.71   0
 -15  -9   8   -7.35   13.77   0
 -15  -8   8    4.36   14.28   0
 -15  -6   9   -2.84   13.28   0
 -15  -6  18   -3.45   14.39   0
 -15  -5  11    9.98   14.90   0
 -14 -13   6   -6.04   13.75   0
 -14  -9   5   -5.99   13.16   0
 -14  -8   5    2.56   13.59   0
 -14  -3   8    2.28   13.79   0
 -14  -3  16   -3.26   13.09   0
 -14  -2  10  -11.10   13.43   0
 -14  -2  11    1.04   12.86   0
 -14  -2  12   -5.69   12.13   0
 -13 -11   3   20.86   12.28   0
 -13  -5   3   11.01   12.73   0
 -13  -4  21   10.60   12.31   0
 -13  -3   4    3.37   12.79   0
 -13  -2   5    8.17   12.21   0
 -13  -1   7   11.22   12.75   0
 -13  -1  15   -0.88   11.02   0
 -12 -15   3    5.01   12.59   0
 -12 -13   2   -4.40   12.42   0
 -12  -9   1   -4.53   11.97   0
 -12  -6   1   19.57   13.35   0
 -12  -5   1    9.22   12.00   0
 -12   0   5   -1.60   10.72   0
 -12   1   8   26.51   11.78   0
 -12   1   9   -5.40   10.73   0
 -12   1  10   12.11   11.43   0
 -11 -16   2    3.99   11.39   0
 -11 -14   1   -5.75   11.23   0
 -11  -2  21   -1.43   10.81   0
 -11   2   8   28.24   10.59   0
 -11   2   9   -2.46   10.37   0
 -10 -12  -1    1.39   10.21   0
 -10  -1   0   15.96    9.55   0
 -10   1   2    4.02    9.43   0
 -10   2   4   46.32    9.89   0
  -9 -12  -2   22.54   10.72   0
  -9   3   5   62.18    7.77   0
  -9   3  11   -1.16    7.59   0
  -8  -3  -3   32.75    7.48   0
  -8   2   1   32.27    6.44   0
  -7 -10  -4   28.75    8.08   0
  -7   0  -2   57.41    6.77   0
  -7   1  -1   11.57    5.75   0
  -6   3   2   52.95    5.38   0
  -4  -2  -4  115.84    5.03   0
 -15  -7   9    2.84   13.52   0
 -15  -6  10   -2.03   14.22   0
 -15  -5  12    4.71   13.88   0
 -15  -5  13   -8.34   13.81   0
 -15  -5  14  -11.98   13.25   0
 -14 -12   6   -3.23   13.78   0
 -14  -5   6   -9.02   13.58   0
 -14  -5  20    1.21   11.82   0
 -14  -4   7   -2.96   12.61   0
 -14  -4  18    5.69   13.12   0
 -13 -15   5  -13.48   12.94   0
 -13 -13   4   12.88   12.42   0
 -13 -10   3   -1.82   12.32   0
 -13  -7   3    5.12   13.32   0
 -13  -6   3   25.80   13.30   0
 -13  -3  19    4.84   12.47   0
 -13  -2  17   -2.70   12.10   0
 -13  -1  14   13.30   13.02   0
 -12  -3   2   -1.89   10.50   0
 -12  -3  21    0.81   10.75   0
 -12  -2   3   13.47   11.60   0
 -12  -1   4    3.93   11.48   0
 -12   0  15   25.46   10.71   0
 -11 -11   0    8.89   10.29   0
 -11  -4   0    2.69   10.83   0
 -11  -2   1   -7.94   10.10   0
 -11  -1  19    3.33   11.15   0
 -11   0   3   10.04   10.55   0
 -11   0  17    3.74   10.26   0
 -10  -3  -1   11.31   10.07   0
 -10   1  16   17.11    9.21   0
 -10   2  13   26.35    9.64   0
  -9  -3  -2    0.33    8.64   0
  -9  -1  -1   71.50    9.32   0
  -9   1   1   -1.43    7.67   0
  -9   3   6   32.96    8.06   0
  -9   3  10    9.16    8.06   0
  -8 -11  -3   16.12    9.29   0
  -8   3   4   -5.39    6.31   0
  -8   3  12   32.39    7.47   0
  -7  -5  -4   19.59    7.04   0
  -7   1  18    0.77    6.71   0
  -6  -1  -3    8.25    4.72   0
  -6   2   0   13.75    4.34   0
  -5  -9  -5    8.26    5.43   0
  -5  -6  -5   15.06    4.67   0
  -5   3   2   -3.07    3.13   0
  -4 -11  -5   37.19    4.81   0
  -4  -5  -5   67.12    4.82   0
  -4   2   0   52.86    3.75   0
  -3 -12  -5   16.17    3.82   0
 -15 -11   9   -4.91   13.82   0
 -15 -10   9   -1.17   13.88   0
 -15  -9   9   -6.22   13.93   0
 -15  -8   9    5.90   14.69   0
 -15  -7  10    0.90   13.94   0
 -15  -6  11   12.47   14.07   0
 -14 -14   7   -9.05   12.37   0
 -14  -6   6    3.23   13.29   0
 -14  -3   9   20.49   13.72   0
 -14  -3  10   22.85   14.24   0
 -13 -12   4   -7.41   12.68   0
 -13  -5  22    3.02   12.04   0
 -13  -4   4   -2.16   11.66   0
 -13  -3   5    0.18   12.27   0
 -13  -2   6   23.64   12.53   0
 -13  -1   8   28.31   11.81   0
 -13  -1   9   10.82   12.96   0
 -12 -12   2   -3.76   10.88   0
 -12  -2  19   -0.77   11.45   0
 -12  -1  17    1.33   11.10   0
 -12   0   6   24.56   11.57   0
 -12   0  14   13.61   11.53   0
 -11 -10   0    5.88   10.11   0
 -11  -5   0    0.09   10.92   0
 -11  -1   2   17.10   10.69   0
 -11   1   5    8.91    9.27   0
 -11   1  14   -1.70    9.09   0
 -10 -16   1   -4.51   11.13   0
 -10 -14   0   11.63   10.56   0
 -10 -11  -1   -1.38   10.00   0
 -10  -1  20  -15.39    9.33   0
 -10   0  18   -2.46    9.73   0
 -10   2   5   10.58    8.36   0
  -9 -11  -2    5.40    9.89   0
  -9   0   0    2.37    6.82   0
  -9   0  19    7.32    8.42   0
  -9   1  17   -1.66    7.86   0
  -9   2   3   29.99    8.39   0
  -9   2  14    5.12    8.79   0
  -9   3   7    3.66    8.01   0
  -8 -14  -2   -5.99    8.71   0
  -8   0  -1    4.47    5.99   0
  -8   1   0    3.24    5.90   0
  -8   2  15   18.26    7.74   0
  -7  -9  -4   20.01    7.61   0
  -7  -6  -4   44.77    7.69   0
  -7  -2  -3    4.24    5.67   0
  -7   3   3   33.53    6.09   0
  -6 -12  -4    1.13    6.21   0
  -5  -8  -5   22.98    5.21   0
  -5  -7  -5   46.69    5.38   0
  -5   2   0   -1.02    3.34   0
  -5   3  12    5.55    4.38   0
  -3  -5  -5   48.95    3.62   0
  -3   3   4   -1.44    2.29   0
 -15  -8  10    5.00   14.26   0
 -15  -7  11  -10.68   14.11   0
 -15  -7  18   -2.35   12.43   0
 -15  -6  12   13.13   14.81   0
 -15  -6  13   17.83   14.50   0
 -15  -6  14    8.17   13.81   0
 -15  -6  15   -0.04   13.32   0
 -14 -13   7  -15.26   13.39   0
 -14 -10   6   -8.41   13.01   0
 -14  -9   6    1.08   13.53   0
 -14  -8   6   11.05   13.83   0
 -14  -7   6    9.88   14.38   0
 -14  -5   7   17.63   14.18   0
 -14  -5  19    6.63   12.01   0
 -14  -4   8   -3.37   14.02   0
 -14  -4  17   -1.41   11.96   0
 -14  -3  11   -9.46   12.70   0
 -14  -3  12   21.71   13.59   0
 -14  -3  13  -18.26   11.77   0
 -13 -14   5    6.68   13.23   0
 -13  -5   4    2.71   12.82   0
 -13  -4  20    0.65   12.16   0
 -13  -2   7   23.07   12.97   0
 -13  -2  16   23.42   12.77   0
 -13  -1  10    4.77   12.49   0
 -13  -1  11   23.75   12.37   0
 -12 -16   4    4.84   12.73   0
 -12 -14   3   11.37   12.85   0
 -12 -11   2   11.01   12.19   0
 -12  -4  22   -6.12   11.98   0
 -12  -1   5    2.65   11.35   0
 -12   0   7    1.22   11.00   0
 -12   0  13    5.02   11.96   0
 -11 -17   3   12.56   11.79   0
 -11 -15   2   25.56   12.90   0
 -11 -13   1    1.74   11.85   0
 -11  -9   0  -14.07   10.30   0
 -11  -8   0   -7.64   11.65   0
 -11   1   6   -9.49    9.99   0
 -11   1  13   -0.89   10.32   0
 -10  -4  -1   -1.45    9.87   0
 -10  -2   0   11.91    9.64   0
 -10   1   3   25.16    8.89   0
 -10   2   6   48.07   10.44   0
 -10   2  12   14.03    8.79   0
  -9 -14  -1   12.29    9.61   0
  -9  -4  -2   28.26    9.24   0
  -8 -10  -3   10.62    8.37   0
  -8   2   2    3.55    6.68   0
  -8   3   5   73.03    7.61   0
  -8   3  11   12.01    7.25   0
  -7 -13  -3    0.82    7.51   0
  -7  -7  -4   55.35    8.01   0
  -7   2   1    6.38    5.83   0
  -7   3  12    0.12    5.71   0
  -6   0  -2   84.97    6.16   0
  -6   1  -1  189.39    7.19   0
  -4   3   3  885.78   10.06   0
  -4   3  11   25.92    3.65   0
  -3   1  -1   -0.59    2.47   0
 -15 -11  10   -1.66   13.95   0
 -15 -10  10   -3.11   13.97   0
 -15  -9  10    1.36   14.24   0
 -15  -8  11    6.27   14.36   0
 -15  -7  12    9.41   14.25   0
 -14  -6   7   -1.95   12.86   0
 -14  -6  20   20.64   14.07   0
 -14  -5   8   15.00   14.20   0
 -14  -4   9  -14.48   12.60   0
 -14  -4  16   -5.23   12.70   0
 -13 -11   4    1.03   12.39   0
 -13  -6   4    1.34   12.87   0
 -13  -4   5  -11.00   12.11   0
 -13  -3   6   -2.51   11.97   0
 -13  -3  18   -0.60   11.50   0
 -13  -2  15  -12.76   12.65   0
 -12 -10   2   -9.83   12.51   0
 -12  -6   2   -4.04   13.17   0
 -12  -5   2   19.79   12.45   0
 -12  -3   3    3.25   11.77   0
 -12  -2   4   18.30   11.22   0
 -12  -1  16   23.48   11.53   0
 -12   0   8    4.86   11.59   0
 -11   0   4   44.48   11.44   0
 -11   0  16   20.33   10.42   0
 -11   1   7    1.33   10.41   0
 -11   1  12   14.27   11.19   0
 -10 -10  -1   -1.33    9.16   0
 -10  -5  -1   -8.59    9.93   0
 -10  -1   1   -0.01    9.43   0
 -10   0   2   25.10   10.02   0
 -10   1  15    4.59    9.04   0
 -10   2   7   -1.49    9.59   0
 -10   2  11    7.51    9.30   0
  -9 -10  -2   65.91   10.38   0
  -9  -2  -1   20.08    8.99   0
  -9   2   4   15.52    7.78   0
  -8  -9  -3    9.16    8.41   0
  -8  -2  -2   29.92    7.22   0
  -8   3   6   -5.19    5.94   0
  -8   3  10   19.38    7.49   0
  -7   3   4    5.47    5.48   0
  -6   3   3    1.37    4.37   0
  -6   3  12    7.51    5.02   0
  -5 -13  -4    6.64    5.97   0
  -5  -1  -3   13.90    4.13   0
  -4 -10  -5   42.72    5.06   0
  -4  -6  -5  108.15    5.33   0
  -3  -1  -3  402.12    6.41   0
  -3   3   9   24.79    2.74   0
 -15 -11  11   12.53   15.37   0
 -15 -10  11    3.31   15.02   0
 -15  -9  11   -1.08   13.62   0
 -15  -8  12    0.74   13.99   0
 -15  -7  13    0.85   14.32   0
 -15  -7  14   -6.06   13.81   0
 -15  -7  15   -4.23   14.07   0
 -14 -14   8    2.21   12.24   0
 -14 -11   7    2.81   15.07   0
 -14  -7   7   18.18   13.26   0
 -14  -5  18    1.94   11.44   0
 -14  -4  10  -10.73   12.45   0
 -14  -4  11    5.38   15.24   0
 -13 -15   6   -2.47   13.95   0
 -13 -13   5   -6.61   13.07   0
 -13  -8   4   -2.69   12.41   0
 -13  -7   4   -9.51   13.26   0
 -13  -5  21   -3.87   12.51   0
 -13  -2   8   45.97   13.85   0
 -12 -15   4   -3.76   12.54   0
 -12 -13   3    4.19   12.22   0
 -12  -7   2    9.65   12.16   0
 -12  -5  23    7.87   11.44   0
 -12  -3  20   -0.61   11.45   0
 -12  -2  18  -11.56   12.08   0
 -12  -1   6   14.21   11.63   0
 -12   0   9   16.21   11.91   0
 -12   0  10    0.01   11.29   0
 -11 -18   4    6.29   11.69   0
 -11 -12   1   16.02   10.52   0
 -11  -4   1    9.61   11.18   0
 -11  -2   2   30.34   10.11   0
 -11  -2  20    5.75   10.21   0
 -11  -1   3   36.88   11.25   0
 -11  -1  18    1.84   10.20   0
 -11   1   8   10.33   10.64   0
 -10 -17   2    4.02   11.66   0
 -10 -13   0   14.80   10.57   0
 -10  -9  -1   22.28    9.87   0
 -10  -8  -1    6.32    9.67   0
 -10   1   4   -4.32    9.35   0
 -10   2   8    9.28    9.25   0
  -9  -9  -2   26.80    9.58   0
  -9   1   2    0.59    6.68   0
  -9   2  13   15.87    8.35   0
  -8 -13  -2    3.03    9.20   0
  -8  -8  -3    4.77    7.94   0
  -8  -7  -3   20.09    8.50   0
  -8  -6  -3   -2.01    7.89   0
  -8   1  17   -2.13    7.35   0
  -8   3   7   23.44    6.79   0
  -7  -3  -3   85.46    7.26   0
  -7  -1  -2    6.99    5.21   0
  -7   1   0   -4.10    5.79   0
  -7   2  15    7.63    6.47   0
  -7   3  11    8.72    5.58   0
  -6 -11  -4   12.45    6.64   0
  -5   0  -2  340.34    8.16   0
  -5   1  -1    5.31    3.51   0
  -5   2  15   27.39    4.54   0
  -5   3   3  351.98    7.66   0
  -4  -1  -3    7.11    3.29   0
  -4   1  -1  127.59    5.08   0
  -3   2   1    5.42    2.83   0
  -3   3   5  117.05    3.72   0
 -15  -9  12   -8.34   13.75   0
 -15  -8  13  -10.52   13.58   0
 -15  -8  14   10.91   14.60   0
 -15  -8  15    8.84   15.58   0
 -15  -8  16   12.29   14.43   0
 -14 -10   7   -6.11   13.37   0
 -14  -9   7   15.10   13.68   0
 -14  -8   7    1.74   14.15   0
 -14  -6   8   15.15   13.75   0
 -14  -6  19    4.01   13.48   0
 -14  -5   9    6.16   14.09   0
 -14  -5  17    5.59   12.72   0
 -14  -4  12    4.96   13.50   0
 -14  -4  13  -11.37   12.94   0
 -14  -4  14    7.36   13.76   0
 -13  -6  22    3.91   12.44   0
 -13  -5   5   -8.00   12.88   0
 -13  -4   6   -1.90   12.12   0
 -13  -4  19   16.06   12.94   0
 -13  -3   7   -0.95   11.74   0
 -13  -3  17  -11.11   11.10   0
 -13  -2   9   12.30   13.18   0
 -13  -2  10  -11.95   12.55   0
 -12  -4   3   18.62   11.09   0
 -12  -2   5   15.26   11.77   0
 -12  -1  15   39.09   12.45   0
 -11 -16   3    4.61   11.93   0
 -11 -14   2   12.66   12.13   0
 -11 -11   1   -5.71   11.21   0
 -11   0   5   -5.65   10.27   0
 -11   0  15    8.52   10.24   0
 -11   1   9    7.50   10.44   0
 -10 -15   1    1.73   10.77   0
 -10  -3   0   -8.42    8.67   0
 -10  -2  21   -9.26    8.69   0
 -10   0  17   -9.42    9.19   0
  -9 -13  -1    1.65    9.46   0
  -9  -8  -2    6.68    9.16   0
  -9  -7  -2    2.61    9.14   0
  -9  -1   0    7.11    7.06   0
  -9   0   1   -8.72    7.52   0
  -9   1  16    8.60    8.53   0
  -9   2   5   49.75    8.35   0
  -8  -1  -1   28.46    7.62   0
  -8   0  19   11.48    7.58   0
  -8   1   1   37.02    6.68   0
  -8   2   3   15.99    6.83   0
  -8   2  14    3.36    7.28   0
  -7 -15  -2   12.46    7.95   0
  -7 -12  -3   -9.70    7.86   0
  -7   0  -1   -0.69    5.81   0
  -7   3   5    9.77    5.46   0
  -6  -5  -4   -4.19    5.65   0
  -6   2   1   48.67    4.98   0
  -6   2  15    6.14    5.36   0
  -4  -9  -5   12.58    4.32   0
  -4  -8  -5   19.91    4.42   0
  -4  -7  -5   -2.52    3.82   0
  -3  -6  -5    1.95    3.07   0
  -3   0  -2   59.48    3.26   0
  -2   2   2  478.06    5.18   0
  -1  -2  -3    1.74    1.45   0
 -15 -11  12   -5.62   13.53   0
 -15 -10  12   -7.20   14.16   0
 -15  -9  13   14.67   14.22   0
 -15  -9  14    5.92   15.42   0
 -14 -12   8  -14.39   14.57   0
 -14  -7   8    0.67   12.94   0
 -14  -7  20   -4.82   13.96   0
 -14  -6   9    7.15   13.81   0
 -14  -5  10   -5.29   12.74   0
 -13 -14   6    1.31   13.03   0
 -13  -6   5    8.45   13.42   0
 -13  -3   8   11.54   13.38   0
 -13  -3  16   -2.28   12.70   0
 -13  -2  11    6.15   12.74   0
 -13  -2  12   21.84   13.56   0
 -12 -12   3    6.63   11.36   0
 -12  -5   3    0.80   11.87   0
 -12  -4  21    1.65   11.55   0
 -12  -3   4   15.98   10.64   0
 -12  -1   7    4.89   11.86   0
 -12  -1  14   -6.30   11.93   0
 -11 -10   1   10.74   11.77   0
 -11  -5   1    7.41   11.22   0
 -11  -3   2   37.51   10.83   0
 -11  -3  21   14.70   11.59   0
 -10 -12   0   19.07   10.99   0
 -10  -4   0    5.14   10.23   0
 -10  -2   1   -7.98    9.47   0
 -10  -1  19    3.10    9.31   0
 -10   0   3   44.67   10.29   0
 -10   1   5   39.45    9.92   0
 -10   1  14   30.61    9.39   0
  -9 -15   0   -9.30   10.60   0
  -9  -3  -1   14.01    9.05   0
  -9  -1  20    0.36    8.63   0
  -9   0  18    4.71    8.94   0
  -9   2  12   47.92    8.98   0
  -8 -15  -1    6.62    8.97   0
  -8  -3  -2   58.73    8.22   0
  -7   2   2  160.59    8.23   0
  -7   3  10   16.04    5.90   0
  -6 -10  -4    7.62    6.66   0
  -6   3   4  143.81    6.24   0
  -6   3  11   28.79    4.92   0
  -5   3  11   23.30    4.32   0
  -4   0  -2  824.53   10.16   0
  -4   3   4   78.76    3.94   0
 -15 -11  13  -11.62   13.50   0
 -15 -10  13   -4.91   13.90   0
 -15 -10  14    0.89   14.63   0
 -15  -9  15   12.14   14.46   0
 -15  -9  16   -7.02   14.05   0
 -14 -11   8   -3.30   13.65   0
 -14 -10   8   18.47   14.22   0
 -14  -9   8   -3.81   13.51   0
 -14  -8   8   16.96   14.31   0
 -14  -6  18   -4.40   11.74   0
 -14  -5  11    6.22   14.13   0
 -14  -5  12    3.81   14.33   0
 -14  -5  13  -17.26   14.95   0
 -14  -5  14    3.73   14.95   0
 -13  -9   5    3.85   13.54   0
 -13  -8   5    3.08   13.42   0
 -13  -7   5   -2.12   13.06   0
 -13  -5   6  -15.56   12.33   0
 -13  -5  20  -21.57   11.53   0
 -13  -4   7   -4.51   12.24   0
 -13  -4  18    4.55   12.62   0
 -12 -16   5   -1.40   11.21   0
 -12 -14   4   -2.70   11.37   0
 -12 -11   3    2.57   11.76   0
 -12  -6   3   -1.21   12.34   0
 -12  -3  19    8.01   12.15   0
 -12  -2   6   12.56   11.71   0
 -12  -2  17   -0.27   10.10   0
 -12  -1   8   -2.39   11.84   0
 -11 -13   2   12.68   11.77   0
 -11  -9   1    0.47   11.02   0
 -11  -6   1    7.69   11.28   0
 -11  -2   3   14.00   10.91   0
 -11  -1   4   12.77    9.72   0
 -11  -1  17   15.28   10.34   0
 -11   0   6    8.92    9.44   0
 -11   0  14   -6.21    9.64   0
 -10  -1   2   11.47    9.82   0
 -10   1  13   21.37    9.92   0
  -9 -12  -1    6.22    9.61   0
  -9   1   3   35.79    7.55   0
  -9   2   6   10.40    7.83   0
  -9   2  11   15.98    8.78   0
  -8 -12  -2    7.30    9.00   0
  -7   1  17    4.56    6.53   0
  -7   3   6   15.01    5.41   0
  -7   3   7  122.27    7.82   0
  -7   3   9  109.34    7.71   0
  -6  -9  -4    8.49    6.81   0
  -6  -6  -4   20.93    5.89   0
  -5   2   1   90.59    4.89   0
  -5   3   4   19.96    3.80   0
  -4   2   1   16.89    3.12   0
 -15 -10  15   12.30   14.48   0
 -14 -13   9    7.82   13.77   0
 -14  -7   9   -5.27   13.69   0
 -14  -7  19   11.41   13.91   0
 -14  -6  10    2.91   13.86   0
 -13 -15   7  -13.13   12.90   0
 -13 -13   6   12.46   12.41   0
 -13  -6   6   -2.35   13.08   0
 -13  -6  21    5.64   13.29   0
 -13  -3   9  -12.61   12.56   0
 -13  -3  10   27.26   13.53   0
 -12 -17   6   -5.10   12.86   0
 -12  -8   3   19.44   12.92   0
 -12  -7   3    3.45   12.31   0
 -12  -5  22   13.08   12.11   0
 -12  -4   4   21.57   11.44   0
 -12  -3   5   -8.36   11.09   0
 -12  -1   9    7.97   11.94   0
 -12  -1  10    3.30   12.01   0
 -12  -1  11   25.73   12.30   0
 -11 -17   4   11.31   12.27   0
 -11 -15   3  -13.46   11.71   0
 -11  -4   2   23.54   11.07   0
 -11   0   7   15.10   10.66   0
 -11   0  13   19.93   11.34   0
 -10 -16   2   -4.74   10.78   0
 -10 -14   1  -14.38   10.67   0
 -10 -11   0    0.33    9.41   0
 -10  -5   0    4.92   10.45   0
 -10  -3  22    6.46    9.32   0
 -10   0  16    0.81    9.30   0
 -10   1   6    5.78    8.23   0
  -9  -4  -1   -1.90    8.89   0
  -9  -2   0   13.08    8.39   0
  -9   1  15   -1.79    7.99   0
  -9   2   7   -1.93    7.90   0
  -9   2   8    0.54    8.86   0
  -8  -4  -2   15.75    7.60   0
  -8   2   4   36.74    7.23   0
  -8   2  13   20.62    7.27   0
  -7 -11  -3   12.13    7.63   0
  -7  -2  -2   -0.79    5.75   0
  -6  -8  -4    2.41    6.10   0
  -6  -7  -4    9.84    5.99   0
  -6  -1  -2   -0.69    4.61   0
  -6   1   0   -0.86    4.07   0
  -6   3   5   24.85    4.75   0
  -6   3  10   45.63    5.36   0
 -14 -12   9    7.72   13.63   0
 -14 -11   9   10.90   14.03   0
 -14 -10   9   -0.51   14.28   0
 -14  -9   9    2.10   13.77   0
 -14  -8   9   18.78   14.20   0
 -14  -7  10   -7.68   13.27   0
 -14  -6  11    6.19   13.85   0
 -14  -6  12   10.50   14.20   0
 -13  -7   6    4.21   13.36   0
 -13  -5   7   22.61   12.27   0
 -13  -4   8    0.09   12.70   0
 -13  -4  17    1.94   11.76   0
 -13  -3  11   13.99   12.63   0
 -13  -3  12   13.98   13.06   0
 -13  -3  13    3.48   12.25   0
 -12 -13   4   11.65   11.79   0
 -12  -5   4   38.03   13.08   0
 -12  -2   7   13.76   11.32   0
 -12  -2  16   31.18   11.47   0
 -11  -3   3    1.44   10.66   0
 -11  -1   5   31.03   11.10   0
 -11   0   8   10.62   10.31   0
 -10 -10   0    7.13   10.20   0
 -10  -6   0   13.40   10.48   0
 -10  -3   1    7.32    9.66   0
 -10   0   4  -15.72    8.22   0
 -10   1   7   31.23    9.97   0
 -10   1  12   13.68    9.68   0
  -9   0   2    9.88    6.98   0
  -9   1   4   61.56    8.80   0
  -8  -2  -1    9.35    6.10   0
  -8   1   2   15.26    6.19   0
  -7   1   1   20.54    6.12   0
  -7   2   3   -1.68    5.64   0
  -6  -3  -3   17.83    5.15   0
  -6   0  -1    6.14    4.23   0
  -6   2   2  166.87    7.14   0
  -6   3   6   10.72    4.30   0
  -5  -2  -3    2.78    3.90   0
  -5   3   5    8.43    3.61   0
  -4   3   5   19.49    3.01   0
  -2   1   0  112.86    3.11   0
 -11  -2   4    7.42    9.68   0
 -16  -6  11    1.84   14.34   0
 -16  -5   9  -13.53   14.39   0
 -16  -4   1   -6.52   13.69   0
 -16  -4   6    4.61   15.03   0
 -16  -4   7    0.65   14.84   0
 -15  -8  16   -8.75   12.59   0
 -15  -7  15  -10.26   13.03   0
 -15  -5  -4  -11.61   13.22   0
 -15  -3   9   15.44   14.88   0
 -15  -2  -1   -0.95   13.74   0
 -15  -2   6   -2.79   13.31   0
 -14  -4  -6   25.61   13.55   0
 -14  -1   7   -5.49   12.90   0
 -14   0   0   10.46   13.53   0
 -14   0   1   -4.96   12.56   0
 -14   0   2   12.83   13.19   0
 -14   0   3   -7.17   13.26   0
 -13   0   7    7.54   12.86   0
 -13   1  -1   54.82   13.18   0
 -13   1   0   -7.94   12.18   0
 -13   1   2   10.34   12.39   0
 -13   1   3   17.45   12.56   0
 -12  -3  14   10.10   11.53   0
 -12   1   6   10.98   11.00   0
 -12   2  -1   28.06   10.76   0
 -12   2   0   12.81   11.32   0
 -12   2   1    9.10   11.33   0
 -11  -4  16    4.39   10.86   0
 -11  -3 -10   -1.98   10.12   0
 -11   0  -8   29.69    9.62   0
 -10  -3 -11    5.36    8.77   0
 -10   0  -9    8.32    8.41   0
 -10   3  -1   14.71    9.52   0
 -10   3   0   22.70    9.81   0
 -10   3   1   80.41   10.04   0
  -9  -5  18   -4.69    8.98   0
  -8  -4  17   21.02    8.51   0
  -8   1   9   17.45    7.27   0
  -8   3  -5   16.11    6.31   0
  -8   3   3   37.06    6.73   0
  -7   2  -8    6.69    5.65   0
  -6   2  -8   91.02    6.09   0
  -6   3  -5    0.50    4.29   0
  -6   3   2   38.99    5.60   0
  -5  -3  15    4.46    4.94   0
  -5   2   5   38.37    4.69   0
  -5   3   0   18.29    4.34   0
 -16  -7  12    2.04   14.20   0
 -16  -6  -1    6.99   12.50   0
 -16  -5   8   15.15   16.28   0
 -16  -4   2   20.03   14.87   0
 -16  -4   3   -0.93   14.63   0
 -16  -4   5  -12.57   14.13   0
 -15  -6  -4   -2.63   13.00   0
 -15  -5  12   -1.36   13.75   0
 -15  -4  -3   12.69   12.50   0
 -15  -4  10    1.38   15.61   0
 -15  -3   8  -17.28   13.67   0
 -15  -2   0   20.34   14.43   0
 -15  -2   4   11.12   14.38   0
 -15  -2   5   11.44   14.32   0
 -14 -10  19   -0.25   13.82   0
 -14  -5  -6    7.48   12.55   0
 -14  -3  -5    9.39   11.70   0
 -14  -3  11   -6.77   13.98   0
 -14  -2  -4   34.06   12.69   0
 -14  -2   9   15.54   13.88   0
 -14  -1  -2   -8.14   14.59   0
 -14  -1   6   17.59   14.04   0
 -13 -11  21   -2.83   12.48   0
 -13  -5  -8    7.70   11.25   0
 -13  -4  14   -1.41   12.33   0
 -13  -3  -7    0.34   11.72   0
 -13  -1   9   14.95   13.55   0
 -13   0   6   63.32   14.18   0
 -13   1   1   -8.94   10.96   0
 -12  -4  -9    0.34   11.36   0
 -12  -4  15   -3.92   12.17   0
 -12  -2  -8    1.85   10.59   0
 -12   0  -6   70.20   12.69   0
 -12   1  -4    2.94   11.25   0
 -11  -9  21    3.69   11.62   0
 -11  -5  17   -1.49   11.14   0
 -11   1   7  -16.23   10.53   0
 -11   2  -4   -8.15   10.00   0
 -11   2   4   82.88   11.25   0
 -10  -3  15   -8.31    9.72   0
 -10   1   8   -2.00    9.87   0
 -10   2   5    8.00    9.84   0
  -9  -8  21    4.35    9.67   0
  -9  -7  20    6.84    9.98   0
  -9  -6  19   26.27    9.64   0
  -9  -2  14   -0.19    8.74   0
  -9   2   6    4.83    6.90   0
  -9   3  -4  182.04    9.95   0
  -9   3   2    4.95    6.99   0
  -8  -5  18   20.81    9.19   0
  -8  -1 -11    5.07    6.83   0
  -7  -5  18   27.66    8.11   0
  -7  -2 -12   29.37    6.36   0
  -7  -2  14   19.89    7.57   0
  -7   2   6   34.69    6.65   0
  -7   3  -5  423.74   10.81   0
  -6  -6  19   -4.65    6.72   0
  -5   3  -3   60.60    4.77   0
  -5   3  -1   16.09    4.24   0
  -4  -2 -12    2.87    2.85   0
  -3  -2  12   84.27    4.14   0
  -3   2   1   -2.92    2.99   0
 -16  -6  10   -9.13   14.52   0
 -16  -5   1   -5.64   13.42   0
 -16  -5   7    9.29   15.26   0
 -15  -7  -4   15.26   13.58   0
 -15  -2   2    6.02   14.37   0
 -15  -2   3    1.81   14.30   0
 -14  -9  18    3.22   12.16   0
 -14  -8  17    0.50   13.93   0
 -14  -7  16   18.67   13.05   0
 -14  -6  15    7.50   12.81   0
 -14  -4  12   -9.09   15.00   0
 -13 -10  20    6.18   12.88   0
 -13  -6  -8  -11.14   10.79   0
 -13  -5  15   -1.77   13.39   0
 -13  -2  -6   -5.92   11.48   0
 -13  -1  -5   -2.29   11.03   0
 -13   0  -3   12.68   12.23   0
 -12 -10  21   12.74   12.11   0
 -12  -5  16   -5.38   12.01   0
 -12  -1  -7   -0.80    9.84   0
 -12  -1  10    4.44   12.32   0
 -12   0   8    0.57   11.73   0
 -12   1   5   12.33   11.67   0
 -11  -8  20   -3.43   11.01   0
 -11  -7  19    6.79   11.36   0
 -11  -6  18   18.05   11.53   0
 -11  -1  11   16.18   11.55   0
 -11   0   9    4.79   11.06   0
 -11   2  -3  121.47   12.58   0
 -11   2   3    8.59   10.75   0
 -10  -4 -11   -1.31    8.97   0
 -10   0  10   -4.76    9.75   0
  -9  -2 -11   82.81    9.20   0
  -9   3  -3   11.23    7.61   0
  -9   3  -2   61.26    8.71   0
  -9   3   0   60.31    9.00   0
  -9   3   1   13.87    7.21   0
  -8  -8  21   -2.44    9.18   0
  -8  -6  19   -7.80    8.75   0
  -8  -3 -12   20.49    6.97   0
  -8  -2  14    7.89    7.79   0
  -8   1  -9   81.75    8.26   0
  -8   2   6   40.01    6.83   0
  -8   3  -4   25.14    6.76   0
  -8   3   2   38.95    6.87   0
  -7  -6  19    2.13    8.17   0
  -7   3   2    3.15    5.35   0
  -6  -7  20    0.91    6.85   0
  -6   1   8   41.34    6.30   0
  -6   3  -4    3.32    4.36   0
  -6   3   1    7.50    5.00   0
  -5   3  -2  219.19    6.56   0
  -4  -5  17    7.20    4.52   0
  -4  -1  11   38.65    4.30   0
  -3  -4  15   37.68    4.02   0
 -16  -8  12   -8.44   15.61   0
 -16  -7  11   -4.24   14.80   0
 -16  -5   2   -3.25   13.89   0
 -16  -5   3    9.01   14.73   0
 -16  -5   4   -2.30   16.36   0
 -16  -5   5   -6.02   16.39   0
 -16  -5   6   -2.74   14.72   0
 -15  -9  16    0.89   13.31   0
 -15  -8  15   -4.94   12.89   0
 -15  -5  -3   -5.45   11.88   0
 -15  -5  11  -14.88   14.08   0
 -15  -4  -2   -2.03   13.33   0
 -15  -4   9    6.29   14.94   0
 -15  -3   0    3.09   13.95   0
 -15  -3   7   -7.99   14.37   0
 -14  -7  -6   -1.99   12.76   0
 -14  -6  -6   -9.24   12.28   0
 -14  -4  -5   -6.16   12.56   0
 -14  -3  10    0.59   13.40   0
 -14  -2   8   29.07   14.30   0
 -14  -1  -1   13.70   13.40   0
 -14  -1   0   -2.72   13.53   0
 -14  -1   4   -1.73   12.72   0
 -14  -1   5   -0.94   11.61   0
 -13  -9  19   -7.71   13.02   0
 -13  -8  18    3.19   13.28   0
 -13  -7  17   12.61   12.89   0
 -13  -6  16   -6.74   11.91   0
 -13  -4  -7  -10.23   11.77   0
 -13  -3  12  -11.57   13.35   0
 -13  -2  10  -10.47   12.82   0
 -13  -1   8   16.59   13.11   0
 -13   0   5    8.05   12.56   0
 -12  -9  20    9.42   12.26   0
 -12  -8  19    5.26   12.62   0
 -12  -6  17    2.52   11.81   0
 -12  -5  -9   -5.94   10.13   0
 -12   1  -3   27.65   11.86   0
 -12   1   4  -22.50   10.57   0
 -11  -4 -10   25.77    9.75   0
 -11  -3  14  -13.46   11.46   0
 -11  -2  -9    4.74    9.37   0
 -11   0  -7   -2.52   10.06   0
 -11   2  -2  104.04   11.97   0
 -11   2   2    4.35   10.67   0
 -10  -4  16    6.09    9.99   0
 -10  -2 -10    0.87    9.44   0
 -10   1  -7  155.39   11.43   0
 -10   2  -5   -6.96    8.84   0
 -10   2   4   58.75   10.80   0
  -9  -3  15    5.27    9.02   0
  -9   1  -8   29.67    8.50   0
  -9   1   8   15.43    9.19   0
  -9   2   5   37.26    8.73   0
  -9   3  -1   -4.54    6.69   0
  -8  -7  20   13.71    8.80   0
  -8   3   1    9.63    7.17   0
  -7  -8  21    2.08    8.12   0
  -7  -7  20   28.56    8.50   0
  -7   3  -4    9.97    5.30   0
  -7   3   1  124.98    7.92   0
  -6  -1  12   17.18    5.13   0
  -6   3   0   24.92    5.29   0
  -5   1  -9  125.82    5.36   0
  -4   2   3  216.79    6.17   0
  -3   1   5   14.74    3.15   0
  -3   2  -4   75.92    3.38   0
  -2   1   3   16.72    2.47   0
 -16  -7   0   -6.39   12.78   0
 -16  -7  10   17.51   15.70   0
 -16  -6   8   -9.97   14.11   0
 -15  -6  -3    1.87   13.79   0
 -15  -6  12   23.59   14.66   0
 -15  -3   1    3.30   14.45   0
 -15  -3   5   -0.52   14.44   0
 -15  -3   6    4.70   14.67   0
 -14  -8  -6    1.49   12.34   0
 -14  -3  -4    3.75   12.14   0
 -14  -2   7   -1.17   13.80   0
 -14  -1   2   29.30   13.78   0
 -14  -1   3   -8.86   13.55   0
 -13   0  -1   90.24   14.68   0
 -13   0   4    7.35   11.93   0
 -12  -7  18    8.43   12.13   0
 -12  -6  -9    5.84   11.41   0
 -12  -3  -8   10.38   11.09   0
 -12   0   7   -6.33   12.14   0
 -12   1  -2   18.09   11.61   0
 -12   1   3   -5.22   10.97   0
 -11  -5 -10    1.87    9.91   0
 -11  -1  -8   -0.82    9.22   0
 -11   1   6   10.88    9.82   0
 -11   2  -1   30.40    9.89   0
 -11   2   0   -9.51   10.35   0
 -11   2   1   40.08   10.26   0
 -10 -10  22   -9.24   10.83   0
 -10  -5  17    4.38   10.72   0
 -10  -2  13   53.42   11.09   0
 -10   1   7   29.02   10.71   0
  -9  -1 -10    1.54    7.72   0
  -9   0  -9   34.47    8.58   0
  -9   0  10    6.98    9.06   0
  -8  -1  12   -2.78    8.76   0
  -8   1   8    5.21    7.64   0
  -8   3  -3   -2.14    5.62   0
  -8   3  -2   82.64    7.92   0
  -8   3  -1   57.10    7.90   0
  -8   3   0   24.09    7.31   0
  -7  -1  12    9.14    7.03   0
  -7   1  -9    3.66    5.44   0
  -7   1   8   44.01    7.02   0
  -7   3  -3   30.65    5.94   0
  -7   3   0    2.51    5.73   0
  -6  -3  15    7.33    6.60   0
  -6  -2 -12    5.00    4.64   0
  -6   2   5   85.27    5.94   0
  -6   3  -3   80.50    5.46   0
  -6   3  -2   15.97    4.98   0
  -6   3  -1  331.09    9.22   0
  -5  -4  16   40.37    6.24   0
  -5  -2 -12    5.30    3.92   0
  -4   0 -10   25.69    3.41   0
  -4   2  -6   77.29    3.85   0
  -3   2   0  358.12    6.33   0
 -16  -8  11   11.12   14.87   0
 -16  -6   2   -6.99   14.34   0
 -16  -6   3    3.66   15.00   0
 -16  -6   6   20.12   16.40   0
 -16  -6   7   11.02   14.38   0
 -15  -7  -3   14.65   14.26   0
 -15  -7  13    2.46   14.54   0
 -15  -5  -2   -8.54   12.52   0
 -15  -5  10   -2.84   14.11   0
 -15  -4   8    8.64   14.53   0
 -15  -3   2   -0.61   14.74   0
 -15  -3   4  -11.01   14.42   0
 -14 -10  18    7.87   14.40   0
 -14  -5  -5   30.13   13.96   0
 -14  -3   9   21.58   14.36   0
 -14  -2  -2   12.96   14.33   0
 -13  -5  -7    0.62   11.76   0
 -13  -3  -6   -0.01   10.56   0
 -13  -2  -5    1.68   11.50   0
 -13  -1   7   23.81   13.51   0
 -13   0   0    4.02   12.18   0
 -13   0   1   -9.64   12.46   0
 -13   0   2    4.72   12.13   0
 -13   0   3    8.77   12.66   0
 -12 -12  22   -4.73   11.97   0
 -12  -2  -7   22.09   11.07   0
 -12  -2  11  -12.66   11.60   0
 -12  -1  -6   21.71   10.95   0
 -12  -1   9   19.55   12.04   0
 -12   1  -1   16.16   11.96   0
 -12   1   0   17.04   12.06   0
 -12   1   1   33.86   12.26   0
 -12   1   2   11.11   11.91   0
 -11 -11  22   -7.27   12.62   0
 -11  -4  15   -8.30   11.52   0
 -11   0   8   -1.67   11.10   0
 -10  -9  21   15.13   11.89   0
 -10  -6  18  -14.19   10.22   0
 -10   0  -8   29.80    8.96   0
 -10   0   9    7.20   10.33   0
 -10   2  -4   68.82    9.71   0
 -10   2   3   10.08    9.93   0
  -8  -3  15   -3.27    8.46   0
  -8   2   5   34.66    6.91   0
  -7  -3  15   -4.58    7.08   0
  -7  -1 -11    6.91    5.98   0
  -7   0 -10   12.64    6.21   0
  -7   2   5   13.77    6.30   0
  -7   3  -2  141.94    7.87   0
  -6   1  -9   71.70    5.54   0
  -5  -2  13    2.11    5.05   0
  -5   1   7   66.20    5.21   0
  -5   2   4   34.45    4.23   0
  -4  -1 -11   24.63    3.41   0
  -3   2  -3    2.09    2.65   0
  -2  -7  18   26.77    3.21   0
  -1  -4  13   34.62    2.20   0
 -16  -7   2   11.91   15.01   0
 -16  -7   9   13.65   14.92   0
 -16  -6   4    2.86   14.91   0
 -16  -6   5   -6.70   14.67   0
 -15  -8  -3    3.55   14.23   0
 -15  -6  11   20.73   16.33   0
 -14  -9  17   -7.81   12.17   0
 -14  -8  16   14.91   12.79   0
 -14  -7  15   -1.25   13.15   0
 -14  -6  -5    3.97   13.47   0
 -14  -4  -4    5.96   11.99   0
 -14  -2  -1   -4.38   13.01   0
 -14  -2   6    4.71   14.22   0
 -13 -11  20    9.96   13.59   0
 -13  -3  11  -11.87   13.31   0
 -13  -2   9   14.73   13.92   0
 -12 -11  21    9.83   13.49   0
 -12  -4  -8  -10.83   10.61   0
 -12  -4  14   -0.39   12.00   0
 -12   0   6   22.73   12.29   0
 -11  -3  -9   13.76    9.93   0
 -11  -1  10   23.78   11.62   0
 -11   0  -6   -4.24   11.10   0
 -11   1  -4    7.75   10.36   0
 -11   1   5    9.00    9.94   0
 -10  -8  20    2.91   10.77   0
 -10  -7  19    4.77   10.43   0
 -10   2  -3    2.49    9.51   0
 -10   2   2    0.45    9.52   0
  -9  -4  16  -10.54    8.64   0
  -9  -3 -11   41.85    8.66   0
  -9  -2  13   -9.80    9.57   0
  -9   1   7   39.77    9.11   0
  -9   2  -5    4.37    7.91   0
  -9   2   4    6.59    7.27   0
  -8  -4 -12   -2.68    6.85   0
  -8   1  -8   -5.42    6.81   0
  -4  -6  18   63.45    5.42   0
  -4  -3  14   12.97    4.34   0
  -4   1   6   -1.46    3.32   0
  -3   2  -2   15.01    3.06   0
  -3   2  -1    3.97    2.60   0
  -2  -4  14   33.03    3.14   0
 -16  -8  10   -0.32   15.02   0
 -16  -7   3   -6.60   14.41   0
 -16  -7   7    2.11   14.73   0
 -16  -7   8   -1.09   15.03   0
 -15  -7  12    2.34   15.83   0
 -15  -6  -2   -3.24   12.87   0
 -15  -5   9   -6.90   14.98   0
 -15  -4   1    6.19   13.96   0
 -15  -4   2    0.34   16.00   0
 -15  -4   5    4.89   14.79   0
 -15  -4   6    9.50   14.40   0
 -14  -7  -5    8.14   13.18   0
 -14  -5  12    7.72   14.46   0
 -14  -4  10   -0.17   14.70   0
 -14  -3   8    7.72   13.35   0
 -14  -2   0   -2.78   13.09   0
 -14  -2   1   -2.22   13.90   0
 -14  -2   4   21.76   14.29   0
 -14  -2   5   -1.35   13.13   0
 -13 -10  19   27.51   14.13   0
 -13  -7  -7    0.35   12.65   0
 -13  -6  -7   -1.22   12.63   0
 -13  -6  15    3.28   12.88   0
 -13  -4  -6   16.34   12.32   0
 -13  -1  -2   -4.57   12.57   0
 -12  -5  15   11.52   11.84   0
 -11 -10  21   -0.42   11.25   0
 -11  -5  16   -6.18   10.31   0
 -11  -2  -8    4.89   10.11   0
 -11   1   4   71.98   11.86   0
 -10  -3 -10   -1.03    9.00   0
 -10  -3  14   -4.33   10.00   0
 -10   1   6    4.46    8.97   0
 -10   2  -2   -7.95    9.39   0
 -10   2  -1   17.99   10.00   0
 -10   2   0   38.89   10.47   0
 -10   2   1   88.89   11.27   0
  -9  -5  17    1.08    9.50   0
  -9   1  -7   15.89    8.37   0
  -8  -4  16    5.01    8.56   0
  -8  -2 -11    4.67    7.01   0
  -8   2   4   39.53    7.94   0
  -7  -3 -12   31.77    6.43   0
  -6  -4  16   25.02    7.11   0
  -6  -1 -11   97.25    6.10   0
  -6   0 -10    3.27    4.70   0
  -6   2   4  182.67    7.87   0
  -5  -1 -11   -2.44    3.80   0
  -5  -1  11    9.26    5.21   0
  -5   0 -10   40.03    4.47   0
  -4   2   2  181.45    5.91   0
 -16  -8   3    1.46   15.61   0
 -16  -8   9  -14.43   14.76   0
 -16  -7   4   -5.34   15.14   0
 -16  -7   5   11.05   15.30   0
 -16  -7   6   23.75   15.10   0
 -15  -8  13   11.68   14.82   0
 -15  -7  -2   12.14   12.59   0
 -15  -6  10   -2.76   15.15   0
 -15  -5   8   -4.65   13.94   0
 -15  -4   3    1.75   15.10   0
 -15  -4   4    1.63   14.64   0
 -14 -11  18    8.39   14.91   0
 -14  -9  -5  -12.07   12.84   0
 -14  -8  -5   11.05   13.44   0
 -14  -5  -4   -1.59   11.87   0
 -14  -4  -3  -10.19   13.71   0
 -14  -3   7  -15.63   13.77   0
 -14  -2   2    0.85   13.95   0
 -14  -2   3   -5.71   14.26   0
 -13  -9  18   -1.92   12.17   0
 -13  -8  -7   -2.00   11.99   0
 -13  -8  17  -10.21   11.92   0
 -13  -7  16   -1.54   12.43   0
 -13  -4  12   -7.30   13.28   0
 -13  -3  -5    1.11   11.54   0
 -13  -3  10    7.00   13.82   0
 -13  -2   8    6.71   13.14   0
 -13  -1   5    1.23   12.63   0
 -12 -10  20   11.03   13.02   0
 -12  -9  19   -9.65   12.74   0
 -12  -7  17    7.38   12.21   0
 -12  -6  16   -6.44   11.28   0
 -12  -5  -8   10.97   11.57   0
 -12  -3  -7   17.96   11.48   0
 -12  -2  10   -4.12   12.06   0
 -12  -1   8   -1.84   11.12   0
 -12   0  -3    2.46   11.74   0
 -12   0   5    9.61   10.80   0
 -11  -9  20    9.87   12.12   0
 -11  -8  19    5.61   11.90   0
 -11  -7  18    9.95   11.66   0
 -11  -6  17   -6.51   10.43   0
 -11  -4  -9   -4.16   10.76   0
 -11  -1  -7  -11.05    9.39   0
 -11   0   7   -2.01   11.33   0
 -11   1  -3   58.65   11.81   0
 -11   1   3   -4.34   10.87   0
  -9  -9  21    4.65   10.56   0
  -9  -6  18    3.83    9.52   0
  -9   0   9   52.79   10.20   0
  -9   2  -4  247.05   11.77   0
  -9   2   3   25.63    7.78   0
  -8  -2  13    6.00    8.69   0
  -8  -1 -10   33.89    7.93   0
  -8   0  -9   44.98    7.86   0
  -8   1   7   -6.12    6.91   0
  -7  -4  16   -6.68    7.49   0
  -7   2  -6   21.00    5.72   0
  -7   2   4   32.12    6.87   0
  -6  -2  13   -0.86    5.73   0
  -6   1   7   38.00    5.79   0
  -5  -5  17   15.06    6.22   0
  -5   2  -6  144.10    5.62   0
  -5   2   3  306.54    8.15   0
  -4  -7  19    2.26    5.09   0
  -4   1  -8   48.15    3.63   0
  -4   2  -5   68.30    3.93   0
  -2   0   6  306.01    4.82   0
  -1   0   4  114.17    2.43   0
 -16  -8   4    1.82   14.80   0
 -16  -8   5    7.08   16.46   0
 -16  -8   6  -17.25   15.55   0
 -16  -8   7   18.13   15.21   0
 -16  -8   8   14.90   15.28   0
 -15  -8  -2  -12.92   12.53   0
 -15  -7  11    2.42   16.26   0
 -15  -5   1    4.20   14.35   0
 -15  -5   7   20.53   14.81   0
 -14 -10  17  -10.36   14.68   0
 -14  -9  16    5.40   13.98   0
 -14  -6  -4  -11.93   12.86   0
 -14  -5  11   -1.31   14.19   0
 -14  -4   9    3.89   14.84   0
 -14  -3  -1    7.13   13.17   0
 -13  -5  -6    1.36   12.93   0
 -13  -1  -1   15.02   12.25   0
 -13  -1   0    7.33   13.52   0
 -13  -1   3   13.68   13.00   0
 -13  -1   4    3.67   12.60   0
 -12 -13  22    7.83   12.93   0
 -12  -8  18    1.51   11.55   0
 -12  -2  -6   -4.25   10.55   0
 -12   0  -2   26.51   12.21   0
 -12   0   4    5.30   12.09   0
 -11  -2  11    6.33   11.68   0
 -11  -1   9   15.03   11.32   0
 -11   1  -2  108.92   12.75   0
 -11   1  -1   -0.15   10.42   0
 -11   1   2   -8.55   10.45   0
 -10  -4 -10   -4.75    9.62   0
 -10  -2  -9   13.26    9.31   0
 -10  -1  -8   12.39    9.17   0
 -10  -1  10  -12.15    9.97   0
 -10   0   8  -12.26   10.09   0
 -10   1   5   40.23   10.69   0
  -9  -8  20   10.09    9.85   0
  -9  -7  19   23.42   10.26   0
  -9  -4 -11    7.43    8.12   0
  -9  -3  14   12.16    9.98   0
  -9  -2 -10    6.62    8.05   0
  -9   0  -8    3.66    8.33   0
  -9   1   6    9.65    8.28   0
  -9   2  -3   20.82    7.99   0
  -9   2   2   15.77    8.37   0
  -8  -5  17    0.70    8.55   0
  -8   2  -5   64.17    7.41   0
  -7  -2  13   -1.82    6.89   0
  -7   1  -8   65.76    6.75   0
  -7   1   7   17.90    5.72   0
  -6   2  -6   41.56    4.94   0
 -16  -9   9   18.11   15.31   0
 -15  -8  12   -8.13   16.26   0
 -15  -7  -1    8.86   12.88   0
 -15  -6   9   -7.00   14.57   0
 -15  -5   2    6.19   13.80   0
 -15  -5   3   -4.29   14.91   0
 -15  -5   5   20.91   15.19   0
 -15  -5   6    6.22   15.01   0
 -14  -6  12   -1.08   15.72   0
 -14  -5  -3   11.36   13.99   0
 -14  -3   0    0.33   13.42   0
 -14  -3   5   11.47   13.93   0
 -14  -3   6   12.94   14.14   0
 -13 -12  20   -3.78   12.03   0
 -13  -4  -5   -7.68   12.42   0
 -13  -3  -4    2.88   13.47   0
 -13  -2   7   10.84   13.71   0
 -13  -1   2   11.43   13.50   0
 -12  -6  -8   -9.84   11.12   0
 -12  -1   7    7.11   11.43   0
 -12   0  -1    5.99   11.97   0
 -12   0   0    9.05   12.10   0
 -12   0   1   35.18   12.41   0
 -12   0   2   17.02   12.27   0
 -12   0   3    4.76   10.84   0
 -11 -12  22   -0.39   12.94   0
 -11  -4  14   -3.15   11.39   0
 -11   0   6  -11.28   10.31   0
 -11   1   0   14.51   10.91   0
 -11   1   1   58.55   10.92   0
 -10 -11  22    6.96   11.03   0
 -10  -5  16    2.19   10.63   0
  -9  -1  -9   10.40    8.18   0
  -9   2   1   -1.19    7.99   0
  -8   0   9   68.84    8.68   0
  -8   2   3   14.01    6.52   0
  -7  -5  17    8.05    8.29   0
  -7   0   9    0.43    6.64   0
  -6  -5  17   23.71    7.24   0
  -6   0   9    0.75    5.03   0
  -6   2   3   -2.71    4.95   0
  -4  -2  12   69.61    5.23   0
  -4   0   8    9.29    3.81   0
  -4   2   1   16.37    3.85   0
  -3  -5  16   91.84    4.98   0
  -3   0  -9    9.85    2.43   0
  -2   1   2  424.87    5.54   0
 -16  -9   6   -8.29   14.82   0
 -16  -9   7   -4.55   14.88   0
 -15  -9  13   12.53   14.83   0
 -15  -8  -1   -9.60   12.75   0
 -15  -7  10  -10.49   14.81   0
 -15  -6   1    8.54   14.22   0
 -15  -6   8    9.78   15.26   0
 -14  -8  -4  -13.83   13.45   0
 -14  -7  13   14.60   15.79   0
 -14  -4   8   -9.93   13.39   0
 -14  -3   1    9.88   14.19   0
 -14  -3   2    5.22   14.36   0
 -14  -3   3    1.93   14.06   0
 -14  -3   4    3.81   13.73   0
 -13 -11  19    3.71   12.18   0
 -13 -10  18   -4.09   14.21   0
 -13  -7  15    8.83   14.55   0
 -13  -6  -6    0.23   11.98   0
 -13  -4  11    0.19   13.56   0
 -13  -3   9   10.35   14.09   0
 -13  -2  -2   18.65   12.60   0
 -13  -2   6   35.63   13.53   0
 -12 -12  21  -15.77   12.77   0
 -12  -8  -8   -9.83   11.86   0
 -12  -7  -8   18.76   11.19   0
 -12  -4  -7   28.14   11.30   0
 -12  -3  11   18.11   13.05   0
 -12  -2  -5   -3.59   12.14   0
 -12  -2   9    5.09   12.82   0
 -12  -1   6    8.15   12.35   0
 -11  -5  -9   -5.47   10.35   0
 -11  -5  15   12.19   12.35   0
 -11  -3  -8    3.89   10.64   0
 -11  -2  -7    1.27   10.37   0
 -11  -1  -6   33.23   11.24   0
 -11   0  -4   19.21   11.29   0
 -10 -10  21   -1.51   12.08   0
 -10  -6  17   -1.02   10.99   0
 -10   1  -4   37.20   10.34   0
 -10   1   4   -2.79    9.00   0
  -9   0   8    3.28    9.39   0
  -9   2  -1   11.13    7.09   0
  -9   2   0   88.82    8.88   0
  -8  -9  21   -3.47    9.16   0
  -8  -7  19   -3.13    9.66   0
  -8  -6  18   20.66    9.35   0
  -8  -3 -11   30.87    8.16   0
  -8  -3  14    1.23    8.59   0
  -8   1   6   73.70    8.59   0
  -8   2  -4    0.99    6.41   0
  -8   2   2   11.81    7.47   0
  -7  -2 -11   -2.00    6.48   0
  -7   2  -5   71.39    6.41   0
  -7   2   3   -1.15    5.48   0
  -6  -3 -12   -4.55    4.85   0
  -6   1  -8  128.75    6.72   0
  -5  -6  18    2.42    6.12   0
  -5  -3  14   -0.82    5.12   0
  -5   1  -8   45.64    4.58   0
  -5   1   6    9.67    4.36   0
  -5   2  -5   -2.46    4.07   0
  -5   2   2    7.81    4.36   0
  -4   2  -4  117.04    4.67   0
  -3  -3  13   -3.65    3.36   0
  -3   0   7   36.07    3.43   0
  -3   1   4  500.83    7.39   0
  -2   0  -8  338.67    3.96   0
 -15  -9  -1   -3.68   13.14   0
 -15  -8  11   14.67   15.35   0
 -15  -6   2   12.33   14.16   0
 -15  -6   7   -3.10   14.87   0
 -14 -11  17    1.99   15.12   0
 -14 -10  16    2.66   14.86   0
 -14  -9  -4   11.25   13.73   0
 -14  -6  -3   -5.87   12.58   0
 -14  -4   7    9.60   14.56   0
 -13  -9  17   14.04   12.65   0
 -13  -8  16    6.30   12.80   0
 -13  -7  -6   15.11   12.74   0
 -13  -5  -5    7.86   12.56   0
 -13  -5  12   -2.37   14.21   0
 -13  -2  -1    6.08   13.22   0
 -13  -2   5   19.89   13.18   0
 -12 -11  20   -0.21   13.16   0
 -12  -6  15   -5.39   11.98   0
 -12  -3  -6    3.07   10.96   0
 -12  -1  -3   16.30   12.28   0
 -11 -11  21    5.86   11.99   0
 -11  -6  -9    3.29   11.40   0
 -11  -2  10   -7.84   11.56   0
 -11  -1   8   11.04   11.81   0
 -11   0   5    9.88   11.07   0
 -10  -9  20   -6.87   11.23   0
 -10  -8  19    5.45   11.33   0
 -10  -7  18   11.30   10.86   0
 -10  -5 -10   -4.07    9.71   0
 -10   0   7   29.17    9.65   0
 -10   1  -3   12.66   10.14   0
 -10   1   3   16.19   10.00   0
  -9  -5 -11    7.29    8.42   0
  -9  -4  15    2.73    9.33   0
  -9  -1  10   28.44    9.87   0
  -9   1   5   45.92    9.11   0
  -8  -8  20    4.74    8.70   0
  -8   2  -3   -2.25    6.63   0
  -8   2   1   43.86    7.94   0
  -7  -6  18   22.04    8.83   0
  -7  -4 -12   23.66    6.58   0
  -7   0  -9   -1.44    5.59   0
  -6  -6  18   10.73    7.92   0
  -6   2  -5   10.47    4.59   0
  -4  -4  15   59.28    5.50   0
  -4   1   5  293.60    7.06   0
  -4   2   0   47.97    4.34   0
  -2   1  -5   36.29    2.28   0
 -15 -10  13   10.34   16.86   0
 -15  -9  12   12.03   15.22   0
 -15  -8   0   19.75   14.15   0
 -15  -7   1   11.21   15.02   0
 -15  -7   9  -10.99   15.44   0
 -15  -6   3    4.19   14.94   0
 -15  -6   4   -7.23   14.62   0
 -15  -6   5   19.17   14.98   0
 -15  -6   6    1.75   15.19   0
 -14  -7  -3   -2.55   13.40   0
 -14  -6  11   -8.72   14.79   0
 -14  -5   9  -10.88   13.76   0
 -14  -4   0    3.01   13.48   0
 -14  -4   6   -3.00   13.96   0
 -13 -10  -6   -0.41   12.54   0
 -13  -9  -6    8.16   12.62   0
 -13  -8  -6    8.88   12.84   0
 -13  -4  -4   -7.96   11.97   0
 -13  -4  10   19.42   13.70   0
 -13  -3   8    3.41   14.05   0
 -13  -2   0    0.97   13.08   0
 -13  -2   4    7.66   12.59   0
 -12 -10  19   -5.23   13.72   0
 -12  -9  18    6.59   13.18   0
 -12  -8  17  -10.88   12.61   0
 -12  -7  16   -1.84   11.93   0
 -12  -5  -7   -0.83   11.86   0
 -12  -4  12   50.00   13.72   0
 -12  -3  10    1.30   13.10   0
 -12  -2   8   13.13   12.64   0
 -12  -1  -2    8.66   12.31   0
 -12  -1   5   31.05   12.71   0
 -11 -10  20   11.40   12.59   0
 -11  -9  19   -3.76   12.38   0
 -11  -7  -9    8.54   11.06   0
 -11  -7  17   17.07   12.22   0
 -11  -6  16   -0.48   11.01   0
 -11  -4  -8  -11.20   10.25   0
 -11   0  -3   24.13   11.39   0
 -11   0   4   20.54   11.67   0
 -10  -2  -8   41.85   10.42   0
 -10  -2  11   13.69   10.94   0
 -10  -1  -7   11.83    9.92   0
 -10  -1   9   -1.93   10.55   0
 -10   1  -2   12.45   10.15   0
 -10   1   2   18.64   10.50   0
  -9  -3 -10   10.66    8.43   0
  -9   1  -5   14.53    8.57   0
  -8   0  -8   40.48    8.17   0
  -8   2  -2   85.83    8.33   0
  -8   2  -1    5.32    7.16   0
  -7  -9  21    7.73    9.26   0
  -7  -7  19   15.90    8.67   0
  -7  -3  14    7.81    7.73   0
  -7  -1 -10   -1.30    6.12   0
  -7   1   6   13.72    5.70   0
  -7   2  -4   65.41    6.57   0
  -7   2   2  153.29    8.22   0
  -6  -3  14   29.12    6.65   0
  -6   1   6    2.34    4.39   0
  -6   2   2  171.04    7.31   0
  -5  -8  20    6.55    6.82   0
  -5  -7  19    6.38    6.39   0
  -4   2  -3    3.95    3.32   0
  -3  -3 -12   63.70    3.05   0
 -15  -9   0   16.91   13.50   0
 -15  -8  10  -13.48   15.10   0
 -15  -7   2   -7.13   14.48   0
 -15  -7   7  -17.03   14.78   0
 -15  -7   8    9.21   15.38   0
 -14  -8  -3   -2.94   14.26   0
 -14  -7  12   10.35   13.85   0
 -14  -6  -2    9.44   14.42   0
 -14  -5   8    4.12   15.20   0
 -14  -4   1  -12.62   14.04   0
 -14  -4   2   -5.41   14.57   0
 -14  -4   3    6.30   14.74   0
 -14  -4   4    4.69   15.08   0
 -13 -12  19    2.30   14.14   0
 -13  -6  -5   -0.96   12.79   0
 -13  -3  -2   11.77   13.90   0
 -13  -2   1    3.08   13.51   0
 -13  -2   2   -3.09   13.26   0
 -13  -2   3   -0.15   12.16   0
 -12 -13  21    9.55   13.39   0
 -12  -6  -7    2.67   12.40   0
 -12  -4  -6    7.07   11.71   0
 -12  -1  -1   -8.51   12.04   0
 -12  -1   4   -5.31   12.04   0
 -11  -8  18    2.38   11.55   0
 -11  -1   7    0.13   11.17   0
 -11   0  -2   33.91   12.00   0
 -11   0   3   -0.87   11.33   0
 -10  -6 -10    7.64   10.05   0
 -10  -4  14   12.23   10.72   0
 -10   0   6   -1.38    9.97   0
 -10   1  -1   48.56   10.57   0
 -10   1   0   29.00   10.36   0
 -10   1   1   13.95   10.32   0
  -9 -11  22    6.30   11.20   0
  -9  -5  16   13.09    9.45   0
  -9   1   4   59.97    9.57   0
  -8  -4  15    2.55    8.69   0
  -8  -2 -10   25.92    8.02   0
  -8   0   8   47.88    8.05   0
  -8   1   5   16.91    7.61   0
  -7  -8  20   -0.87    8.25   0
  -7   2  -3   88.17    7.33   0
  -7   2   1    6.46    6.08   0
  -6  -9  21   12.39    8.04   0
  -6  -8  20    2.06    7.70   0
  -6  -7  19    3.79    7.12   0
  -6   0  -9   49.84    5.83   0
  -6   2  -4   59.84    5.56   0
  -5  -3 -12    2.10    4.00   0
  -5  -2  12   -2.13    5.30   0
  -5   0   8   70.22    5.78   0
  -5   2  -4  183.31    6.37   0
  -5   2   1  102.28    5.44   0
  -4   2  -2   33.90    3.51   0
  -4   2  -1   11.10    3.24   0
 -15 -11  13   -5.09   16.22   0
 -15 -10  12  -13.16   15.12   0
 -15  -9  11    7.27   15.76   0
 -15  -8   2    0.97   16.18   0
 -15  -8   9    1.84   15.27   0
 -15  -7   3  -14.34   14.67   0
 -15  -7   4   11.92   15.64   0
 -15  -7   5   13.40   15.43   0
 -15  -7   6   -5.58   15.10   0
 -14 -12  17   13.84   13.89   0
 -14 -11  16   -0.77   14.76   0
 -14 -10  -3   -5.87   13.87   0
 -14  -9  -3   -2.86   13.54   0
 -14  -8  13   16.65   14.71   0
 -14  -6  10   -3.06   15.16   0
 -14  -5   0    8.90   15.90   0
 -13 -11  18   -3.56   14.64   0
 -13 -10  17   -6.83   13.94   0
 -13  -5  -4   12.11   13.36   0
 -13  -5  11   -3.82   13.33   0
 -13  -4   9    4.52   13.82   0
 -12  -3  -5   28.56   11.87   0
 -12  -2   7    7.91   12.48   0
 -12  -1   0   -6.62   12.35   0
 -12  -1   1   29.54   13.14   0
 -12  -1   2   11.97   12.43   0
 -12  -1   3   42.41   12.96   0
 -11 -13  22   -0.80   12.74   0
 -11  -3  -7    3.19    9.70   0
 -11  -3  11   49.37   13.10   0
 -11  -2  -6  -15.95   10.33   0
 -11  -2   9   16.88   12.38   0
 -11   0  -1  -10.98   11.09   0
 -11   0   0   41.57   11.78   0
 -11   0   1   40.62   11.95   0
 -11   0   2   -8.17   10.61   0
 -10 -12  22   -0.78   12.15   0
 -10  -4  -9   -7.92   10.22   0
  -9 -10  21    3.34   11.51   0
  -9  -6  17   11.57   10.18   0
  -9  -2  -9    9.77    8.65   0
  -9  -1  -8    5.88    8.09   0
  -9   0   7    3.10    9.13   0
  -9   1  -4   50.99    9.24   0
  -8  -4 -11   -1.23    7.85   0
  -8  -1  -9   37.37    7.99   0
  -8  -1  10  -17.41    7.23   0
  -7  -2  12    3.50    7.60   0
  -7   0   8   11.95    6.32   0
  -7   2  -2   16.14    6.18   0
  -7   2  -1   21.72    6.46   0
  -7   2   0   -1.01    5.79   0
  -6  -2 -11   23.93    5.39   0
  -6   2   1   47.98    5.34   0
  -5   2   0   -1.15    4.15   0
  -4   0  -9    2.11    3.12   0
  -3  -6  17   -8.45    4.11   0
  -3  -2  11   11.79    3.30   0
  -2  -3  12    0.10    2.92   0
 -15 -10   1   -6.67   14.72   0
 -15  -9  10  -15.78   15.16   0
 -15  -8   3    5.46   15.04   0
 -15  -8   8    2.01   15.20   0
 -14  -7  -2   -3.84   12.86   0
 -14  -7  11   15.38   15.11   0
 -14  -6   9   12.78   15.05   0
 -14  -5   1   14.38   15.34   0
 -14  -5   7    3.99   15.10   0
 -13  -9  16   15.41   13.58   0
 -13  -8  -5   12.18   13.63   0
 -13  -7  -5   -7.65   12.64   0
 -13  -6  12   29.41   16.36   0
 -13  -3  -1   10.75   13.52   0
 -13  -3   6    0.67   11.83   0
 -12 -12  20    1.49   13.51   0
 -12  -7  -7    7.83   12.24   0
 -12  -3   9   17.67   12.80   0
 -12  -2  -3    9.29   12.62   0
 -11 -12  21   -5.41   12.54   0
 -11  -5  -8   10.87   10.72   0
 -11  -1   6   17.37   11.72   0
 -10  -5  15   -1.11   10.35   0
 -10  -2  10   19.20   11.13   0
 -10  -1   8   14.60   10.96   0
 -10   0  -4    4.56    9.86   0
 -10   0   5   -0.23   10.38   0
  -9  -9  20   -0.93   10.68   0
  -9  -8  19    7.76   10.44   0
  -9  -7  18   30.29   10.47   0
  -9  -4 -10    9.17    9.43   0
  -9  -1   9    7.93    9.75   0
  -9   1  -3   91.04    9.85   0
  -9   1   3   40.23    8.24   0
  -8  -5  16   11.51    9.29   0
  -7  -4  15   -2.77    7.53   0
  -7   1   5    9.88    6.46   0
  -6  -2  12   13.04    6.31   0
  -6  -1 -10   26.48    5.43   0
  -6   0   8    2.43    5.24   0
  -6   2  -3   47.64    5.53   0
  -6   2   0   21.28    5.41   0
  -5  -4  15   10.07    5.96   0
  -5   0  -9    5.00    4.00   0
  -5   1   5   67.53    5.33   0
  -5   2  -3  101.29    5.16   0
  -5   2  -1    3.93    4.13   0
  -4  -3 -12    5.75    3.40   0
 -15 -11  12  -11.64   14.97   0
 -15 -10  11   -2.44   15.51   0
 -15  -9   9    3.52   15.11   0
 -15  -8   4    7.90   15.41   0
 -15  -8   5  -11.42   15.67   0
 -15  -8   6    9.11   15.44   0
 -15  -8   7  -10.30   15.38   0
 -14  -8  -2   -7.13   12.78   0
 -14  -8  12   12.96   14.85   0
 -14  -5   2   11.71   14.16   0
 -14  -5   3   -4.42   15.00   0
 -14  -5   4   -7.30   14.72   0
 -14  -5   5   -3.75   13.99   0
 -14  -5   6   -6.36   14.28   0
 -13 -13  19    5.64   14.89   0
 -13 -11  -5   -6.70   12.85   0
 -13 -10  -5   10.04   13.34   0
 -13  -9  -5   -1.04   13.03   0
 -13  -6  -4   -4.15   12.99   0
 -13  -5  10    6.56   14.24   0
 -13  -4   8   -5.53   13.37   0
 -13  -3   0   17.16   14.06   0
 -13  -3   1   -3.52   13.94   0
 -13  -3   4  -17.65   12.89   0
 -13  -3   5   12.03   12.14   0
 -12 -11  19    2.85   14.22   0
 -12 -10  -7    8.58   12.37   0
 -12  -9  -7    8.56   12.01   0
 -12  -8  -7    7.25   12.23   0
 -12  -7  15  -10.98   12.76   0
 -12  -5  -6   -4.12   10.58   0
 -12  -4  -5   -4.01   12.11   0
 -12  -2  -2   16.44   12.69   0
 -12  -2   6    4.92   11.16   0
 -11  -6  15   14.16   13.07   0
 -10 -11  21   -8.56   11.38   0
 -10  -6  16   -2.14   11.29   0
 -10  -3  -8   87.95   11.25   0
 -10  -1  -6   16.03    9.71   0
  -9  -4  14   29.38   11.04   0
  -9   1   2    5.33    8.47   0
  -8  -3  13   22.05    9.64   0
  -8   0   7   12.63    7.56   0
  -8   1  -5   16.91    7.05   0
  -8   1   4   26.78    7.05   0
  -7  -3 -11   -0.31    6.36   0
  -7   0  -8   42.87    6.66   0
  -6  -4 -12    6.37    5.46   0
  -6  -4  15   -9.20    6.48   0
  -6   1   5   66.23    5.99   0
  -6   2  -2   77.34    5.65   0
  -6   2  -1  215.76    7.73   0
  -4  -5  16   28.51    5.21   0
  -3  -1 -10   -0.95    2.61   0
  -3   1  -6  143.66    4.13   0
  -3   1   3   67.65    3.90   0
  -2   1   1  112.48    3.35   0
  -1  -7  17    5.05    2.52   0
  -1  -3  11   72.80    2.64   0
 -15 -10  10    9.96   14.93   0
 -15  -9   3  -14.02   14.85   0
 -15  -9   4   -0.18   15.43   0
 -15  -9   8   15.22   15.26   0
 -14 -12  16   16.20   14.13   0
 -14 -10  -2    7.68   14.77   0
 -14  -9  -2    3.97   12.64   0
 -14  -9  13   10.64   14.80   0
 -14  -7  10    7.29   15.09   0
 -14  -6   0  -11.01   14.30   0
 -14  -6   8   11.56   15.44   0
 -13 -12  18    7.61   14.83   0
 -13  -7  13  -10.11   14.43   0
 -13  -5  -3   14.81   13.04   0
 -13  -4   7  -11.94   14.14   0
 -13  -3   2   -2.15   13.62   0
 -13  -3   3   11.81   12.55   0
 -12 -14  21   12.13   12.32   0
 -12 -10  18    2.21   12.51   0
 -12  -9  17  -12.11   12.19   0
 -12  -8  16   -6.10   12.74   0
 -12  -5  12  -11.35   12.75   0
 -12  -3   8   -7.49   12.37   0
 -12  -2   5   -4.26   12.17   0
 -11 -14  22   -5.61   13.76   0
 -11 -11  20   28.30   13.75   0
 -11 -10  19   20.61   13.30   0
 -11  -7  16   12.29   12.73   0
 -11  -6  -8    4.05   11.10   0
 -11  -4  -7    9.16   10.88   0
 -11  -4  12    6.91   12.53   0
 -11  -3  -6    9.59   11.33   0
 -11  -3  10    9.38   12.22   0
 -11  -2   8   -4.48   11.81   0
 -11  -1  -3    9.14   11.22   0
 -11  -1   5   22.78   11.87   0
 -10 -10  20   10.73   12.02   0
 -10  -9  19   -8.04   11.20   0
 -10  -8  18   11.45   11.40   0
 -10  -7  17  -10.01   11.00   0
 -10  -5  -9   -6.69   10.05   0
 -10  -2  -7    3.47    9.53   0
 -10   0  -3    2.21   10.15   0
 -10   0   4   -5.20    9.20   0
  -9   0   6    6.49    7.48   0
  -9   1  -2   12.98    7.19   0
  -9   1  -1   -2.29    8.33   0
  -9   1   0    4.06    8.55   0
  -9   1   1    7.33    7.41   0
  -8 -11  22   -0.98   10.31   0
  -8  -6  17   -6.24    8.85   0
  -8   0  -7    2.66    6.82   0
  -5  -2 -11   17.56    4.61   0
  -4  -3  13   12.31    4.49   0
  -4   0   7  104.64    5.05   0
  -4   1   4  430.51    8.01   0
  -2  -5  15    2.51    3.16   0
  -2  -2  10  154.59    4.08   0
  -1  -2   9   86.32    2.44   0
 -15 -11  11   15.35   15.51   0
 -15 -10   3    4.82   15.02   0
 -15 -10   4    2.55   16.94   0
 -15 -10   9    8.54   15.13   0
 -15  -9   5   -3.73   15.67   0
 -15  -9   6   -7.40   14.76   0
 -15  -9   7   -0.66   15.22   0
 -14  -8  -1   11.09   14.80   0
 -14  -8  11   -3.91   14.71   0
 -14  -7   9    6.24   15.21   0
 -14  -6   7    5.39   15.35   0
 -13 -11  17   10.45   12.83   0
 -13  -6  11   25.97   14.19   0
 -13  -5   9   -5.50   13.84   0
 -13  -4  -1    3.52   13.85   0
 -12 -13  20    6.37   14.33   0
 -12  -6  -6   13.47   11.14   0
 -12  -4  10   -5.07   12.27   0
 -12  -2  -1   -1.55   10.97   0
 -12  -2   0   11.02   12.59   0
 -12  -2   4    0.51   12.56   0
 -11  -9  18   13.62   11.23   0
 -11  -8  17   -6.09   11.27   0
 -11  -7  -8   -6.26   10.90   0
 -11  -1  -2   11.92   11.56   0
 -11  -1   4   -2.23   11.00   0
 -10  -1   7   21.07    9.72   0
 -10   0  -2   -8.37    9.99   0
 -10   0   3   31.98   10.86   0
  -9  -5 -10  -14.11    8.99   0
  -9  -5  15    6.88   10.36   0
  -9  -3  -9   21.91    8.59   0
  -9  -1  -7    6.13    8.51   0
  -8 -10  21   10.35   10.54   0
  -8  -7  18   24.13    9.63   0
  -8  -5 -11    8.45    7.71   0
  -8  -3 -10   23.22    8.27   0
  -8  -1   9   11.07    8.27   0
  -8   1  -4   14.13    6.77   0
  -8   1   3   -2.26    6.43   0
  -7  -5  16   16.72    8.19   0
  -7  -2 -10    2.71    6.53   0
  -7  -1  -9   61.78    7.64   0
  -7   1   4   71.40    7.63   0
  -5  -1 -10   65.59    4.99   0
  -3  -2 -11    5.80    2.58   0
  -2   1  -4   22.09    2.10   0
 -15 -11   4    3.49   16.25   0
 -15 -11   9   -0.74   16.40   0
 -15 -11  10  -10.97   15.14   0
 -15 -10   5  -23.96   14.80   0
 -15 -10   6   -1.49   15.39   0
 -15 -10   7  -11.85   14.85   0
 -15 -10   8   -3.03   15.49   0
 -14 -10  13  -10.02   16.17   0
 -14  -9  12   -7.21   14.82   0
 -14  -6   2   -9.02   15.07   0
 -14  -6   3  -11.22   13.80   0
 -14  -6   4    1.86   14.39   0
 -14  -6   5    4.41   14.20   0
 -14  -6   6   19.94   15.18   0
 -13  -8  -4    5.71   12.96   0
 -13  -7  12   -4.41   14.88   0
 -13  -6  -3    0.79   12.08   0
 -13  -4   0   -1.33   13.75   0
 -13  -4   5  -10.57   13.27   0
 -13  -4   6   -9.91   11.83   0
 -12 -12  19   -1.20   13.93   0
 -12  -7  -6   27.71   13.13   0
 -12  -4  -4  -13.45   11.74   0
 -12  -3   7  -12.55   12.77   0
 -12  -2   1    2.92   12.80   0
 -12  -2   2   -8.81   12.24   0
 -12  -2   3   10.38   11.53   0
 -11 -13  21   10.55   13.23   0
 -11  -8  -8   -2.74   10.91   0
 -11  -5  -7   -0.93   10.92   0
 -11  -2   7    7.14   11.15   0
 -11  -1  -1   -0.75   10.90   0
 -11  -1   3   45.85   11.97   0
 -10 -13  22    4.81   11.71   0
 -10  -5  14   21.64   12.67   0
 -10  -3  11   41.32   11.67   0
 -10  -2   9   20.62   11.25   0
 -10   0  -1    9.22    9.93   0
 -10   0   0   90.59   11.75   0
 -10   0   1   12.19   10.39   0
 -10   0   2   21.85   10.87   0
  -9 -12  22   -8.89   11.64   0
  -9  -2  -8   47.80    9.25   0
  -9  -2  10   26.33   10.11   0
  -9  -1   8    2.58    8.71   0
  -9   0   5   53.73    9.57   0
  -8  -9  20   -2.36    9.25   0
  -8  -8  19   -8.78    9.43   0
  -8  -2  -9   42.08    8.77   0
  -8  -1  -8   22.62    8.02   0
  -8   1  -3    7.96    6.91   0
  -8   1   2   19.71    7.83   0
  -7  -3  13   28.20    7.94   0
  -7   0   7    4.00    5.59   0
  -7   1  -5   78.20    7.02   0
  -6  -5  16   23.11    7.43   0
  -6   1   4   14.19    5.48   0
  -5  -5  16   14.23    6.17   0
  -5   1   4    4.80    4.34   0
  -4  -2 -11   44.70    4.00   0
  -4  -1 -10    2.06    3.48   0
  -3  -7  18   91.51    5.41   0
  -3  -4  14    3.90    4.04   0
  -3   0   6  178.82    5.13   0
  -2   0   5   16.13    2.46   0
 -15 -11   6    9.28   15.88   0
 -15 -11   7    2.49   14.97   0
 -15 -11   8  -12.76   14.68   0
 -14 -11  -1    5.32   15.53   0
 -14 -11  14    4.61   14.85   0
 -14 -10  -1   -4.63   12.72   0
 -14  -8  10   17.02   15.51   0
 -14  -7   1   -0.74   14.50   0
 -14  -7   8    2.61   15.36   0
 -13 -13  18    8.57   13.86   0
 -13 -11  -4   -6.97   13.67   0
 -13 -10  -4   28.74   14.09   0
 -13  -9  -4    8.13   12.69   0
 -13  -8  13    3.21   14.66   0
 -13  -7  -3   -3.26   13.46   0
 -13  -6  10   13.81   14.12   0
 -13  -5  -1   32.20   16.10   0
 -13  -4   1    5.01   14.02   0
 -13  -4   2    4.17   13.37   0
 -13  -4   3   30.53   14.78   0
 -13  -4   4  -15.21   12.94   0
 -12 -11  18    2.74   13.74   0
 -12  -8  -6   13.09   12.88   0
 -12  -5  11   15.52   13.82   0
 -12  -4   9    7.55   13.24   0
 -12  -3  -2   13.57   12.40   0
 -12  -3   6   14.22   13.08   0
 -11  -4  11   46.95   12.85   0
 -11  -3  -5   -4.50   11.77   0
 -11  -3   9   36.09   12.78   0
 -11  -1   1   -9.62   11.16   0
 -11  -1   2    4.32   10.35   0
 -10  -4  -8    7.20   10.22   0
 -10  -2  -6   38.75   11.31   0
  -9  -6  16   13.55   10.66   0
  -9   0  -4    0.88    9.59   0
  -8  -4  14    5.78    8.65   0
  -8   0   6   94.22    8.48   0
  -8   1  -2    2.23    7.14   0
  -8   1   1   22.04    7.76   0
  -7 -11  22    0.69    9.06   0
  -7  -6  17   -4.07    8.27   0
  -7  -1   9   52.42    7.37   0
  -7   1   3   30.09    7.02   0
  -6  -3  13   30.46    6.76   0
  -6   0  -8   26.48    5.41   0
  -6   0   7   25.72    5.79   0
  -5  -3  13   40.82    5.75   0
  -5   0   7   87.56    5.78   0
  -4  -6  17    0.98    5.36   0
  -4  -2  11   40.43    4.73   0
  -2   1   0  114.65    3.37   0
 -14 -10  12    8.74   16.72   0
 -14  -9  11   -0.84   15.02   0
 -14  -8   9    5.99   14.63   0
 -14  -7   2  -12.53   14.78   0
 -14  -7   3    6.32   15.68   0
 -14  -7   6  -16.64   14.87   0
 -14  -7   7   10.93   14.87   0
 -13 -12  17   -9.50   13.11   0
 -13 -11  16   16.32   14.25   0
 -13  -5   7   27.81   14.94   0
 -12 -14  20  -12.35   14.08   0
 -12 -11  -6    6.11   12.79   0
 -12 -10  -6    2.07   12.18   0
 -12 -10  17   10.02   12.78   0
 -12  -9  -6    3.91   12.78   0
 -12  -9  16    7.95   12.34   0
 -12  -6  -5   16.40   12.64   0
 -12  -6  12    5.54   13.58   0
 -12  -3  -1   14.12   13.41   0
 -11 -15  22   -2.51   13.34   0
 -11 -12  20   16.25   13.87   0
 -11  -7  15    7.21   13.42   0
 -11  -6  -7    1.72   11.21   0
 -11  -4  -6   19.75   10.92   0
 -11  -2  -3   24.48   11.85   0
 -11  -2   6    3.17   11.71   0
 -10 -12  21    1.11   12.03   0
 -10  -7  -9    8.71   10.12   0
 -10  -6  15    0.85   10.85   0
 -10  -3  -7   -4.87    9.20   0
  -9 -11  21   -9.76   10.82   0
  -9  -7  17   -2.75   10.30   0
  -9  -6 -10   -1.53    9.40   0
  -9  -4  -9   39.05   10.22   0
  -9   0   4  140.39   11.06   0
  -8  -6 -11    7.59    7.86   0
  -8   1  -1   13.95    7.44   0
  -7 -10  21   33.46    9.64   0
  -7  -7  18    8.33    9.18   0
  -7  -4 -11    1.52    7.06   0
  -6  -6  17   27.40    7.97   0
  -6  -3 -11   -0.10    5.54   0
  -4   1   3  120.13    5.32   0
  -3   1   2   18.42    3.38   0
 -14 -12  14    3.19   15.25   0
 -14 -11   0   21.08   15.00   0
 -14 -11  13    1.98   14.83   0
 -14 -10   0   13.29   13.67   0
 -14  -9  10  -12.90   15.65   0
 -14  -8   2  -13.75   15.99   0
 -14  -8   8    7.11   15.28   0
 -14  -7   4   -7.10   15.16   0
 -14  -7   5    4.48   15.16   0
 -13 -14  18    7.97   15.62   0
 -13  -8  -3   11.58   12.53   0
 -13  -7  11    9.54   15.08   0
 -13  -6   9   -4.89   13.68   0
 -13  -5   0   -8.33   14.46   0
 -13  -5   6   -3.91   13.41   0
 -12  -5  -4   -0.01   12.02   0
 -12  -5  10    4.40   14.05   0
 -12  -4   8   11.61   13.52   0
 -12  -3   0   22.51   13.31   0
 -12  -3   4   31.51   13.32   0
 -12  -3   5    8.95   11.73   0
 -11 -11  19   -8.20   13.52   0
 -11 -10  18   18.75   13.13   0
 -11  -8  16    4.13   13.36   0
 -11  -5  12  -15.92   12.12   0
 -11  -2   5   11.17   11.95   0
 -10 -11  20   -4.94   12.22   0
 -10  -8  -9   -3.23   10.92   0
 -10  -7  16   26.61   12.12   0
 -10  -5  -8   12.59   10.21   0
 -10  -3  10    3.39   11.23   0
 -10  -2   8   20.48   10.34   0
 -10  -1   5    4.61    9.65   0
  -9 -10  20   -0.38   11.09   0
  -9  -9  19   -8.82   10.53   0
  -9  -8  18   24.18   11.06   0
  -9  -7 -10   10.23    9.34   0
  -9  -1   7    4.31    8.05   0
  -9   0  -3   65.87    9.60   0
  -9   0   3   -3.10    8.49   0
  -8  -5  15    7.17    9.22   0
  -8  -4 -10   24.01    8.65   0
  -8  -1   8   65.47    9.00   0
  -8   0   5   -1.74    7.59   0
  -7  -9  20   15.54    9.53   0
  -7  -8  19    0.07    9.53   0
  -7  -4  14   36.45    8.57   0
  -7   0   6   61.27    7.58   0
  -7   1  -4   -0.74    5.03   0
  -7   1   2   42.89    6.95   0
  -6  -5 -12    8.00    6.08   0
  -6  -1   9   78.14    6.86   0
  -6   1  -5   17.93    4.97   0
  -6   1   3   63.66    6.32   0
  -5  -6  17   23.15    6.71   0
  -5  -4 -12    5.08    4.50   0
  -5  -1   9  138.68    6.60   0
  -5   0  -8   24.34    4.78   0
  -3  -8  19   16.33    4.56   0
  -3   0  -8  167.32    4.23   0
  -3   1  -5  705.24    7.83   0
  -2   1  -3 1462.10    8.83   0
 -14 -13  14    9.93   16.74   0
 -14 -10  11    3.45   15.44   0
 -14  -8   3  -22.72   15.34   0
 -14  -8   7   -3.01   14.55   0
 -13 -13  17    3.62   15.06   0
 -13 -12  -3    1.44   14.03   0
 -13 -11  -3    1.71   14.22   0
 -13 -10  -3   -1.81   14.10   0
 -13  -9  -3    4.22   12.16   0
 -13  -8  12   20.01   14.95   0
 -13  -7  -2    6.02   12.74   0
 -13  -6   8   18.27   14.67   0
 -13  -5   1    2.78   14.06   0
 -13  -5   2   -1.74   14.58   0
 -13  -5   3    5.51   14.40   0
 -13  -5   4    7.84   14.77   0
 -13  -5   5   12.23   13.20   0
 -12 -13  19    2.56   12.51   0
 -12  -7  -5   10.42   11.50   0
 -12  -7  13   -3.64   13.69   0
 -12  -4  -2   -6.67   12.95   0
 -12  -3   2   16.42   12.86   0
 -12  -3   3    3.43   12.76   0
 -11 -14  21   13.28   13.85   0
 -11  -9  17  -15.86   11.73   0
 -11  -7  -7   18.72   11.92   0
 -11  -5  -6   -2.51   11.03   0
 -11  -4  10    3.44   12.10   0
 -11  -3   8   -6.67   10.96   0
 -11  -2  -2    7.13   11.54   0
 -10 -14  22    2.10   13.17   0
 -10 -10  19    5.92   12.07   0
 -10  -9  18    9.53   12.14   0
 -10  -8  17   10.16   10.98   0
 -10  -1   4    6.70   10.74   0
  -9  -3  -8   10.08    8.91   0
  -9  -3  11    7.39   10.36   0
  -9  -2  -7   11.06    8.76   0
  -9  -2   9   36.11   10.46   0
  -9   0  -2   36.64    9.07   0
  -8  -2  10  166.07   10.79   0
  -8  -1  -7   13.11    8.06   0
  -8   0  -5    4.26    7.13   0
  -7   1  -3   56.21    6.66   0
  -6  -7  18   -3.03    7.81   0
  -6  -2 -10   34.76    5.81   0
  -6  -1  -9   55.15    5.68   0
  -5   1   3  270.58    7.63   0
  -4  -7  18   19.85    5.99   0
  -2   1  -2  821.42    6.97   0
  -2   1  -1  137.07    3.43   0
 -14 -12   1  -12.74   14.92   0
 -14 -12  13    9.53   15.80   0
 -14 -11  12   11.77   15.73   0
 -14  -9   2    7.58   14.80   0
 -14  -9   9  -12.20   14.94   0
 -14  -8   4    8.05   15.68   0
 -14  -8   5  -13.11   14.75   0
 -14  -8   6   14.21   15.42   0
 -13 -10  14   13.52   14.93   0
 -13  -9  13    7.40   14.80   0
 -13  -8  -2   -5.61   13.92   0
 -13  -7  10  -12.07   15.13   0
 -12 -15  20  -10.25   14.31   0
 -12 -12  18    7.21   12.45   0
 -12 -11  17    4.58   14.27   0
 -12  -8  -5   13.96   13.47   0
 -12  -6  -4    5.84   11.96   0
 -12  -6  11   36.25   14.42   0
 -12  -5   9   -5.61   13.29   0
 -12  -4   7   -4.86   11.33   0
 -11 -16  22   -8.07   13.60   0
 -11  -8  -7   16.48   12.41   0
 -11  -4  -5   -0.37   11.10   0
 -11  -2  -1   34.12   12.22   0
 -11  -2   3   -6.66   11.47   0
 -11  -2   4   17.37   10.94   0
 -10  -4  -7   15.34   10.38   0
 -10  -3  -6   20.68   10.96   0
 -10  -2   7   -3.68   10.56   0
 -10  -1  -2    3.87   10.53   0
 -10  -1   3   13.15   10.57   0
  -9  -8 -10   -5.20    9.78   0
  -9  -5  14   27.06   10.96   0
  -9  -1   6   89.38   10.42   0
  -9   0  -1    1.34    8.48   0
  -9   0   1   -0.16    8.80   0
  -9   0   2    2.73    7.57   0
  -8 -12  22    7.14   11.03   0
  -8  -6  16   20.26    9.46   0
  -8  -3  -9   70.96    9.58   0
  -7  -3 -10   10.83    7.01   0
  -7  -1  -8   -0.12    6.24   0
  -7   1  -2   22.24    6.19   0
  -7   1   0    5.58    6.41   0
  -7   1   1   10.20    5.86   0
  -6 -10  21   12.57    8.63   0
  -6  -9  20   10.16    8.72   0
  -6  -8  19  -14.81    7.85   0
  -6  -4  14   14.26    6.63   0
  -6   0   6   46.43    6.33   0
  -6   1   2    7.28    5.39   0
  -5  -7  18   -0.33    7.07   0
  -5   1  -5  156.64    6.42   0
  -4  -4  14    7.45    4.52   0
  -4   0  -8    0.50    3.22   0
  -4   0   6  232.20    6.60   0
  -1   0   3  412.34    3.95   0
 -14 -13  13    0.40   16.49   0
 -14 -12  12   -6.30   16.92   0
 -14 -11  11   21.04   16.81   0
 -14 -10   2  -15.23   14.65   0
 -14 -10  10   -7.29   15.76   0
 -14  -9   3  -14.23   14.68   0
 -14  -9   4    9.30   15.79   0
 -14  -9   6    7.12   16.76   0
 -14  -9   7    9.74   15.12   0
 -14  -9   8    5.92   15.81   0
 -13 -14  17    8.65   15.47   0
 -13  -9  -2    7.01   14.00   0
 -13  -8  11   -6.63   14.07   0
 -13  -7   9    4.06   14.94   0
 -12 -14  19    9.49   14.84   0
 -12 -12  -5   -5.42   12.90   0
 -12 -11  -5   11.20   13.26   0
 -12 -10  -5   -1.76   12.69   0
 -12 -10  16   10.86   13.72   0
 -12  -9  -5  -17.61   13.41   0
 -12  -4   6   10.36   13.10   0
 -11 -13  20   18.18   14.23   0
 -11 -11  -7   14.95   12.48   0
 -11 -10  -7    4.30   11.68   0
 -11  -9  -7    9.28   12.00   0
 -11  -6  -6   -4.66   11.28   0
 -11  -5  11    3.63   12.92   0
 -11  -3  -3   62.48   13.09   0
 -11  -3   7   -0.31   10.66   0
 -11  -2   0    5.17   10.56   0
 -11  -2   1   15.77   11.42   0
 -11  -2   2    8.84   11.82   0
 -10 -16  23    2.54   12.80   0
 -10 -13  21   12.43   14.39   0
 -10  -6  -8   13.36   10.42   0
 -10  -4  11   11.31   11.54   0
 -10  -3   9   41.42   11.99   0
 -10  -1  -1   15.75   10.65   0
 -10  -1   0    2.95   10.23   0
 -10  -1   1    9.02   10.43   0
 -10  -1   2   31.54   11.05   0
  -9 -13  22    6.41   11.15   0
  -9  -5  -9   -6.73    9.18   0
  -8 -11  21    3.60   11.21   0
  -8  -7  17    6.13    9.89   0
  -8  -2  -8   13.12    8.27   0
  -8   0  -4   83.16    9.02   0
  -8   0   4   83.14    8.29   0
  -7  -5 -11   18.63    7.62   0
  -7  -5  15   -8.91    7.78   0
  -7  -2  -9    6.76    6.84   0
  -7  -1   8  288.67   11.14   0
  -7   1  -1    7.03    5.31   0
  -6   1  -4   46.68    5.40   0
  -5  -8  19   -2.91    7.19   0
  -5  -4  14    9.89    5.51   0
  -5   0   6   82.05    5.70   0
  -4  -8  19    1.13    6.16   0
  -4   1  -5  374.41    7.10   0
  -4   1   2  267.23    6.88   0
  -3  -3  12   46.98    4.29   0
  -3   1   1    7.70    3.30   0
 -14 -11  10   14.03   17.64   0
 -14 -10   3    2.44   15.00   0
 -14 -10   8    6.44   16.69   0
 -14 -10   9   -0.67   15.56   0
 -14  -9   5   -7.13   15.52   0
 -13 -12  -2    5.57   14.62   0
 -13 -11  -2    6.02   14.94   0
 -13 -10  -2   10.50   14.28   0
 -13  -9  12   26.68   14.69   0
 -13  -7   0   16.11   14.82   0
 -13  -6   2   18.48   14.26   0
 -13  -6   3   23.13   14.81   0
 -13  -6   4    0.51   14.39   0
 -13  -6   5   12.76   14.10   0
 -13  -6   6   -8.86   11.99   0
 -12  -7  12    1.75   13.78   0
 -12  -5   8   42.67   14.50   0
 -12  -4   0   23.21   13.70   0
 -12  -4   5   18.18   13.35   0
 -11 -15  21  -11.73   13.70   0
 -11 -12  19    2.12   13.90   0
 -11  -4   9    2.57   12.49   0
 -11  -3   6    3.91   11.88   0
 -10  -7  -8   -5.17   11.36   0
 -10  -2   6   11.68   10.88   0
  -9 -12  21   -1.60   13.09   0
  -9  -6  15   -7.62   10.40   0
  -9  -2   8   83.22   11.54   0
  -8 -10  20   17.12   11.55   0
  -8  -9  19    1.20   10.70   0
  -8  -8  18    3.78    9.63   0
  -8  -5 -10   29.07    9.08   0
  -8  -1   7   11.12    6.94   0
  -7  -2  10   51.37    7.88   0
  -7   0   5  110.25    7.84   0
  -6   1  -3    1.40    4.75   0
  -6   1   1  114.92    7.06   0
  -5 -10  21    5.53    7.49   0
  -5  -9  20   16.47    7.53   0
  -5   1   2    4.49    3.81   0
  -4  -9  20   31.03    6.86   0
  -3  -5  15    6.30    4.30   0
  -3   1  -4  228.07    5.07   0
  -2  -6  16   63.71    4.27   0
  -1  -8  18   55.90    3.55   0
 -14 -13  12  -12.54   15.28   0
 -14 -12  11  -19.88   15.47   0
 -14 -11   3   -3.85   14.59   0
 -14 -11   9   -6.90   15.75   0
 -14 -10   4    1.90   15.38   0
 -14 -10   5   -1.82   15.99   0
 -14 -10   7    2.55   15.32   0
 -13 -11  14  -11.28   14.47   0
 -13 -10  13    3.36   15.09   0
 -13  -8  10   22.52   14.81   0
 -13  -7   8   -1.88   15.15   0
 -12 -13  18  -12.11   12.34   0
 -12  -8  -4    9.66   12.86   0
 -12  -8  13    6.26   13.46   0
 -12  -6  -3    9.86   13.05   0
 -12  -6  10    0.80   12.85   0
 -12  -4   1    2.30   11.66   0
 -12  -4   2   22.98   13.65   0
 -12  -4   3   -3.19   13.13   0
 -12  -4   4    8.84   11.75   0
 -11 -11  18    2.56   12.23   0
 -11 -10  17   -2.25   12.34   0
 -11  -9  16   18.69   12.85   0
 -11  -7  -6   -3.90   11.94   0
 -11  -6  12  -17.28   12.51   0
 -11  -5  -5  -10.52   10.64   0
 -11  -3  -2    9.21   12.01   0
 -10 -15  22  -15.88   12.57   0
 -10 -12  20    3.34   12.89   0
 -10  -7  15   15.24   11.65   0
 -10  -5  -7   30.98   10.84   0
  -9 -15  23   -5.16   12.98   0
  -9 -11  20   -1.06   12.02   0
  -9  -6  -9   16.00   10.42   0
  -9  -4  -8    7.97    8.99   0
  -9  -3  -7   16.92    9.48   0
  -9  -3  10   13.99   10.23   0
  -9  -1  -4   25.62    9.41   0
  -9  -1   5    2.13    7.73   0
  -8  -3  11   15.35    9.61   0
  -8  -2   9   50.62    9.50   0
  -8   0  -3   60.94    8.07   0
  -8   0   3   66.73    7.99   0
  -7  -6  16   -0.66    8.56   0
  -6  -3  12    2.85    6.74   0
  -6  -1   8   17.80    5.81   0
  -6   1  -2   74.09    6.22   0
  -6   1   0    0.22    5.18   0
  -5  -3 -11    3.09    4.44   0
  -5  -1  -9    2.70    4.16   0
  -5   1  -4   21.94    4.23   0
  -4  -4 -12    8.43    3.76   0
 -14 -13  11  -16.66   15.40   0
 -14 -12   4    0.40   16.90   0
 -14 -12  10   -3.09   15.18   0
 -14 -11   4    6.23   15.18   0
 -14 -11   8   10.68   15.67   0
 -13 -10  -1    3.04   14.57   0
 -13  -9  -1    4.69   13.49   0
 -13  -9  11    4.77   14.48   0
 -13  -8   9    8.31   15.21   0
 -13  -7   2   -1.06   14.85   0
 -13  -7   7   13.64   14.41   0
 -12 -15  19   -2.98   14.80   0
 -12 -13  -4  -11.32   13.06   0
 -12 -12  17   -2.00   13.48   0
 -12 -11  16   -3.84   13.45   0
 -12  -9  -4   13.15   13.31   0
 -12  -7  11   -3.08   14.20   0
 -12  -5   7    8.96   13.23   0
 -11  -5  10   31.42   13.57   0
 -11  -4   8   13.32   12.80   0
 -11  -3  -1   -6.47   11.93   0
 -11  -3   5   -5.14   10.44   0
 -10 -17  23   -7.57   12.86   0
 -10 -11  19   -2.64   12.31   0
 -10 -10  18   22.84   12.38   0
 -10  -9  17   -7.26   11.87   0
 -10  -8  -8   25.70   11.19   0
 -10  -8  16   11.13   12.15   0
 -10  -5  12    6.89   11.77   0
 -10  -4  -6   33.86   10.75   0
 -10  -4  10   13.92   11.71   0
 -10  -3   8   -4.29   10.80   0
 -10  -2   5  -14.04   10.60   0
  -9 -10  19   25.66   11.67   0
  -9  -9  18   26.49   11.62   0
  -9  -8  17   10.21   10.97   0
  -9  -1   4    4.45    8.87   0
  -8 -14  23    6.25   10.47   0
  -8  -5  14   -0.48    8.82   0
  -8   0  -2    5.50    7.25   0
  -8   0   2   -2.30    7.52   0
  -7 -12  22   -5.20    9.75   0
  -7   0  -5    8.92    5.89   0
  -7   0   4    6.34    6.64   0
  -6  -5  15   -0.74    7.21   0
  -6  -4 -11    3.93    5.95   0
  -6   0   5  195.97    8.49   0
  -6   1  -1  169.11    7.21   0
  -5  -3  12   13.11    5.28   0
  -5  -2 -10    5.75    4.62   0
  -5   1   1  353.87    8.43   0
  -4  -3  12    8.32    4.78   0
  -4  -1   8   39.87    4.60   0
  -4   1  -4    4.51    3.14   0
  -3   0   5   76.55    3.92   0
  -3   1   0   58.96    3.88   0
  -2  -4  13   10.34    3.24   0
  -1  -5  14   56.01    2.92   0
 -14 -14  11  -14.05   15.49   0
 -14 -13   4   -3.28   14.95   0
 -14 -13  10  -14.12   16.09   0
 -14 -12   5   23.87   15.74   0
 -14 -12   6   10.76   17.24   0
 -14 -12   8   -4.84   15.39   0
 -14 -12   9    8.21   15.71   0
 -13 -13  -1   -1.25   15.35   0
 -13 -12  -1    8.06   15.04   0
 -13 -12  14    0.10   14.75   0
 -13 -11  -1   14.82   13.44   0
 -13 -11  13   -6.80   14.73   0
 -13 -10  12   13.68   15.49   0
 -13  -8   1   -4.04   14.63   0
 -13  -7   3    1.10   15.25   0
 -13  -7   4   -7.06   13.81   0
 -13  -7   5   -3.12   14.03   0
 -13  -7   6   -0.88   12.52   0
 -12 -14  18   -6.74   14.20   0
 -12 -12  -4  -11.79   13.54   0
 -12 -10  -4   -6.86   13.93   0
 -12  -7  -3    8.18   12.49   0
 -12  -6   9    3.50   12.66   0
 -12  -5   0    6.39   12.95   0
 -12  -5   6   -9.68   12.87   0
 -11 -16  21   -0.54   13.88   0
 -11 -13  19   -9.49   13.70   0
 -11  -8  -6    4.25   11.57   0
 -11  -7  13  -17.62   12.16   0
 -11  -5  -4   20.12   13.00   0
 -11  -3   0    1.05   11.89   0
 -11  -3   1   19.36   12.10   0
 -11  -3   3   -8.38   11.83   0
 -11  -3   4    8.61   10.85   0
 -10 -14  21   14.05   13.54   0
 -10 -10  -8   15.03   10.88   0
 -10  -9  -8   -2.40   10.90   0
 -10  -6  -7    5.28   10.93   0
 -10  -2  -2    7.97   10.92   0
  -9 -14  22    2.22   12.89   0
  -9  -7  -9   12.95   10.84   0
  -9  -2   7   41.97   10.50   0
  -8  -6 -10   24.25    9.06   0
  -8  -4  -9   48.52    9.08   0
  -8  -2  -7   -7.32    8.00   0
  -8   0  -1    5.48    7.23   0
  -8   0   0    7.75    7.57   0
  -8   0   1    3.93    6.68   0
  -7 -11  21    3.72   10.01   0
  -7  -7  17   -2.68    8.56   0
  -7  -6 -11   -4.87    6.90   0
  -7  -4 -10    2.61    7.40   0
  -7  -4  13   23.05    8.37   0
  -7  -1   7  270.04   10.81   0
  -6  -1  -8   -3.22    5.11   0
  -5  -5 -12   17.99    5.03   0
  -5  -5  15    8.51    6.30   0
  -5  -1   8   98.91    6.06   0
  -5   1  -3  212.94    6.95   0
  -5   1   0   92.19    5.71   0
  -4  -5  15   14.69    5.46   0
  -3   1  -3   97.89    3.86   0
  -2  -1  -9  102.44    2.88   0
  -2  -1   7    8.03    2.39   0
  -2   0   4   93.25    3.53   0
 -14 -14  10    6.77   15.07   0
 -14 -13   5    4.99   15.18   0
 -14 -13   6    8.28   15.70   0
 -14 -13   7   -4.87   16.79   0
 -14 -13   8   11.89   16.06   0
 -14 -13   9   -8.30   14.29   0
 -14 -12   7   -0.10   15.62   0
 -13  -9  10   16.47   15.72   0
 -13  -8   2   -6.21   15.05   0
 -13  -8   7   -4.93   14.50   0
 -13  -8   8    9.10   15.38   0
 -12 -16  19    6.28   14.12   0
 -12 -13  17    3.56   14.99   0
 -12  -9  13   -5.82   15.86   0
 -12  -8  -3    9.73   13.55   0
 -12  -8  12   10.74   14.32   0
 -12  -7  10   -3.27   14.43   0
 -12  -6  -1   12.60   15.07   0
 -12  -5   1   11.91   13.63   0
 -12  -5   2    3.79   13.42   0
 -12  -5   4   48.40   14.09   0
 -12  -5   5    2.44   13.08   0
 -11 -12  -6   -3.41   12.30   0
 -11 -12  18    3.14   13.52   0
 -11 -11  -6   13.54   12.45   0
 -11 -10  -6   14.08   12.72   0
 -11  -9  -6   -1.73   11.49   0
 -11  -6  11    1.16   13.21   0
 -11  -4  -2    7.59   13.11   0
 -11  -4   7  -15.54   11.65   0
 -11  -3   2   35.62   11.38   0
 -10  -3   7   -9.90   10.80   0
 -10  -2   3   -2.30   10.72   0
  -9  -5  -8    3.74    9.28   0
  -9  -4  11   -0.33   10.11   0
  -9  -3   9   18.99   10.42   0
  -9  -1  -2   16.65    8.77   0
  -9  -1   3    8.38    7.81   0
  -8 -13  22    7.64   10.76   0
  -8  -6  15   34.69   10.38   0
  -8  -3  -8   -7.38    8.00   0
  -7  -8  18   16.36    8.99   0
  -7   0  -4   42.17    6.63   0
  -6  -6  16    9.54    8.00   0
  -6  -3 -10    2.15    6.30   0
  -5   0   5  154.25    6.71   0
  -5   1  -2  173.94    6.57   0
  -5   1  -1    3.56    4.17   0
  -4  -1  -9   14.06    3.67   0
  -4   0   5   53.35    4.41   0
  -4   1  -3   42.01    3.92   0
  -4   1   0  301.01    7.08   0
  -3   1  -2   39.27    3.40   0
  -3   1  -1   -0.48    2.67   0
 -14 -14   7    0.22   15.42   0
 -14 -14   8    7.13   15.43   0
 -14 -14   9   16.56   15.69   0
 -13 -13   0   12.42   15.28   0
 -13 -13  14   14.34   15.29   0
 -13 -12   0    8.69   14.64   0
 -13 -12  13   -9.90   14.92   0
 -13 -11   0   10.32   14.24   0
 -13 -11  12   24.04   15.44   0
 -13  -9   1   -5.59   14.14   0
 -13  -9   9    5.26   14.14   0
 -13  -8   4   -4.39   15.40   0
 -13  -8   5    9.75   15.23   0
 -13  -8   6    1.68   14.18   0
 -12 -15  18   14.25   15.27   0
 -12 -14  -3    6.44   14.06   0
 -12 -10  14   -6.07   13.53   0
 -12  -9  -3   10.29   13.54   0
 -12  -5   3    1.91   12.32   0
 -11 -15  20    8.32   14.41   0
 -11 -11  17   -0.20   12.62   0
 -11 -10  16    7.83   13.51   0
 -11  -7  -5   22.13   11.48   0
 -11  -5   9   -7.63   11.46   0
 -11  -4   6   66.88   13.37   0
 -10 -16  22   16.80   13.67   0
 -10 -13  20    5.08   13.36   0
 -10  -7  -7    3.01   11.13   0
 -10  -5  -6    8.72   10.86   0
 -10  -5  11    2.42   11.59   0
 -10  -4  -5    8.89   10.53   0
 -10  -4   9   29.40   11.96   0
 -10  -2   2   44.29   11.59   0
  -9 -16  23    1.90   12.72   0
  -9 -13  21   -4.52   12.11   0
  -9  -8  -9   10.68    9.78   0
  -9  -4  -7   -1.31    9.19   0
  -9  -3  -6   34.90   10.25   0
  -9  -1  -1   78.08    8.96   0
  -9  -1   0   21.44    9.26   0
  -9  -1   1   -6.48    8.82   0
  -9  -1   2   -2.49    7.43   0
  -8  -7 -10    4.57    8.88   0
  -8  -3  10   35.06    9.24   0
  -8  -2   8  130.45   10.14   0
  -8  -1   5   37.79    8.88   0
  -7  -9  19    5.72    9.50   0
  -7  -7 -11   12.60    7.94   0
  -7  -3  -9   10.86    7.75   0
  -7  -2  -8    4.54    6.33   0
  -7  -2   9   17.83    6.86   0
  -7   0   3    9.89    6.02   0
  -6  -2  -9   -1.63    5.64   0
  -4   1  -2   14.31    3.68   0
  -4   1  -1  135.81    5.38   0
  -3  -4 -12   23.72    3.28   0
 -13 -15  15    5.88   14.98   0
 -13 -10  10   12.64   14.31   0
 -13  -9   2   -5.27   13.80   0
 -13  -9   8   -0.57   14.18   0
 -12 -13  -3    6.28   14.20   0
 -12 -12  -3    2.64   14.24   0
 -12 -11  -3    6.01   14.27   0
 -12 -10  -3    6.61   13.40   0
 -12  -8  11    2.75   14.49   0
 -12  -7   9    0.82   14.14   0
 -12  -6   0    3.61   13.52   0
 -12  -6   7    7.43   12.08   0
 -11 -14  19   22.90   14.85   0
 -11  -8  -5   11.94   12.39   0
 -11  -7  12   -6.32   12.40   0
 -11  -6  -4   17.58   11.99   0
 -11  -4  -1   -3.45   11.93   0
 -11  -4   5   -6.31   12.10   0
 -10 -12  19    8.10   13.18   0
 -10  -3  -3   18.91   10.85   0
 -10  -3   6   13.69   11.10   0
  -9 -10  -9    1.02   10.82   0
  -9  -9  -9    6.86    9.88   0
  -9  -7  15   -1.36   11.47   0
  -9  -2  -4   98.34   11.11   0
  -9  -2   6   35.81    9.06   0
  -8 -12  21   14.43   11.45   0
  -8  -7  16   21.50    9.66   0
  -8  -5  -9   18.05    9.34   0
  -7  -5  14   36.46    8.68   0
  -7   0  -3    3.31    6.01   0
  -7   0   2   17.15    6.98   0
  -6 -12  22   33.61    9.41   0
  -6  -7  17    2.17    8.42   0
  -6  -4  13    9.15    6.38   0
  -6  -1   7   16.89    5.65   0
  -6   0   4    6.10    4.74   0
  -5  -6  16   -1.09    6.83   0
  -4  -3 -11   49.30    4.57   0
  -3  -6  16   25.93    4.80   0
  -3  -1  -9    2.15    2.64   0
  -1  -1   6    3.44    1.64   0
 -13 -14   1    4.66   15.88   0
 -13 -14  14    2.45   15.33   0
 -13 -13   1    1.27   15.39   0
 -13 -13  13   -0.81   15.06   0
 -13 -12  12    0.93   15.06   0
 -13 -11  11  -11.32   15.25   0
 -13 -10   2   -3.20   14.57   0
 -13 -10   9   23.14   15.46   0
 -13  -9   3    0.64   15.55   0
 -13  -9   4   21.04   15.70   0
 -13  -9   5    2.09   15.20   0
 -13  -9   6    0.23   15.22   0
 -13  -9   7   19.73   14.91   0
 -12 -16  18    0.42   15.97   0
 -12 -14  17   10.95   13.70   0
 -12  -9  12   21.89   14.27   0
 -12  -8  -2   14.26   13.65   0
 -12  -6   1   24.75   14.31   0
 -12  -6   2   15.46   14.47   0
 -12  -6   5   10.94   13.51   0
 -11 -16  20   -5.80   14.41   0
 -11 -14  -5   -5.40   13.24   0
 -11  -8  13    3.56   13.36   0
 -11  -6  10   10.50   13.42   0
 -11  -5   8    7.89   12.69   0
 -11  -4   0   12.02   12.42   0
 -11  -4   4   -0.79   12.11   0
 -10 -17  22    0.14   13.49   0
 -10 -15  21   -3.90   13.45   0
 -10 -11  18   13.49   11.80   0
 -10  -9  16   39.20   12.65   0
 -10  -8  -7    9.09   11.43   0
 -10  -6  12   31.44   12.51   0
  -9 -12  20   13.59   12.02   0
  -9  -8  16   21.18   11.78   0
  -9  -6  -8   11.19    9.43   0
  -9  -5  12   12.77   11.37   0
  -9  -3   8    2.90    9.70   0
  -8 -15  23    9.84   11.10   0
  -8 -11  20   -2.64   10.29   0
  -8 -10  19    7.22   10.00   0
  -8  -9  18   -1.70   10.05   0
  -8  -8 -10    2.79    9.00   0
  -8  -8  17   35.33   10.72   0
  -8  -1  -4   50.98    8.26   0
  -8  -1   4    8.81    8.32   0
  -7  -1   6   62.49    7.17   0
  -7   0  -2   43.55    7.00   0
  -7   0   1   10.43    6.64   0
  -6 -11  21    2.95    9.44   0
  -6  -5 -11    3.39    6.49   0
  -6   0  -5    1.90    4.62   0
  -4  -6  16    2.56    5.54   0
  -4  -2 -10   45.47    4.19   0
  -2  -7  17   10.62    3.84   0
 -13 -15  14   -6.93   15.29   0
 -13 -11   2   -0.09   14.46   0
 -13 -11  10   -4.90   14.34   0
 -13 -10   3   -5.36   15.02   0
 -13 -10   8    6.73   14.77   0
 -12 -11  14    9.18   13.69   0
 -12 -10  13   -3.39   14.76   0
 -12  -9  -2   31.11   12.94   0
 -12  -8  10  -10.60   14.14   0
 -12  -7   0   10.98   13.82   0
 -12  -7   8  -10.01   13.68   0
 -12  -6   3  -11.81   13.46   0
 -12  -6   4    6.45   13.86   0
 -11 -13  -5    0.35   12.98   0
 -11 -13  18   11.26   13.12   0
 -11 -12  -5    9.04   13.34   0
 -11 -12  17   -3.79   14.06   0
 -11 -11  -5    4.52   13.13   0
 -11 -10  -5   16.90   13.23   0
 -11  -9  -5   32.57   12.29   0
 -11  -7  -4    1.78   11.60   0
 -11  -5  -2   30.93   12.89   0
 -11  -4   1    2.49   11.02   0
 -11  -4   2    7.31   12.00   0
 -11  -4   3   10.28   11.16   0
 -10 -12  -7   11.01   11.58   0
 -10 -11  -7    3.39   12.46   0
 -10 -10  -7   -0.56   12.97   0
 -10  -9  -7    8.89   11.82   0
 -10  -6  -6  -10.15    9.70   0
 -10  -5  -5    1.00   11.37   0
 -10  -5  10   60.71   13.24   0
 -10  -4   8   18.80   11.40   0
 -10  -3  -2  -10.88   10.68   0
 -10  -3   5    4.73   11.13   0
  -9 -17  23    7.76   14.73   0
  -9 -15  22   -5.33   12.19   0
  -9 -11  19    0.45   11.21   0
  -9 -10  18   36.59   11.78   0
  -9  -9  17  -11.14   10.29   0
  -9  -4  10    7.58   10.56   0
  -9  -2   5   -7.36    7.82   0
  -8  -9 -10    3.98    9.36   0
  -8  -4  -8    8.52    8.46   0
  -8  -3  -7    1.38    8.48   0
  -8  -2   7    6.66    8.36   0
  -8  -1  -3   16.89    7.42   0
  -7  -6  15   12.96    9.07   0
  -7  -5 -10   41.18    8.52   0
  -7   0   0   26.70    6.84   0
  -6 -10  20   15.04    8.91   0
  -6  -9  19   20.43    9.13   0
  -6  -8  18    7.64    8.00   0
  -6  -2   9    5.46    5.43   0
  -6  -1  -7   12.71    5.65   0
  -6   0   3   53.15    6.25   0
  -5  -6 -12   -0.74    5.39   0
  -5  -4  13   29.18    6.06   0
  -5  -1  -8   -2.68    4.59   0
  -5   0   4   17.41    4.67   0
  -3  -4  13    9.25    4.00   0
  -2  -3  11   25.88    3.09   0
 -13 -14   2   -1.48   14.69   0
 -13 -14  13  -22.04   15.33   0
 -13 -13  12   -0.33   15.65   0
 -13 -12  11    5.99   16.17   0
 -13 -11   3   18.28   15.19   0
 -13 -11   9    1.34   15.50   0
 -13 -10   4   18.93   15.42   0
 -13 -10   5    7.26   14.96   0
 -13 -10   6  -11.98   14.38   0
 -13 -10   7    3.37   14.87   0
 -12 -15  17    4.71   13.72   0
 -12 -14  -2    1.73   12.65   0
 -12 -13  -2    3.04   14.31   0
 -12 -12  -2   -4.77   14.00   0
 -12 -11  -2   15.98   14.07   0
 -12 -10  -2    7.42   12.91   0
 -12  -9  11   10.54   14.32   0
 -12  -7   1   11.93   14.17   0
 -12  -7   7   -9.63   12.63   0
 -11 -17  20   -7.85   15.13   0
 -11 -15  19    4.64   14.55   0
 -11 -11  16   15.08   13.72   0
 -11  -7  11   21.17   14.01   0
 -11  -6   9   17.23   13.37   0
 -11  -5  -1   18.32   12.81   0
 -10 -14  20  -14.32   12.55   0
 -10  -3  -1   11.13   10.91   0
 -10  -3   4   61.47   12.20   0
  -9  -7  -8   -5.47    9.71   0
  -9  -5  -7   15.00   10.22   0
  -9  -4  -6   36.66   10.44   0
  -9  -2   4   16.67    9.70   0
  -8 -14  22  -16.88   11.97   0
  -8  -6  -9   13.99    9.61   0
  -8  -4  11   13.31    9.25   0
  -8  -3   9    4.51    8.55   0
  -8  -1   3  132.72    9.32   0
  -7 -13  22    2.67   10.43   0
  -7  -2   8   66.10    8.15   0
  -6  -5  14   10.40    7.08   0
  -6   0  -4    9.56    4.87   0
  -5  -7  17    7.14    6.95   0
  -5  -4 -11   10.70    4.89   0
  -5  -1   7   56.98    5.47   0
  -4  -4  13   -6.38    4.64   0
  -3  -1   7    0.56    3.04   0
  -3   0   4  369.45    6.65   0
  -2  -4 -12   48.22    2.76   0
 -13 -15  13    9.29   15.40   0
 -13 -14  12    4.11   15.64   0
 -13 -13  11   15.65   16.34   0
 -13 -12   3   -0.13   14.69   0
 -13 -12  10   -5.06   15.26   0
 -13 -11   7    6.35   15.61   0
 -13 -11   8   -1.03   15.17   0
 -12 -16  17  -24.90   14.80   0
 -12 -11  13   -3.75   16.20   0
 -12 -10  12   11.40   14.41   0
 -12  -7   2   -1.25   13.45   0
 -12  -7   3   10.38   14.38   0
 -12  -7   5    8.51   13.62   0
 -12  -7   6   10.64   13.56   0
 -11 -15  -4    1.99   13.52   0
 -11 -14  18  -14.26   14.02   0
 -11  -8  -4   -4.00   11.48   0
 -11  -8  12   -1.64   13.60   0
 -11  -5   6   12.27   12.67   0
 -10 -18  22   -5.26   13.90   0
 -10 -16  21   12.17   13.79   0
 -10 -13  19    6.73   13.23   0
 -10  -7  -6    9.69   10.48   0
 -10  -4  -3   16.18   11.54   0
 -10  -4   7   34.85   11.96   0
 -10  -3   0   -7.13   10.77   0
 -10  -3   1    1.15   10.76   0
 -10  -3   2   26.89   10.67   0
 -10  -3   3   26.01   10.38   0
  -9 -14  21   19.42   13.11   0
  -9  -3   7    4.48   10.00   0
  -9  -2  -2   14.16    8.91   0
  -9  -2   3   35.45    9.65   0
  -8  -6  14    5.41    9.94   0
  -8  -1  -2   14.42    7.47   0
  -8  -1   2    2.44    7.71   0
  -7  -7  16    1.70    8.69   0
  -7  -4  -9    6.97    7.96   0
  -7  -3  10   17.54    7.49   0
  -7  -2  -7    1.97    6.81   0
  -7  -1   5   46.84    6.85   0
  -6  -1   6   50.67    6.28   0
  -6   0   2    0.26    5.62   0
  -4  -5 -12    6.45    4.25   0
  -4  -1   7  144.55    5.75   0
  -4   0   4   34.86    3.78   0
 -13 -16  13  -10.08   15.55   0
 -13 -15  12    3.07   15.74   0
 -13 -14  11   11.81   17.47   0
 -13 -13  10  -13.83   15.09   0
 -13 -12   4   -1.31   15.06   0
 -13 -12   8   -4.71   15.78   0
 -13 -12   9    9.49   15.44   0
 -13 -11   5    3.19   15.81   0
 -13 -11   6    9.45   15.20   0
 -12 -15  -1   -3.85   14.73   0
 -12 -12  14    2.57   15.01   0
 -12 -10  -1   -5.51   13.65   0
 -12  -9  10    7.52   14.09   0
 -12  -8   1    3.89   13.82   0
 -12  -8   8   14.26   14.58   0
 -12  -7   4   -0.05   13.07   0
 -11 -16  19   10.10   14.73   0
 -11 -14  -4   10.05   13.44   0
 -11 -13  17   -8.62   14.08   0
 -11  -9  -4  -12.43   12.60   0
 -11  -9  13   22.62   14.11   0
 -11  -7  -3   13.06   12.56   0
 -11  -7  10   22.48   13.73   0
 -11  -6   8   18.70   12.62   0
 -11  -5   1   14.86   12.59   0
 -11  -5   4   13.37   12.61   0
 -11  -5   5   -3.04   12.35   0
 -10 -12  18   12.96   12.27   0
 -10 -11  17    1.90   13.30   0
 -10 -10  16    0.49   13.18   0
 -10  -8  -6    2.71   11.26   0
 -10  -6  -5   34.09   11.89   0
 -10  -6  11    8.17   11.96   0
 -10  -5   9   16.64   12.10   0
  -9 -18  23   -7.11   13.32   0
  -9 -16  22   10.92   13.07   0
  -9 -13  20   -2.28   12.59   0
  -9  -8  -8    2.43   10.20   0
  -9  -5  11    1.89   10.52   0
  -9  -4   9   14.02   10.48   0
  -9  -2  -1   35.28    9.41   0
  -9  -2   0   13.08    9.21   0
  -9  -2   1   45.67    9.60   0
  -9  -2   2   17.88    9.51   0
  -8 -16  23    3.18   12.09   0
  -8 -13  21   15.86   11.68   0
  -8  -7  15   32.53   10.86   0
  -8  -2   6   11.47    8.08   0
  -8  -1  -1   19.48    6.75   0
  -8  -1   0    1.18    7.46   0
  -8  -1   1   57.98    7.93   0
  -7 -12  21    5.93    9.77   0
  -7  -8  17   10.89    9.46   0
  -7  -6 -10    8.31    7.82   0
  -7  -3  -8   11.33    7.11   0
  -6  -6 -11    4.28    6.74   0
  -6  -4 -10    4.47    6.24   0
  -6  -2  -8   43.96    6.70   0
  -6   0  -3   48.67    5.75   0
  -5 -11  21   -3.70    7.59   0
  -5 -10  20    7.80    8.25   0
  -5  -9  19    7.24    8.18   0
  -5  -8  18   35.06    7.98   0
  -5  -3 -10    0.74    4.84   0
  -5  -2  -9    2.18    4.43   0
  -5  -2   9    2.04    4.53   0
  -5   0  -5   94.93    5.74   0
  -4  -7  17    1.02    5.57   0
  -3  -7  17  176.22    6.87   0
  -3  -3 -11   81.57    3.99   0
  -3  -2 -10    4.73    2.93   0
  -2  -8  18    8.50    4.21   0
 -13 -16  12   -1.74   15.18   0
 -13 -15   4  -16.46   14.77   0
 -13 -15  11  -10.30   15.60   0
 -13 -14   4  -14.12   14.46   0
 -13 -14  10   -1.66   15.54   0
 -13 -13   4   27.26   15.57   0
 -13 -13   5    3.50   15.36   0
 -13 -13   9    9.44   15.73   0
 -13 -12   5   19.41   15.80   0
 -13 -12   6   -4.96   15.48   0
 -13 -12   7   11.23   15.10   0
 -12 -14  -1   -3.36   13.16   0
 -12 -14  15   14.70   15.11   0
 -12 -13  -1   -6.84   14.06   0
 -12 -12  -1   -6.08   14.09   0
 -12 -11  -1   -8.24   13.01   0
 -12 -10  11   28.18   14.70   0
 -12  -9   9    1.02   14.70   0
 -12  -8   2    9.12   14.87   0
 -12  -8   7  -14.83   12.71   0
 -11 -13  -4  -13.07   13.12   0
 -11 -12  -4  -20.60   13.07   0
 -11 -11  -4   13.27   13.81   0
 -11 -10  -4   -0.68   11.88   0
 -11 -10  14   -3.75   13.34   0
 -11  -6  -1    7.01   12.91   0
 -11  -5   2   26.63   11.95   0
 -11  -5   3   13.86   11.33   0
 -10 -17  21   -3.08   14.15   0
 -10 -15  20    1.64   13.10   0
 -10  -9  -6   -6.01   11.22   0
 -10  -7  12    6.51   12.36   0
 -10  -4  -2    2.79   10.93   0
 -10  -4   6   34.05   10.77   0
  -9 -12  19    5.15   12.18   0
  -9 -11  -8   13.55   11.82   0
  -9  -9  -8    0.88   10.18   0
  -9  -8  15   -6.17   10.85   0
  -9  -6  -7    8.05   10.25   0
  -9  -3   6   17.23   10.42   0
  -8 -12  20    1.90   11.30   0
  -8  -7  -9    9.81    9.30   0
  -8  -5  -8   14.58    8.80   0
  -8  -3  -6   12.65    8.87   0
  -7 -15  23   -4.61   11.34   0
  -7 -11  20    2.03    9.90   0
  -7 -10  19    9.02    9.49   0
  -7  -9  18   64.17   10.27   0
  -7  -1   4   13.20    6.73   0
  -6  -6  15   -1.74    7.69   0
  -6  -3  -9   -2.94    6.15   0
  -6   0  -2   89.41    6.54   0
  -6   0   1  340.93    9.55   0
  -5  -5  14   -4.56    6.34   0
  -5   0   3  510.56   10.00   0
  -4  -3  11    9.20    4.53   0
  -3  -3  11    5.12    3.60   0
 -13 -16  10   -8.36   15.65   0
 -13 -16  11  -14.47   15.13   0
 -13 -15   5  -11.08   15.26   0
 -13 -15   6    0.67   16.14   0
 -13 -15  10   -2.08   15.05   0
 -13 -14   5    1.82   15.36   0
 -13 -14   6   18.65   15.65   0
 -13 -14   8  -10.06   15.29   0
 -13 -14   9   -7.47   15.24   0
 -13 -13   6   -5.36   15.83   0
 -13 -13   8    1.99   15.56   0
 -12 -13  14   18.15   14.68   0
 -12 -12  13   29.94   15.17   0
 -12  -9   1   -1.71   13.85   0
 -12  -8   3    8.94   14.66   0
 -12  -8   4    6.75   13.99   0
 -12  -8   5   21.01   14.52   0
 -12  -8   6   -9.93   13.48   0
 -11 -17  19   -2.75   15.43   0
 -11 -15  18   -5.66   12.89   0
 -11  -8  -3    7.37   12.05   0
 -11  -8  11   -6.29   13.65   0
 -11  -7   9   27.89   13.73   0
 -11  -6   7   17.50   11.80   0
 -10 -14  19   -6.28   13.28   0
 -10 -13  -6    1.66   12.02   0
 -10 -11  -6   10.81   12.63   0
 -10 -10  -6   -3.16   11.90   0
 -10  -7  -5   -4.67   11.31   0
 -10  -6  10   21.67   12.32   0
 -10  -5   8    8.39   11.59   0
 -10  -4  -1   18.60   11.60   0
 -10  -4   5    8.90   10.92   0
  -9 -15  21  -17.77   12.79   0
  -9 -11  18    9.26   12.04   0
  -9 -10  17    1.45   11.75   0
  -9  -9  16   20.41   11.55   0
  -9  -6  12   -1.42   10.61   0
  -9  -3  -3   19.39    9.75   0
  -8 -11  19   -0.36   10.53   0
  -8  -9  17   42.84   11.05   0
  -8  -4  -7   15.07    8.77   0
  -8  -4  10   -7.31    9.04   0
  -8  -3   8   31.48    8.69   0
  -8  -2  -4   67.88    8.92   0
  -8  -2   5   92.68    9.85   0
  -7  -2   7   -4.69    6.65   0
  -6  -2   8   58.39    6.52   0
  -6   0  -1    4.89    5.47   0
  -4 -11  21   -0.25    7.36   0
  -4  -8  18   16.43    6.31   0
  -4  -1  -8   79.97    4.57   0
  -2  -5  14   14.66    3.67   0
  -2   0   3  454.97    5.84   0
  -1   0   2  496.08    4.17   0
 -13 -16   7    9.53   15.69   0
 -13 -16   8    1.09   15.03   0
 -13 -16   9    3.55   15.51   0
 -13 -15   7    5.30   15.66   0
 -13 -15   8    6.03   15.23   0
 -13 -15   9   -3.65   15.36   0
 -12 -15   0    4.88   13.76   0
 -12 -15  15   19.39   15.13   0
 -12 -14   0   13.96   14.27   0
 -12 -13   0   11.61   14.75   0
 -12 -12   0   12.01   14.92   0
 -12 -11  11   12.56   15.89   0
 -12 -10  10    8.32   15.23   0
 -12  -9   8   12.59   14.92   0
 -11 -15  -3   -7.52   13.59   0
 -11 -14  17   16.43   14.14   0
 -11  -9  -3    2.58   12.05   0
 -11  -9  12   -5.51   13.15   0
 -11  -6   0   -2.50   12.87   0
 -11  -6   1   -3.36   12.95   0
 -11  -6   6   10.55   12.78   0
 -10 -18  21  -10.96   14.23   0
 -10 -16  20    2.97   14.15   0
 -10 -13  18    5.04   13.33   0
 -10  -8  13   30.61   12.86   0
 -10  -6  -4    8.04   11.20   0
 -10  -4   0   14.04   11.31   0
 -10  -4   4   -1.16   11.30   0
  -9 -19  23    2.67   13.56   0
  -9 -17  22   14.41   13.46   0
  -9  -7  -7    7.40   10.16   0
  -9  -5  10   -5.26   10.58   0
  -9  -4   8   33.92   10.69   0
  -9  -3   5   37.36   10.68   0
  -8 -15  22   14.52   11.85   0
  -8 -10  18    5.64   10.14   0
  -8  -8  -9   -6.80    8.75   0
  -7  -7 -10    7.18    8.10   0
  -7  -4  11   -1.08    7.66   0
  -7  -3   9   33.16    7.38   0
  -7  -1   3  123.11    8.85   0
  -6 -13  22   16.38    9.70   0
  -6  -7 -11    7.60    6.90   0
  -6  -3  10    2.37    5.84   0
  -6  -1   5    1.39    5.76   0
  -5  -1  -7  241.02    7.59   0
  -5  -1   6  630.04   11.46   0
  -5   0  -4   14.59    4.18   0
  -5   0   2  270.77    8.00   0
  -4 -10  20    3.64    6.88   0
  -4  -9  19   -5.76    6.63   0
  -4   0   3  299.15    7.26   0
  -3  -8  18   22.48    5.07   0
  -2  -9  19   20.20    4.50   0
  -2  -2 -10    1.48    2.19   0
   0  -7  16    3.09    2.11   0
 -12 -16  15   -2.60   15.39   0
 -12 -12  12   -1.09   15.10   0
 -12 -10   1   -4.21   14.26   0
 -12 -10   9  -13.96   14.47   0
 -12  -9   3    1.37   14.01   0
 -12  -9   4   19.83   14.77   0
 -12  -9   5   11.31   14.74   0
 -12  -9   6   10.92   14.32   0
 -12  -9   7    5.44   12.60   0
 -11 -16  18   -0.29   12.93   0
 -11 -14  -3    1.72   13.95   0
 -11 -13  -3    0.31   14.38   0
 -11 -11  -3    1.15   13.13   0
 -11 -11  14    3.22   14.30   0
 -11 -10  -3    4.82   11.94   0
 -11 -10  13   10.02   13.88   0
 -11  -8  10   16.50   13.19   0
 -11  -7   8   17.53   12.99   0
 -11  -6   3   19.61   13.28   0
 -11  -6   4   -7.61   11.77   0
 -11  -6   5    7.57   11.29   0
 -10 -15  -5  -16.55   12.54   0
 -10 -12  17   14.43   13.92   0
 -10 -11  16   10.05   14.21   0
 -10  -8  -5   19.05   11.90   0
 -10  -7  11   17.33   12.76   0
 -10  -5   7   11.25   11.32   0
 -10  -4   1   -3.43   10.72   0
 -10  -4   2  -14.60   10.69   0
 -10  -4   3    7.08   10.35   0
  -9 -14  20   -9.03   13.08   0
  -9  -3  -2   13.49    9.96   0
  -9  -3   4   17.66    9.97   0
  -8 -17  23   -4.08   11.95   0
  -8  -9  -9   34.87   10.66   0
  -8  -6  -8   34.26    9.47   0
  -8  -2  -3    3.71    7.56   0
  -8  -2   4   12.39    8.12   0
  -7 -14  22   21.96   10.90   0
  -7  -6  14   -5.92    8.56   0
  -7  -5  -9    7.70    7.48   0
  -7  -1  -3    7.13    6.21   0
  -6 -12  21   -1.41    9.45   0
  -6  -7  16    5.30    7.95   0
  -5  -5 -11    7.85    5.44   0
  -4  -5  14   23.17    4.96   0
  -3  -9  19   26.36    5.82   0
  -3  -5  14   16.18    4.39   0
  -3   0   3   30.47    3.54   0
  -1  -4  12   -0.52    2.31   0
 -12 -17  15   -0.53   14.85   0
 -12 -15   1   -8.26   13.15   0
 -12 -15  14    3.93   15.04   0
 -12 -14   1   14.45   15.07   0
 -12 -12  11   20.34   17.06   0
 -12 -11  10    2.38   14.20   0
 -12 -10   2   -4.22   14.69   0
 -12 -10   8   -5.64   13.77   0
 -11 -17  18    0.94   15.03   0
 -11 -16  -2   14.34   14.29   0
 -11 -15  17   17.62   15.44   0
 -11 -12  -3    8.90   12.12   0
 -11  -9  11  -12.77   13.75   0
 -11  -7   0   12.23   12.92   0
 -11  -7   7   18.43   13.12   0
 -10 -15  19    8.09   13.82   0
 -10 -14  -5   -9.99   13.49   0
 -10  -9  -5   17.57   11.83   0
 -10  -7  -4   -0.25   11.78   0
 -10  -6   9   10.35   12.28   0
 -10  -5  -2   10.19   11.33   0
  -9  -8  -7    1.51    9.99   0
  -9  -6  -6   -1.97    9.39   0
  -9  -5  -5   12.72   10.58   0
  -9  -4   7   -1.95   10.01   0
  -9  -3  -1    2.41    9.88   0
  -9  -3   3   16.53    9.79   0
  -8 -14  21   -3.04   11.88   0
  -8 -11  -9   -3.26   10.41   0
  -8 -10  -9   11.69    9.48   0
  -8  -3   7   49.47    9.03   0
  -8  -2   3  106.94    9.80   0
  -7  -8 -10    7.91    8.34   0
  -7  -4  -8    5.93    7.55   0
  -7  -3  -7    1.05    7.06   0
  -7  -1  -2   -1.22    6.19   0
  -7  -1   2   93.75    7.70   0
  -6  -8  17   -4.50    7.89   0
  -6  -5 -10   10.80    6.71   0
  -6  -5  13    0.80    7.15   0
  -6  -1  -5   33.10    6.06   0
  -5  -6  15   43.72    6.60   0
  -5  -4  12    6.39    5.93   0
  -5   0  -3   72.39    5.30   0
  -5   0   1    2.66    4.38   0
  -4  -4 -11   23.19    4.69   0
  -4  -1   6    5.83    3.67   0
  -4   0  -5  113.49    4.73   0
  -3 -10  20   11.72    6.07   0
  -2  -3 -11   12.22    2.38   0
 -12 -16   2    4.67   14.96   0
 -12 -16  14    8.13   15.61   0
 -12 -14  13    9.54   15.17   0
 -12 -13  12   -8.27   15.32   0
 -12 -11   2    4.44   14.23   0
 -12 -11   9   -6.59   14.06   0
 -12 -10   3   -7.90   14.75   0
 -12 -10   4   16.28   14.46   0
 -12 -10   5    7.98   15.10   0
 -12 -10   6   -2.75   14.00   0
 -12 -10   7   14.51   14.84   0
 -11 -15  -2    7.95   14.05   0
 -11 -10  12    4.80   13.95   0
 -11  -8   9   32.78   14.30   0
 -11  -7   1  -12.10   13.13   0
 -11  -7   6    6.91   12.81   0
 -10 -17  20    1.32   12.56   0
 -10 -13  -5   -7.25   12.63   0
 -10 -10  -5   -7.57   11.87   0
 -10  -8  12   -0.06   12.22   0
 -10  -5  -1   -4.34   10.75   0
 -10  -5   6   38.36   11.33   0
  -9 -18  22   -1.90   13.73   0
  -9 -16  21   -8.69   13.03   0
  -9 -13  -7    5.76   11.97   0
  -9 -13  19    7.30   11.06   0
  -9 -12  18   -9.74   11.89   0
  -9  -9  -7   -0.85   10.55   0
  -9  -6  11   -6.62   10.61   0
  -9  -5   9   51.71   11.67   0
  -9  -3   1   32.93   10.31   0
  -9  -3   2    2.28    9.84   0
  -8 -13  20    3.50   11.75   0
  -8  -5  -7   12.36    8.82   0
  -8  -5  11    7.11    9.53   0
  -8  -4  -6    5.79    8.93   0
  -8  -4   9   26.58    9.18   0
  -8  -2  -1    3.40    7.51   0
  -8  -2   2   -2.56    7.84   0
  -7 -16  23    0.23   11.80   0
  -7 -13  21    9.87   10.43   0
  -7  -9 -10    3.82    9.18   0
  -7  -7  15   24.53    9.10   0
  -7  -1  -1   14.06    5.89   0
  -7  -1   0   34.58    7.14   0
  -7  -1   1   30.93    6.48   0
  -6 -11  20   16.82    9.40   0
  -6 -10  19   12.73    8.81   0
  -6  -9  18   29.94    8.77   0
  -6  -8 -11   -3.27    7.20   0
  -6  -1   4   -2.28    5.39   0
  -5  -2   8   44.90    5.39   0
  -5   0  -2  349.51    8.49   0
  -5   0   0  355.47    8.67   0
  -4  -6 -12   53.88    5.24   0
  -4  -2  -9    8.08    3.74   0
  -2  -1   6  226.10    4.51   0
  -1  -6  15   83.66    3.64   0
 -12 -17  14  -12.82   15.05   0
 -12 -15  13    7.69   15.60   0
 -12 -14  12   -3.96   15.28   0
 -12 -13  11  -13.63   14.94   0
 -12 -12   2   -4.90   14.35   0
 -12 -12  10   -1.15   14.47   0
 -12 -11   3   -5.85   14.55   0
 -12 -11   4   -1.57   16.45   0
 -12 -11   8   12.65   13.73   0
 -11 -18  18   -2.21   13.26   0
 -11 -16  17   -7.52   13.65   0
 -11 -14  -2   -9.91   13.85   0
 -11 -12  14   -3.89   13.45   0
 -11 -11  -2   -0.04   13.66   0
 -11 -11  13   10.03   14.17   0
 -11 -10  -2   23.99   13.44   0
 -11  -9  10    3.04   13.87   0
 -11  -8   0   17.79   13.35   0
 -11  -8   8    1.45   13.18   0
 -11  -7   2   16.74   12.73   0
 -11  -7   3   11.98   13.47   0
 -11  -7   4    4.98   12.63   0
 -11  -7   5   -9.28   12.46   0
 -10 -18  20    4.99   14.73   0
 -10 -16  -4    6.57   13.10   0
 -10 -14  18   10.41   12.98   0
 -10 -13  17  -20.33   13.72   0
 -10 -12  -5    0.98   12.77   0
 -10 -11  -5   13.16   12.83   0
 -10  -9  13   -7.07   12.48   0
 -10  -8  -4  -10.07   11.70   0
 -10  -7  10   33.08   12.27   0
 -10  -6   8  -16.09   11.38   0
 -10  -5   0   13.08   11.62   0
 -10  -5   5  136.35   14.14   0
  -9 -12  -7   23.74   11.34   0
  -9 -11  -7    8.59   11.25   0
  -9 -11  17    8.02   11.66   0
  -9 -10  -7    3.83   10.98   0
  -9 -10  16   13.42   11.64   0
  -9  -7  -6    8.46   10.21   0
  -9  -4  -3   16.40    9.98   0
  -9  -4   6  -13.88    9.76   0
  -8 -18  23  -12.50   12.19   0
  -8 -16  22   11.55   12.53   0
  -8  -8  15   33.24   10.48   0
  -8  -7  -8   12.81    8.89   0
  -8  -3   6   52.23    8.99   0
  -8  -2   0    1.38    7.64   0
  -8  -2   1   84.14    9.22   0
  -7 -12  20   -0.80   10.16   0
  -7  -8  16   -3.34    9.04   0
  -7  -6  -9    6.33    8.37   0
  -7  -3   8   -1.74    6.88   0
  -6 -15  23   -9.26   10.36   0
  -6  -4  -9   -3.57    6.57   0
  -6  -2   7   -4.42    5.00   0
  -5 -13  22   -2.06    8.99   0
  -5  -2  -8   78.51    6.11   0
  -5  -1   5  249.02    7.97   0
  -5   0  -1    4.15    3.75   0
  -4  -3 -10    4.34    4.19   0
  -4   0   2  503.29    8.63   0
  -3  -1  -8   63.57    3.47   0
  -3  -1   6  958.40   10.27   0
 -12 -17  13   -2.27   16.80   0
 -12 -16  13  -15.77   14.85   0
 -12 -15  12   -2.54   15.77   0
 -12 -13   3    2.00   14.64   0
 -12 -12   3   11.71   15.27   0
 -12 -12   9  -18.67   13.98   0
 -12 -11   5   -3.36   13.97   0
 -12 -11   6   -3.37   13.82   0
 -11 -16  -1    6.21   14.62   0
 -11 -13  -2   20.78   13.26   0
 -11 -12  -2    7.00   12.66   0
 -11 -10  11   14.78   14.51   0
 -10 -16  19   -5.55   12.65   0
 -10  -6  -2   -6.60   11.50   0
 -10  -5   1    5.76   11.60   0
 -10  -5   2    7.71   10.89   0
 -10  -5   3   -4.68   10.58   0
 -10  -5   4   -3.11   10.27   0
  -9 -19  22    7.02   13.81   0
  -9 -17  21  -10.08   13.37   0
  -9 -15  20    2.50   12.43   0
  -9  -7  12   -5.41   10.89   0
  -9  -6  -5    7.60   10.70   0
  -8 -12  19    0.74   10.61   0
  -8 -11  18   30.88   11.28   0
  -8 -10  17   21.44   11.44   0
  -8  -9  16  -10.54    9.79   0
  -8  -6  12   -6.87    9.40   0
  -8  -3  -4    7.08    8.13   0
  -7 -11  19    3.43    9.73   0
  -7 -10  18   46.21   10.56   0
  -7  -9  17   69.97   10.57   0
  -7  -4  10    2.97    7.43   0
  -7  -2   5    3.50    6.95   0
  -6  -3  -8   25.17    6.07   0
  -6  -3   9    5.22    5.86   0
  -6  -1  -4   -0.02    4.89   0
  -5  -7  16   50.22    7.62   0
  -5  -4 -10    3.76    5.03   0
  -4  -6  15   -4.96    5.18   0
  -4  -4  12    4.68    4.58   0
  -4   0  -4   23.34    3.50   0
  -3  -5 -12    6.60    3.49   0
 -12 -18  13   -5.27   15.22   0
 -12 -16   4  -14.60   16.59   0
 -12 -16  12   12.53   15.82   0
 -12 -14   3    8.37   14.46   0
 -12 -14  11  -11.72   14.99   0
 -12 -13   4    9.00   15.02   0
 -12 -13   9   -9.29   15.23   0
 -12 -12   4    3.89   15.25   0
 -12 -12   5   20.40   14.33   0
 -12 -12   6   20.78   15.19   0
 -12 -12   8  -21.52   14.36   0
 -11 -15  -1   -1.99   14.51   0
 -11 -14  15    7.44   14.46   0
 -11 -13  14   -0.46   14.70   0
 -11 -12  13   -2.78   14.63   0
 -11 -11  12    4.80   13.89   0
 -11  -9   9   -3.83   12.96   0
 -11  -8   1   -4.70   13.45   0
 -11  -8   2   20.28   14.21   0
 -11  -8   6  -17.91   12.58   0
 -11  -8   7    0.52   11.71   0
 -10 -19  20   -4.84   13.50   0
 -10 -15  -4   -2.55   13.26   0
 -10 -15  18   -1.54   14.08   0
 -10  -9  -4   -5.01   11.11   0
 -10  -8  11   12.24   12.88   0
 -10  -7   9   11.85   12.81   0
 -10  -6  -1   17.38   11.83   0
 -10  -6   7   78.75   12.40   0
  -9 -15  -6    7.77   12.35   0
  -9 -14  19    5.86   12.66   0
  -9  -8  -6   14.60   10.66   0
  -9  -8  13   14.21   13.06   0
  -9  -6  10    2.35   10.94   0
  -9  -5   8   22.49   10.73   0
  -9  -4  -2   38.08    9.72   0
  -8 -15  21  -10.85   12.17   0
  -8  -8  -8    9.61    9.73   0
  -8  -6  -7    4.74    9.41   0
  -8  -5  10    7.81    9.64   0
  -8  -4   8   45.88    9.57   0
  -7 -15  22   21.30   11.52   0
  -7  -3  -6   -3.13    7.24   0
  -7  -2  -4   -2.54    5.93   0
  -6 -14  22   19.35   10.51   0
  -6  -6 -10   -7.48    6.70   0
  -6  -6  14   26.12    7.70   0
  -6  -1   3   71.76    6.37   0
  -5 -12  21   -2.33    8.18   0
  -5  -8  17   -0.22    7.57   0
  -5  -6 -11   11.12    6.07   0
  -5  -3  -9   23.53    5.37   0
  -4  -2   8   47.20    4.51   0
  -4  -1  -7   -1.91    3.71   0
  -4   0   1   48.99    4.49   0
  -3   0  -5    2.66    2.59   0
  -3   0   2  139.72    4.77   0
  -2   0   2 9860.49   24.36   0
  -1  -3  10    2.64    1.97   0
 -12 -18  12  -13.44   14.94   0
 -12 -17   5   14.52   14.98   0
 -12 -17  12   -3.83   15.69   0
 -12 -16   5    9.51   16.84   0
 -12 -16  11  -13.52   15.38   0
 -12 -15   4   -7.20   14.72   0
 -12 -15   5   -1.66   16.72   0
 -12 -15  10  -15.23   15.41   0
 -12 -15  11   18.21   15.93   0
 -12 -14   4    6.95   14.98   0
 -12 -14   9   -3.35   14.73   0
 -12 -14  10    3.49   15.14   0
 -12 -13   6   10.41   14.83   0
 -12 -13   7   13.29   14.65   0
 -12 -13   8  -10.92   14.48   0
 -11 -17   0   -8.61   13.51   0
 -11 -14  -1   15.53   13.21   0
 -11 -13  -1   -8.28   13.67   0
 -11 -12  -1    7.97   14.09   0
 -11 -10  10   -1.91   14.15   0
 -11  -9   8   10.16   13.12   0
 -11  -8   3    6.38   12.82   0
 -11  -8   4   18.36   13.21   0
 -10 -17  19   -2.85   12.91   0
 -10 -14  -4   10.63   13.32   0
 -10 -14  17  -17.58   14.05   0
 -10 -13  -4    1.00   13.26   0
 -10 -11  -4   -3.28   12.20   0
 -10 -10  -4   -9.56   10.80   0
 -10  -9  12   23.71   13.30   0
 -10  -8  -3   17.96   12.49   0
 -10  -6   6    2.74   11.53   0
  -9 -14  -6   -7.07   12.38   0
  -9 -13  18    9.77   12.67   0
  -9  -4  -1   23.29   10.25   0
  -9  -4   4   10.62   10.04   0
  -8 -19  23   -5.24   12.68   0
  -8 -17  22   -0.79   12.54   0
  -8  -9  -8   -0.59   10.16   0
  -8  -5  -6    6.57    9.12   0
  -8  -3  -3   21.92    8.31   0
  -8  -3   5  170.76   10.31   0
  -7 -17  23    3.91   12.21   0
  -7  -7  -9    9.27    8.92   0
  -7  -5  -8   18.97    7.95   0
  -7  -4  -7   -5.15    7.66   0
  -7  -2   4   19.92    7.27   0
  -6  -1  -3   11.81    5.11   0
  -5 -11  20   23.02    8.55   0
  -5  -9  18   14.83    7.87   0
  -5  -5  13    8.99    5.92   0
  -4   0  -3  106.62    4.84   0
  -3  -6  15   45.14    5.17   0
  -3  -4  12   28.80    4.17   0
  -2  -6  15  262.26    6.51   0
  -2  -4  12   26.66    3.21   0
  -1  -3 -11    0.60    1.55   0
 -12 -18  10    7.71   14.87   0
 -12 -18  11   -3.82   15.64   0
 -12 -17   6    3.23   15.10   0
 -12 -17   7  -12.51   15.74   0
 -12 -17   8  -15.90   16.46   0
 -12 -17   9   -5.32   16.60   0
 -12 -17  10    8.04   14.92   0
 -12 -17  11   10.03   15.46   0
 -12 -16   6   16.43   15.11   0
 -12 -16   7   19.41   17.40   0
 -12 -16   9   -5.84   16.68   0
 -12 -16  10   21.21   15.81   0
 -12 -15   6    4.62   15.86   0
 -12 -15   7    1.39   16.17   0
 -12 -15   8    2.30   15.24   0
 -12 -15   9  -15.45   15.03   0
 -12 -14   6   11.35   15.09   0
 -12 -14   7   -5.60   14.88   0
 -12 -14   8   -5.23   14.51   0
 -11 -16   0  -11.16   14.72   0
 -11 -15  15   -0.68   14.32   0
 -11 -14  14    1.57   15.02   0
 -11 -11  11   -2.24   13.85   0
 -11  -9   1   11.19   13.79   0
 -11  -9   7    4.66   13.28   0
 -10 -18  19   -8.51   14.08   0
 -10 -16  -3    5.76   13.81   0
 -10 -16  18    1.00   14.28   0
 -10 -12  -4    5.61   11.71   0
 -10 -11  14   22.67   13.92   0
 -10 -10  13   -1.10   12.37   0
 -10  -8  10  -13.45   12.21   0
 -10  -7   8    9.65   12.20   0
 -10  -6   0    7.53   10.77   0
 -10  -6   1   -0.89   11.77   0
 -10  -6   5   -6.65   11.01   0
  -9 -18  21    6.20   12.34   0
  -9 -16  20   -4.25   12.90   0
  -9 -13  -6    9.13   13.24   0
  -9 -11  16    3.56   12.95   0
  -9  -9  -6    3.81   10.38   0
  -9  -7  -5   13.98   10.82   0
  -9  -7  11   41.86   12.03   0
  -9  -5  -3   -0.94   10.38   0
  -9  -5   7   -9.81   10.31   0
  -9  -4   0   -0.49    9.69   0
  -9  -4   1   38.25   10.62   0
  -9  -4   2   57.21   11.11   0
  -9  -4   3   20.76   10.42   0
  -8 -14  20   11.23   11.81   0
  -8 -12  -8    5.10   11.12   0
  -8 -11  -8   10.50   11.30   0
  -8 -10  -8   -2.89    9.66   0
  -8  -3  -2   70.19    9.22   0
  -8  -3   4   13.63    8.76   0
  -7 -14  21   -0.15   10.70   0
  -7  -5  11    9.70    7.74   0
  -7  -3   7   69.48    8.22   0
  -7  -2  -3   -2.15    6.04   0
  -6 -13  21   -4.10   10.04   0
  -6  -7  15    5.16    8.08   0
  -6  -2   6   45.69    5.75   0
  -5 -10  19    7.60    8.02   0
  -5  -2   7    8.56    4.67   0
  -5  -1   4   14.42    4.71   0
  -4 -13  22    6.41    7.86   0
  -4  -7  16   75.31    6.95   0
  -4  -1   5   16.97    3.92   0
  -4   0   0  170.66    5.55   0
 -12 -16   8    5.42   15.61   0
 -11 -17   1    0.05   15.27   0
 -11 -16  15  -15.12   13.86   0
 -11 -15   0    1.14   13.01   0
 -11 -14   0    8.82   14.55   0
 -11 -13  13   24.68   15.39   0
 -11 -12  12   20.30   15.06   0
 -11 -10   1   13.38   13.87   0
 -11  -9   2   28.88   14.31   0
 -11  -9   3    0.29   13.90   0
 -11  -9   4   -3.59   13.69   0
 -11  -9   5   21.58   14.06   0
 -11  -9   6   -2.64   12.40   0
 -10 -19  19   -4.05   15.25   0
 -10  -9  -3   -2.50   11.53   0
 -10  -7  -1   -7.58   11.82   0
 -10  -6   2    4.24   11.57   0
 -10  -6   3   -3.74   11.46   0
 -10  -6   4   -1.92   10.12   0
  -9 -19  21   -4.73   14.19   0
  -9 -16  -5   -5.68   13.47   0
  -9 -12  -6    8.81   12.15   0
  -9 -11  -6    3.96   11.37   0
  -9 -10  -6   -4.97   10.08   0
  -9  -6   9   54.19   11.70   0
  -8 -20  23    2.47   13.25   0
  -8 -16  21   20.19   13.19   0
  -8 -13  19  -10.16   11.48   0
  -8  -7  -7    6.87    9.23   0
  -8  -6  11   -3.48    9.70   0
  -8  -4   7   24.83    8.57   0
  -8  -3   3   46.87    8.91   0
  -7  -8  -9   -4.91    9.00   0
  -7  -7  14    8.60    8.93   0
  -7  -4   9   77.28    8.48   0
  -7  -2   3   41.58    6.87   0
  -6 -16  23   11.46   11.07   0
  -6  -8  16   16.90    8.69   0
  -6  -7 -10   16.23    8.01   0
  -6  -5  -9   21.82    7.35   0
  -6  -1  -2   -4.68    4.26   0
  -6  -1  -1   12.96    5.41   0
  -6  -1   0  137.84    7.50   0
  -6  -1   1  118.18    6.79   0
  -5  -1  -5   49.94    5.24   0
  -4   0  -2  831.40   10.45   0
  -4   0  -1   27.03    3.57   0
  -3  -2   8  153.50    4.94   0
  -2  -1  -8   23.50    2.27   0
  -2   0  -5   17.21    2.13   0
  -1   0  -5    9.88    1.26   0
   0  -5  13    2.07    1.76   0
 -11 -17  15    3.26   14.76   0
 -11 -15  14   10.44   14.54   0
 -11 -14  13   -6.90   16.28   0
 -11 -12  11    3.22   15.07   0
 -11 -11   1    9.07   14.34   0
 -11 -11  10    8.66   14.41   0
 -11 -10   2   36.83   14.58   0
 -11 -10   8   22.75   13.00   0
 -10 -17  -2    4.80   13.98   0
 -10 -17  18   -9.07   13.39   0
 -10 -15  17   -3.11   13.69   0
 -10 -14  -3   16.23   13.95   0
 -10 -10  -3   48.41   12.69   0
 -10  -9  11   -2.97   12.77   0
 -10  -8   9    2.75   12.66   0
 -10  -7   7   43.47   12.78   0
  -9 -17  20   -2.83   13.98   0
  -9  -8  -5   13.36   11.07   0
  -9  -8  12    3.23   11.55   0
  -9  -5  -2    8.22   10.26   0
  -9  -5   6    2.49   10.39   0
  -8 -18  22  -15.66   12.60   0
  -8 -12  18   -4.07   11.15   0
  -8 -11  17    6.17   11.33   0
  -8 -10  16   -5.10   11.20   0
  -8  -9  15   -9.12   10.48   0
  -8  -5   9    8.13    9.60   0
  -8  -3  -1    8.34    6.76   0
  -8  -3   0    4.89    8.22   0
  -8  -3   2   -1.87    8.22   0
  -7 -16  22    3.27   11.42   0
  -7 -13  20    3.79   10.62   0
  -7  -8  15    4.26    9.52   0
  -7  -6  -8   58.43    9.00   0
  -7  -2  -2    4.83    5.63   0
  -7  -2   2   24.42    7.29   0
  -6 -12  20   11.38    9.49   0
  -6  -9  17  -11.40    8.99   0
  -6  -4  10    5.85    5.95   0
  -6  -3  -7   33.79    6.33   0
  -6  -3   8   54.50    6.79   0
  -5  -7 -11    6.59    6.32   0
  -5  -6  14   30.61    6.57   0
  -5  -3   9   -1.25    4.64   0
  -5  -2  -7  111.19    6.30   0
  -4 -12  21    1.38    7.84   0
  -4  -8  17    7.97    6.49   0
  -4  -5 -11   19.74    4.78   0
  -3   0  -4   44.50    3.32   0
  -3   0   1  128.61    4.37   0
  -2  -3  10   62.69    3.53   0
 -11 -19  15    1.87   16.33   0
 -11 -18  15   11.01   14.81   0
 -11 -16  14    0.33   14.67   0
 -11 -15   1    1.86   13.23   0
 -11 -13  12    2.09   14.93   0
 -11 -11   9    8.20   13.79   0
 -11 -10   3  -10.75   13.44   0
 -11 -10   4   -1.45   13.98   0
 -11 -10   6   24.38   13.63   0
 -11 -10   7   11.13   13.40   0
 -10 -18  18   -4.84   14.18   0
 -10 -13  -3    3.68   13.11   0
 -10 -12  -3   -6.46   12.72   0
 -10 -12  14   -1.65   14.99   0
 -10 -11  -3   -9.26   11.42   0
 -10 -11  13  -12.51   13.14   0
 -10 -10  12    1.16   13.42   0
 -10  -8  -1   -2.01   13.20   0
 -10  -7   0    7.37   10.92   0
  -9 -20  21    4.33   12.71   0
  -9 -15  -5    1.17   12.35   0
  -9 -14  18   10.14   12.07   0
  -9  -9  13   18.79   12.18   0
  -9  -7  -4   21.89   11.74   0
  -9  -7  10    6.88   11.22   0
  -9  -6   8    8.01   10.42   0
  -9  -5  -1    5.68   10.49   0
  -9  -5   5   74.51   11.81   0
  -8 -15  20   -5.93   12.02   0
  -8  -8  -7   -7.41    9.24   0
  -8  -6  -6   39.88    9.52   0
  -8  -5  -5    1.68    9.20   0
  -7 -18  23   -0.90   11.55   0
  -7 -12  19    2.63   10.50   0
  -7 -11  18   34.05   11.06   0
  -7 -10  17   37.25   10.73   0
  -7  -9  -9    7.44    8.56   0
  -7  -9  16   -4.73    9.63   0
  -7  -3   6   12.97    6.42   0
  -7  -2  -1   13.69    6.00   0
  -7  -2   0   65.50    7.82   0
  -7  -2   1   19.11    6.32   0
  -6 -11  19   -5.05    8.65   0
  -6 -10  18   -3.65    8.38   0
  -6  -4  -8    6.63    5.87   0
  -5  -5 -10    7.60    6.05   0
  -5  -1   3   31.19    5.08   0
  -4 -11  20   26.62    7.98   0
  -4  -5  13   -0.11    4.66   0
  -3  -7  16    3.93    4.98   0
  -3  -4 -11   65.97    4.38   0
  -3  -2  -9   -0.25    3.15   0
 -11 -18   3    7.83   15.28   0
 -11 -17   2   -1.43   13.86   0
 -11 -17  14    7.75   14.89   0
 -11 -15  13   10.76   14.76   0
 -11 -14  12   14.95   15.48   0
 -11 -13  11   18.90   14.92   0
 -11 -12   2   15.02   15.91   0
 -11 -12  10   -1.32   14.32   0
 -11 -11   2   -0.59   13.95   0
 -11 -11   3    2.43   13.97   0
 -11 -11   8   -6.65   12.72   0
 -11 -10   5   12.42   12.91   0
 -10 -19  18   14.31   15.28   0
 -10 -16  -2    3.60   13.57   0
 -10  -9  10    3.57   12.58   0
 -10  -8   8   17.87   12.55   0
 -10  -7   1    0.11   10.62   0
 -10  -7   2   64.13   13.38   0
 -10  -7   3   -9.96   11.48   0
 -10  -7   4   74.85   13.18   0
 -10  -7   5   -9.37   11.68   0
  -9 -18  20   -9.24   13.96   0
  -9 -17  -4    3.82   12.71   0
  -9 -16  19   14.22   13.56   0
  -9 -14  -5    9.17   12.34   0
  -9 -13  17   13.42   12.40   0
  -9  -9  -5  -13.43   10.08   0
  -9  -5   0   -7.33   10.14   0
  -9  -5   4   20.83   10.90   0
  -8 -19  22    0.27   13.35   0
  -8 -17  21   25.67   13.54   0
  -8 -14  -7    0.57   11.82   0
  -8  -9  -7    0.98   10.58   0
  -8  -7  12    5.56    9.86   0
  -8  -4  -3   12.71    8.91   0
  -7 -15  21    1.74   12.08   0
  -7 -11  -9   -1.84    9.54   0
  -7 -10  -9   15.67    8.79   0
  -7  -5  -7    5.13    7.93   0
  -7  -4  -6   13.96    7.59   0
  -6 -15  22    0.72   10.10   0
  -5 -14  22   15.80    9.25   0
  -5  -1  -4   19.32    4.35   0
  -4 -10  19   -2.35    6.68   0
  -4  -9  18   46.76    7.50   0
  -4  -2  -8   94.16    5.04   0
  -3  -1   5 1245.00   11.51   0
  -1  -7  16   10.94    3.21   0
 -11 -19  14   14.70   15.49   0
 -11 -18  14   -8.89   15.57   0
 -11 -16  13   15.32   15.60   0
 -11 -13   2   11.87   14.16   0
 -11 -12   3   -6.54   15.99   0
 -11 -12   9  -18.03   13.41   0
 -11 -11   4  -10.50   13.62   0
 -11 -11   5    9.78   14.34   0
 -11 -11   6   16.04   14.86   0
 -11 -11   7  -13.14   13.09   0
 -10 -20  18   11.68   13.77   0
 -10 -11  -2    3.73   13.55   0
 -10 -10  11    7.33   12.94   0
 -10  -8   0   -8.68   11.69   0
 -10  -8   7   14.08   12.36   0
  -9 -19  20   -5.59   14.28   0
  -9 -15  18   17.59   13.80   0
  -9 -13  -5    7.35   12.59   0
  -9 -12  -5    1.07   11.91   0
  -9 -11  -5   17.21   11.84   0
  -9 -10  -5   10.86   10.52   0
  -9  -8  -4   11.41   11.66   0
  -9  -8  11   21.56   11.59   0
  -9  -6  -2   -7.50   10.20   0
  -9  -6   7   50.31   11.25   0
  -9  -5   1   11.26   10.15   0
  -9  -5   2   -7.46    9.92   0
  -8 -14  19    5.14   11.81   0
  -8 -13  -7    8.71   12.00   0
  -8 -10  -7    0.33   11.12   0
  -8  -7  -6   19.28    9.77   0
  -8  -6  10    6.77    9.95   0
  -8  -5   8   39.81    9.23   0
  -8  -4   5  113.11   10.63   0
  -7 -19  23   -6.10   13.10   0
  -7  -7  -8   11.33    8.44   0
  -7  -5  10    4.09    7.61   0
  -7  -4   8  134.79    8.89   0
  -7  -3  -4   13.47    6.74   0
  -7  -3   5   -2.48    7.01   0
  -6  -9 -10   32.41    8.90   0
  -5  -8 -11   15.06    6.82   0
  -5  -7  15    4.18    6.40   0
  -5  -4  -9   82.77    6.49   0
  -5  -3  -8   33.63    5.54   0
  -5  -2   6   21.85    4.90   0
  -4  -2   7    7.39    3.77   0
  -4  -1   4  123.84    5.53   0
  -3  -3 -10   30.61    3.73   0
  -3  -1  -7   64.55    3.64   0
  -3   0  -3   76.74    3.60   0
  -3   0   0    3.80    2.72   0
  -2  -7  16    5.87    4.00   0
  -2   0   1   99.17    3.25   0
  -1  -1  -8    0.84    1.25   0
  -1  -1   5  166.77    2.91   0
 -11 -19  13   10.00   15.91   0
 -11 -18  13   -5.06   15.27   0
 -11 -17  13   22.68   15.80   0
 -11 -16  12   -4.94   16.64   0
 -11 -15   3    5.38   15.76   0
 -11 -15  12  -15.19   14.96   0
 -11 -14   3  -19.25   15.20   0
 -11 -14  11    0.86   14.69   0
 -11 -13  10    9.08   15.11   0
 -11 -12   4   -7.88   14.14   0
 -11 -12   7   -3.45   14.63   0
 -11 -12   8   31.83   14.59   0
 -10 -17  -1    1.84   12.35   0
 -10 -14  15    1.14   14.35   0
 -10 -13  -2    6.91   12.32   0
 -10 -12  -2    4.45   12.44   0
 -10 -12  13   16.30   13.93   0
 -10 -11  12   24.97   13.96   0
 -10  -8   1   14.29   12.55   0
 -10  -8   6    0.53   12.17   0
  -9 -18  -3   10.87   13.68   0
  -9 -17  19   -1.70   13.26   0
  -9 -16  -4   -1.39   12.70   0
  -9  -9  12   20.04   12.10   0
  -9  -7   9   37.01   11.39   0
  -8 -20  22  -12.66   13.62   0
  -8 -16  -6    2.43   12.55   0
  -8 -13  18    8.61   11.72   0
  -8 -12  -7    4.51   10.71   0
  -8 -11  -7   20.69   11.00   0
  -8  -6  -5   -9.82    9.52   0
  -7 -17  22    6.95   12.05   0
  -7 -14  20    8.35   11.06   0
  -6 -17  23   13.26   10.63   0
  -6 -14  21   -1.02   10.98   0
  -6 -10 -10    4.54    9.06   0
  -6  -7  14    4.43    8.44   0
  -6  -6  -9    4.60    7.13   0
  -6  -5  11   59.72    8.40   0
  -6  -3   7   38.15    6.35   0
  -6  -2  -4   -2.62    5.18   0
  -6  -2   4  407.81   10.65   0
  -5 -13  21   16.04    9.32   0
  -5  -1  -3   19.02    4.47   0
  -5  -1   2   45.44    4.70   0
  -4  -4 -10   24.76    4.56   0
  -4  -3  -9   59.69    5.00   0
  -3 -12  21    8.61    7.16   0
  -3  -8  17   42.75    5.79   0
  -3  -6 -12    6.05    3.95   0
  -3  -5  13    4.70    3.97   0
  -3   0  -2   59.30    3.64   0
  -3   0  -1   85.30    4.05   0
  -2  -1   5  497.23    6.26   0
   0  -8  17   17.06    2.71   0
 -11 -19  12   12.42   15.47   0
 -11 -18   5  -24.88   14.33   0
 -11 -18  12    2.49   15.13   0
 -11 -17   4   -1.69   14.11   0
 -11 -17  12   -7.81   15.58   0
 -11 -16   4    1.88   15.72   0
 -11 -15  11   14.80   14.62   0
 -11 -14   4  -11.40   15.79   0
 -11 -14  10   16.02   14.27   0
 -11 -13   4    8.90   14.18   0
 -11 -13   8   18.89   14.87   0
 -11 -13   9   -3.86   14.88   0
 -11 -12   5   -9.12   14.34   0
 -11 -12   6   10.36   14.49   0
 -10 -18   0  -12.85   14.52   0
 -10 -16  -1   14.40   14.12   0
 -10 -10  10   -1.40   12.35   0
 -10  -9   0   19.02   12.33   0
 -10  -9   8    4.63   12.52   0
 -10  -8   2   59.58   13.50   0
 -10  -8   3    9.92   12.55   0
 -10  -8   4   42.24   12.88   0
 -10  -8   5   -5.48   11.55   0
  -9 -20  20    3.39   13.25   0
  -9 -15  -4   -7.35   12.49   0
  -9 -14  17    1.78   12.39   0
  -9 -10  13    8.74   12.22   0
  -9  -9  -4   -1.88   10.54   0
  -9  -6  -1    9.36   10.69   0
  -9  -6   6    8.48    9.71   0
  -8 -18  21   24.69   13.85   0
  -8 -16  20    2.56   11.71   0
  -8 -12  17   -7.34   10.70   0
  -8 -11  16    6.70   11.85   0
  -8  -7  11   13.89   10.33   0
  -8  -5   7    6.19    8.51   0
  -8  -4  -1    4.72    8.50   0
  -8  -4   4   33.36    8.05   0
  -7  -8  -8   13.19    9.44   0
  -7  -3  -3   86.92    7.93   0
  -7  -3   4   37.81    7.68   0
  -6  -4   9   54.11    6.93   0
  -5 -16  23   -6.73    9.87   0
  -5 -12  20    1.23    9.05   0
  -5  -9 -11    7.59    6.97   0
  -5  -8  16  217.30   10.33   0
  -5  -1   1   25.93    4.87   0
  -4  -6  14   25.74    5.40   0
  -4  -3   9  140.43    5.99   0
  -2   0  -4  417.67    5.07   0
 -11 -19   7    4.07   14.91   0
 -11 -19   8   -1.90   16.18   0
 -11 -19  10   -5.16   16.05   0
 -11 -19  11   -2.86   14.26   0
 -11 -18   6   12.05   15.47   0
 -11 -18  11   22.15   14.93   0
 -11 -17   5  -15.76   14.18   0
 -11 -17  11    6.92   14.72   0
 -11 -16   5   23.09   15.32   0
 -11 -16  11    0.93   15.23   0
 -11 -15   4    3.03   14.61   0
 -11 -15   5    8.20   16.46   0
 -11 -15  10   -3.65   14.01   0
 -11 -14   5   12.02   15.49   0
 -11 -14   8   23.44   15.33   0
 -11 -14   9    0.09   14.78   0
 -11 -13   5   10.97   15.02   0
 -11 -13   6   -4.55   14.12   0
 -11 -13   7   -3.61   14.56   0
 -10 -17   0   -4.28   14.47   0
 -10 -15  -1   11.96   13.07   0
 -10 -15  15    2.18   14.47   0
 -10 -14  -1  -11.88   13.35   0
 -10 -14  14   10.01   14.82   0
 -10 -12  12    7.61   13.97   0
 -10 -11  11    4.87   13.03   0
 -10  -9   1   -1.36   12.66   0
 -10  -9   7  -10.55   12.07   0
  -9 -18  19   -0.96   12.23   0
  -9 -17  -3  -13.25   12.48   0
  -9 -16  18    2.17   12.67   0
  -9 -14  -4    5.27   13.23   0
  -9 -11  14  -14.29   12.08   0
  -9 -10  -4   11.09   11.73   0
  -9  -8  10  -10.29   11.30   0
  -9  -7  -2   -1.10   10.78   0
  -9  -7   8    1.41   10.81   0
  -9  -6   0   34.05   11.13   0
  -8 -15  -6    3.81   12.29   0
  -8  -8  -6   14.13    9.24   0
  -8  -6   9   64.11   10.87   0
  -8  -5  -3   25.11    9.36   0
  -8  -4   0    0.30    7.95   0
  -8  -4   1    4.81    8.62   0
  -8  -4   2   46.11    9.34   0
  -8  -4   3   44.49    8.13   0
  -7 -20  23    6.12   12.71   0
  -7 -16  21   -1.94   11.56   0
  -7 -13  19    3.80   10.75   0
  -7  -6  -7    4.01    7.69   0
  -7  -6  11   16.04    8.77   0
  -7  -5  -6   -7.47    7.88   0
  -7  -4   7   84.10    8.68   0
  -7  -3  -2   -7.31    6.32   0
  -6 -13  20    1.57    9.45   0
  -6  -8  15   14.15    8.53   0
  -6  -5  -8   33.77    7.28   0
  -6  -4  -7   36.93    6.68   0
  -6  -2  -3   35.63    5.64   0
  -6  -2   3  121.71    7.04   0
  -5 -11  19   10.40    8.66   0
  -5 -10  18    1.03    8.32   0
  -5  -9  17    8.73    7.58   0
  -5  -6 -10   -1.99    6.01   0
  -5  -4  10   45.71    5.67   0
  -5  -3   8   30.99    5.12   0
  -5  -1  -2   62.71    5.13   0
  -5  -1  -1  144.63    6.42   0
  -5  -1   0  419.49    9.38   0
  -3 -11  20    9.07    6.56   0
  -3 -10  19   14.75    6.30   0
  -3  -9  18   -0.13    5.53   0
  -2  -5 -12   -0.46    2.77   0
 -11 -18   7    2.69   15.10   0
 -11 -18   8   -6.89   14.97   0
 -11 -18   9   -0.04   14.74   0
 -11 -18  10   -1.24   14.58   0
 -11 -17   6   26.71   15.57   0
 -11 -17   7    3.77   15.42   0
 -11 -17   8   24.97   15.87   0
 -11 -17   9   -8.45   15.10   0
 -11 -17  10  -12.87   14.56   0
 -11 -16   6    2.20   14.90   0
 -11 -16   7    2.21   15.70   0
 -11 -16   8    2.82   15.21   0
 -11 -16   9   12.59   15.41   0
 -11 -16  10    4.18   15.28   0
 -11 -15   6    6.25   14.69   0
 -11 -15   7   14.89   14.32   0
 -11 -15   8   10.35   14.32   0
 -11 -15   9    8.13   14.91   0
 -11 -14   6   12.08   14.90   0
 -11 -14   7    6.78   14.69   0
 -10 -16  15   28.68   14.97   0
 -10 -13  -1   11.63   12.92   0
 -10 -13  13    9.31   13.91   0
 -10 -10   0   -6.96   12.57   0
 -10 -10   9   40.91   13.98   0
 -10  -9   2   44.48   13.54   0
 -10  -9   6   24.91   12.89   0
  -9 -19  19   -4.88   13.72   0
  -9 -15  17    4.17   14.24   0
  -9 -13  -4   -7.75   12.24   0
  -9 -12  -4    6.58   11.86   0
  -9 -11  -4   11.56   11.70   0
  -9  -9  11    4.50   11.96   0
  -9  -6   1    1.52   10.17   0
  -9  -6   2   23.94   10.44   0
  -9  -6   3    6.62   10.28   0
  -9  -6   4   40.84   10.29   0
  -8 -19  21    8.68   14.01   0
  -8 -17  20    3.98   12.50   0
  -8 -15  19   18.55   11.35   0
  -8  -9  -6    3.05    9.86   0
  -8  -7  -5   12.32   10.11   0
  -8  -5   6   52.23    9.48   0
  -7 -21  23    4.43   13.81   0
  -7 -18  22    6.75   12.39   0
  -7 -12  18    0.57    9.71   0
  -7 -11  17   10.36   10.39   0
  -7 -10  16    0.25   10.06   0
  -7  -9  -8   11.71    9.42   0
  -7  -9  15   10.87    9.38   0
  -7  -5   9   -6.30    7.13   0
  -7  -3   3   66.08    7.47   0
  -6 -18  23   -3.83   11.99   0
  -6 -16  22  -10.01   10.48   0
  -6 -12  19  -10.25    8.89   0
  -6  -9  16   28.71    9.24   0
  -6  -7  -9   26.49    8.10   0
  -6  -2   2  106.04    7.54   0
  -5  -2   5   14.86    4.84   0
  -4 -14  22    4.78    8.70   0
  -4  -6 -11   10.93    4.87   0
  -4  -1  -5   40.71    3.81   0
  -4  -1   3 1710.36   15.45   0
  -2  -8  17   42.64    4.96   0
  -2  -5  13   41.47    3.72   0
  -2   0   0  546.99    5.94   0
  -1  -5  13  168.18    4.29   0
 -10 -20  16  -13.87   14.04   0
 -10 -19   2   -7.18   15.23   0
 -10 -19  16    3.46   14.73   0
 -10 -18   1   -6.21   12.99   0
 -10 -17  15    6.69   15.69   0
 -10 -16   0   11.16   13.00   0
 -10 -15   0   -1.28   13.87   0
 -10 -15  14   -0.95   14.05   0
 -10 -12  11    8.26   13.97   0
 -10 -11  10   -1.50   13.29   0
 -10 -10   1   -1.05   12.47   0
 -10 -10   8    0.65   12.12   0
 -10  -9   3   18.62   13.01   0
 -10  -9   4   21.68   13.03   0
 -10  -9   5    9.65   12.38   0
  -9 -20  19   -6.84   14.08   0
  -9 -18  -2    3.56   13.51   0
  -9 -17  18   -7.58   12.62   0
  -9 -16  -3   12.97   13.31   0
  -9 -10  12    0.97   11.72   0
  -9  -9  -3    0.98   11.49   0
  -9  -8   9   12.49   10.91   0
  -9  -7  -1   -5.43   10.71   0
  -9  -7   7   53.34   10.78   0
  -8 -20  21   -6.51   13.91   0
  -8 -17  -5   -0.58   12.28   0
  -8 -14  -6   14.73   11.73   0
  -8 -14  18   26.38   11.65   0
  -8 -13  -6   19.02   12.87   0
  -8 -10  -6    5.69   10.45   0
  -8  -9  13    9.05   11.71   0
  -8  -5  -2   45.08    9.88   0
  -7 -15  20   12.97   11.55   0
  -7 -13  -8   -3.74    9.66   0
  -7 -12  -8   35.49   11.24   0
  -7 -11  -8   22.02   10.68   0
  -7 -10  -8   25.87   10.11   0
  -7  -7  12  -11.70    9.21   0
  -7  -3  -1   10.06    5.95   0
  -7  -3   0  178.15    9.65   0
  -7  -3   1   21.69    7.29   0
  -7  -3   2    7.15    6.20   0
  -6 -11  18   -2.19    9.15   0
  -6 -10  17   21.58    9.17   0
  -6  -3   6   -0.02    4.92   0
  -6  -2  -2   -6.80    4.65   0
  -6  -2  -1    7.40    5.67   0
  -5 -15  22    6.13   10.07   0
  -5  -6  13    5.16    6.32   0
  -4  -7  15   90.50    7.25   0
  -3  -4  11    0.59    3.82   0
  -3  -2   7   24.17    3.30   0
  -3  -1   4 1386.96   12.00   0
  -1  -8  17   12.76    3.55   0
 -10 -18  15    5.25   14.39   0
 -10 -17   1   -0.54   12.45   0
 -10 -16  14   13.00   16.26   0
 -10 -14  13   -1.32   14.41   0
 -10 -13  12   11.61   14.08   0
 -10 -11   1   19.52   13.59   0
 -10 -11   9   24.94   13.77   0
 -10 -10   2    0.38   12.59   0
 -10 -10   7  -11.84   11.87   0
  -9 -21  19   -2.29   13.42   0
  -9 -18  18  -15.39   14.05   0
  -9 -15  -3   -9.32   13.19   0
  -9 -12  14   13.53   12.71   0
  -9 -11  13    7.22   11.91   0
  -9 -10  -3    4.47   12.15   0
  -9  -7   6    9.75   10.99   0
  -8 -21  21   -4.56   13.85   0
  -8 -18  20   -2.70   13.12   0
  -8 -16  19   -3.54   12.42   0
  -8 -13  17   -0.86   11.30   0
  -8 -12  -6   17.50   11.11   0
  -8 -11  -6   -0.32   10.15   0
  -8  -8  -5   -0.88    9.93   0
  -8  -7  10    9.32    9.11   0
  -8  -6   8   30.31    9.04   0
  -8  -5   5    6.50    8.59   0
  -7 -22  23   12.78   13.34   0
  -7 -19  22    7.81   12.90   0
  -7  -7  -7   69.86    9.21   0
  -7  -4   6    2.09    6.36   0
  -6 -21  24    1.11   12.05   0
  -6 -15  21    2.67   10.51   0
  -6  -8  -9   17.87    8.40   0
  -6  -2   0   81.95    6.47   0
  -5  -5  -9   52.62    6.50   0
  -5  -3  -7    0.15    4.79   0
  -4 -13  21   16.07    8.79   0
  -4  -2  -7   23.53    4.30   0
  -4  -2   6   32.33    4.25   0
  -2 -11  20   13.67    5.75   0
  -2  -9  18   -2.17    4.66   0
  -2   0  -3    0.37    2.07   0
 -10 -20  15  -11.80   14.81   0
 -10 -19  15   12.07   14.99   0
 -10 -18   2    3.20   12.95   0
 -10 -17  14   -4.69   15.88   0
 -10 -15  13   -0.68   14.73   0
 -10 -12   1    6.40   13.58   0
 -10 -12  10    4.05   13.39   0
 -10 -11   2   13.67   13.56   0
 -10 -10   3   13.11   12.99   0
 -10 -10   4   -1.31   12.33   0
 -10 -10   5    8.45   12.14   0
 -10 -10   6   33.48   13.24   0
  -9 -19  -1   13.13   13.76   0
  -9 -19  18   12.16   14.47   0
  -9 -17  -2    3.05   13.76   0
  -9 -14  -3   25.41   13.26   0
  -9 -11  -3    2.40   12.13   0
  -9  -9  10    9.71   11.94   0
  -9  -8   8   -7.92   10.88   0
  -9  -7   5   17.15   11.15   0
  -8 -18  -4   -5.25   12.45   0
  -8 -16  -5   -4.62   11.89   0
  -8 -12  16   29.58   12.28   0
  -8  -5  -1   24.82    9.73   0
  -8  -5   4    0.78    8.81   0
  -7 -17  21    3.82   12.86   0
  -7 -14  19    2.25   10.73   0
  -7  -6  -6   58.15    9.20   0
  -7  -6  10   68.19    9.45   0
  -7  -5   8   39.93    8.31   0
  -6 -19  23   -3.98   12.40   0
  -6  -6  -8   -1.35    7.03   0
  -6  -5  10  109.07    8.05   0
  -6  -4   8  110.18    7.34   0
  -5 -17  23   -7.59   10.72   0
  -5 -14  21   28.50   10.24   0
  -5  -7 -10   12.77    6.42   0
  -5  -4  -8   34.83    5.98   0
  -4  -8  16   61.53    7.23   0
  -4  -5  12   51.19    5.54   0
  -4  -1  -4  194.06    5.99   0
  -4  -1   2  458.26    8.55   0
  -3  -7 -12    9.68    4.42   0
  -3  -6  14    5.02    4.25   0
  -2 -10  19   20.13    5.31   0
  -2  -2  -9   48.95    2.99   0
  -2   0  -2   26.08    2.45   0
  -2   0  -1   54.64    2.65   0
 -10 -21  14   -1.14   14.81   0
 -10 -20  14   12.03   16.95   0
 -10 -18  14   -6.94   14.50   0
 -10 -16  13   -0.76   15.18   0
 -10 -14  12   -4.78   14.48   0
 -10 -13  11   -3.26   12.34   0
 -10 -12   9   18.78   13.91   0
 -10 -11   3    9.08   13.66   0
 -10 -11   7    9.92   12.92   0
 -10 -11   8   -7.48   11.16   0
  -9 -21  18   14.90   15.17   0
  -9 -20  18   -3.62   14.86   0
  -9 -13  -3   21.40   11.52   0
  -9 -12  -3   28.30   11.60   0
  -9 -10  11   12.57   12.12   0
  -9  -7   2   12.33   10.81   0
  -9  -7   3    3.94   10.91   0
  -8 -19  20   -2.79   13.28   0
  -8 -15  -5    7.46   12.15   0
  -8 -15  18  -25.01   12.23   0
  -8  -9  -5    7.77   10.42   0
  -8  -8  11    0.43   10.37   0
  -8  -7   9    4.65    9.84   0
  -8  -6   7   14.32    9.67   0
  -8  -5   0   -6.52    8.25   0
  -8  -5   1   30.72    9.29   0
  -8  -5   2   69.25    9.81   0
  -8  -5   3   65.62    9.75   0
  -7 -20  22    7.89   13.17   0
  -7 -15  -7    6.97   11.30   0
  -7 -13  18   -1.63   10.59   0
  -7  -8  -7   73.78    9.76   0
  -7  -4  -3   13.52    7.15   0
  -7  -4   5    0.01    6.37   0
  -6 -22  24  -10.99   12.26   0
  -6 -17  22  -18.10   10.82   0
  -6 -14  20   21.17   10.01   0
  -6  -9  -9    1.68    8.52   0
  -6  -5  -7   53.41    7.52   0
  -6  -4  -6   41.50    6.45   0
  -6  -3  -4    6.80    6.05   0
  -6  -3   5  338.46   10.05   0
  -5  -7  14   10.90    6.23   0
  -5  -3   7   14.59    4.91   0
  -5  -2   4   83.39    5.48   0
  -4 -16  23    2.01    9.08   0
  -4 -12  20    2.50    7.79   0
  -4  -7 -11    6.19    5.84   0
  -4  -5 -10    0.40    4.56   0
  -3  -5 -11    3.05    3.85   0
  -3  -2  -8    2.41    2.99   0
  -1  -9  18   33.38    4.17   0
   0  -9  18   44.03    3.37   0
 -10 -21  13   25.03   15.00   0
 -10 -17  13   18.17   15.32   0
 -10 -15  12   -2.90   13.55   0
 -10 -14   2   10.45   14.15   0
 -10 -14  11   26.24   14.07   0
 -10 -13   2   10.90   13.88   0
 -10 -13  10   14.84   13.66   0
 -10 -12   2    7.85   13.42   0
 -10 -12   3   14.57   13.99   0
 -10 -12   8    3.62   12.95   0
 -10 -11   4    5.57   13.32   0
 -10 -11   5   12.43   13.02   0
 -10 -11   6   -6.05   12.70   0
  -9 -18  -1    4.31   12.24   0
  -9 -16  -2    3.69   12.46   0
  -9 -14  15   11.73   13.74   0
  -9 -13  14    1.98   12.20   0
  -9 -12  13   -6.53   12.77   0
  -9 -11  12   33.18   13.07   0
  -9  -9   9   -2.60   11.37   0
  -9  -8   0   10.55   11.48   0
  -9  -8   7   13.46   10.25   0
  -8 -20  20    1.68   14.21   0
  -8 -19  -3   -2.07   12.77   0
  -8 -17  -4   -1.17   12.28   0
  -8 -17  19    3.21   11.35   0
  -8 -14  -5    4.10   11.88   0
  -8 -14  17    8.25   12.94   0
  -8 -10  -5    6.23   10.33   0
  -8  -9  12    6.09   10.51   0
  -8  -6  -2    1.44    9.16   0
  -7 -18  21    1.55   12.81   0
  -7 -16  20  -11.47   11.65   0
  -6 -12  -9   -1.94    9.03   0
  -6 -11  -9    5.68    8.89   0
  -6 -10  -9    8.40    8.81   0
  -5 -13  20   11.31    9.70   0
  -5  -4   9   -3.65    4.56   0
  -4 -11  19    3.38    7.68   0
  -4 -10  18   28.92    7.49   0
  -4  -9  17   11.29    6.68   0
  -4  -3   8   52.56    4.71   0
  -3 -14  22    1.65    7.65   0
  -2  -2   7   14.06    2.76   0
  -2  -1  -7   85.56    2.85   0
  -1 -10  19    1.64    4.00   0
  -1   0  -4  426.40    3.35   0
 -10 -21  11   14.25   15.54   0
 -10 -21  12   -2.36   14.94   0
 -10 -20   6    6.74   14.24   0
 -10 -20  13   -7.08   14.83   0
 -10 -19   5   -3.32   16.07   0
 -10 -19  13   10.04   15.07   0
 -10 -18   4    5.87   14.10   0
 -10 -18  13   13.91   15.35   0
 -10 -16   3   -2.69   15.20   0
 -10 -16  12   -7.95   13.47   0
 -10 -15  11   23.39   14.99   0
 -10 -14  10   -6.97   13.80   0
 -10 -13   3  -15.11   13.28   0
 -10 -13   9   19.81   13.83   0
 -10 -12   4    6.03   13.26   0
 -10 -12   5   -2.72   13.53   0
 -10 -12   6   -1.82   13.40   0
  -9 -17  -1    3.03   13.42   0
  -9 -15  -2    9.49   11.56   0
  -9 -14  -2    3.83   12.80   0
  -9 -12  -2   25.42   13.41   0
  -9 -10  10   33.37   12.71   0
  -9  -9  -1    4.83   11.47   0
  -9  -8   6   22.52   10.55   0
  -8 -21  20   -8.33   13.77   0
  -8 -13  -5    6.52   11.57   0
  -8 -12  -5   10.37   10.97   0
  -8 -11  -5   34.31   11.10   0
  -8 -10  13    2.75   10.88   0
  -8  -8  -4   29.13   10.66   0
  -8  -6   6    4.65    8.14   0
  -7 -21  22   -2.67   11.68   0
  -7 -17  -6    9.87   11.78   0
  -7 -14  -7   32.05   11.05   0
  -7 -11  16   11.88    9.90   0
  -7  -7  -6   11.78    8.68   0
  -7  -7  11   -2.11    8.67   0
  -7  -5   7   22.73    8.06   0
  -7  -4   4   62.91    7.66   0
  -6 -20  23    1.81   11.91   0
  -6 -16  21    9.82   10.80   0
  -6 -13  19    9.34   10.15   0
  -6  -7  -8   -6.26    7.96   0
  -6  -6  11   26.34    7.60   0
  -6  -4   7   22.77    6.50   0
  -6  -3   4  214.65    9.17   0
  -5 -16  22    7.44   10.78   0
  -5  -8 -10   38.06    7.50   0
  -5  -8  15   36.57    7.95   0
  -5  -2  -4   31.97    4.63   0
  -5  -2   3   24.48    4.98   0
  -4  -4  -9  192.24    6.98   0
  -4  -3  -8    1.06    4.00   0
  -4  -1  -3   -2.43    3.26   0
  -4  -1   1  119.43    5.05   0
  -2  -4 -11   48.21    3.25   0
  -2  -4  11   96.05    3.99   0
 -10 -21   9    1.08   15.03   0
 -10 -21  10    0.43   15.29   0
 -10 -20   7   -3.06   14.31   0
 -10 -20   8   16.65   16.30   0
 -10 -20  11  -15.22   14.55   0
 -10 -20  12   -8.41   14.17   0
 -10 -19   6  -11.84   14.52   0
 -10 -19  12   -1.38   14.61   0
 -10 -18   5    6.49   14.37   0
 -10 -18  12   -1.90   14.88   0
 -10 -17   4   10.28   14.12   0
 -10 -17  12   -5.98   14.83   0
 -10 -16  11    2.21   14.47   0
 -10 -15  10   -2.99   14.39   0
 -10 -14   3    8.55   14.43   0
 -10 -14   9  -10.12   14.11   0
 -10 -13   7   14.15   13.95   0
 -10 -13   8    2.34   12.50   0
  -9 -20   1   -8.66   13.17   0
  -9 -15  15   -9.70   13.70   0
  -9 -14  14   10.81   13.21   0
  -9 -13  -2   -1.58   11.53   0
  -9 -11  11    4.64   11.86   0
  -9  -9   0    5.78   11.72   0
  -9  -9   8   12.26   10.55   0
  -9  -8   2    6.44   11.38   0
  -9  -8   3    0.40   10.87   0
  -9  -8   4    4.65   11.06   0
  -9  -8   5   -5.56    9.78   0
  -8 -22  20    4.00   13.21   0
  -8 -18  19    2.30   12.31   0
  -8 -16  -4  -10.50   12.01   0
  -8 -16  18    4.06   12.25   0
  -8 -11  14   70.21   12.96   0
  -8  -8  10   17.08    9.66   0
  -8  -7   8   -1.51    9.57   0
  -8  -6  -1   29.48   10.15   0
  -8  -6   5   59.41   10.27   0
  -7 -22  22   -4.49   11.85   0
  -7 -19  21    1.83   13.06   0
  -7 -15  19   11.53   11.48   0
  -7 -13  -7   30.70   10.68   0
  -7 -12  -7    6.46    9.97   0
  -7 -11  -7  -10.02    9.38   0
  -7 -10  -7   15.26    9.54   0
  -7  -6  -5    3.50    8.18   0
  -7  -6   9    9.86    6.85   0
  -7  -4  -1   47.90    7.63   0
  -7  -4   3   12.19    6.52   0
  -6 -18  22    6.00   11.77   0
  -6 -12  18    7.66    9.80   0
  -6 -11  17   22.37    9.43   0
  -6 -10  16    6.46    9.14   0
  -6  -9  15   14.73    8.58   0
  -6  -5   9    8.36    6.60   0
  -6  -3  -3    7.27    5.45   0
  -5 -18  23    9.49   11.46   0
  -5 -12  19    5.43    8.52   0
  -5 -11  18    0.97    8.33   0
  -5 -10  17   30.69    8.47   0
  -5  -9 -10   34.29    8.01   0
  -5  -9  16  163.86   10.08   0
  -5  -6  -9   19.33    6.46   0
  -4 -15  22    8.67    8.97   0
  -4  -8 -11   90.24    7.49   0
  -4  -6  13   39.31    5.79   0
  -4  -2   5   26.08    4.20   0
  -4  -1  -2   42.65    4.06   0
  -4  -1   0   61.40    4.55   0
  -3  -7  15  189.71    7.14   0
  -3  -1   3  294.71    6.15   0
  -2  -6  14  132.44    5.24   0
  -2  -1   4  100.55    3.43   0
 -10 -20   9  -21.55   14.53   0
 -10 -20  10    0.96   14.67   0
 -10 -19   7   11.91   15.04   0
 -10 -19   8   -1.38   15.19   0
 -10 -19   9    6.84   14.72   0
 -10 -19  10   23.07   15.28   0
 -10 -19  11   -1.35   14.38   0
 -10 -18   6    4.83   14.63   0
 -10 -18  11   -3.48   14.45   0
 -10 -17   5    3.70   14.32   0
 -10 -17  11   12.46   14.46   0
 -10 -16   4    3.25   14.51   0
 -10 -16   5   20.64   15.20   0
 -10 -16  10    2.70   14.10   0
 -10 -15   4   -6.85   14.29   0
 -10 -15   5   22.55   14.97   0
 -10 -15   9   -8.11   13.85   0
 -10 -14   5   12.61   13.92   0
 -10 -14   6   -2.98   14.22   0
 -10 -14   7    1.96   14.15   0
 -10 -14   8    4.58   13.20   0
 -10 -13   5   -2.41   12.22   0
 -10 -13   6    0.61   13.60   0
  -9 -18   0   -2.76   11.97   0
  -9 -16  -1  -10.66   12.11   0
  -9 -16  15    7.45   14.13   0
  -9 -13  13   12.03   13.37   0
  -9 -12  12    4.30   12.97   0
  -9 -10   9    7.69   11.17   0
  -9  -9   7   -5.81   11.24   0
  -8 -19  19   11.76   12.59   0
  -8 -18  -3   -9.28   11.27   0
  -8 -15  17   -3.98   11.96   0
  -8  -9  -4   77.26   11.28   0
  -8  -9  11   -4.12   10.60   0
  -8  -7  -2    3.87    9.61   0
  -8  -6   0   41.57   10.13   0
  -8  -6   4   47.97   10.23   0
  -7 -17  20   18.15   12.07   0
  -7 -16  -6   -2.52   10.63   0
  -7 -14  18  -15.50   10.81   0
  -7  -8  -6   35.92    9.48   0
  -7  -8  12    4.67    9.08   0
  -7  -5   6   50.17    8.37   0
  -7  -4   0  112.39    8.24   0
  -7  -4   1    1.17    6.21   0
  -7  -4   2    3.43    6.36   0
  -6 -21  23   -6.78   12.05   0
  -6  -3  -2    1.66    5.48   0
  -6  -3   3   -2.01    4.78   0
  -5 -10 -10   15.36    8.12   0
  -5  -3   6  164.41    7.25   0
  -5  -2  -3    3.86    4.22   0
  -5  -2   2  277.45    8.23   0
  -4  -1  -1  122.08    4.92   0
  -3 -13  21   37.12    8.05   0
  -3  -5  12    6.89    4.13   0
  -3  -3  -9  100.47    4.65   0
  -2  -3 -10   95.33    3.53   0
 -10 -18   7    3.59   15.32   0
 -10 -18   8   16.36   15.32   0
 -10 -18   9   -4.58   14.64   0
 -10 -18  10   -6.57   14.42   0
 -10 -17   6    6.70   14.87   0
 -10 -17   7    3.21   14.56   0
 -10 -17   8   38.55   15.49   0
 -10 -17   9  -15.35   14.38   0
 -10 -17  10    6.36   14.80   0
 -10 -16   6    2.72   13.74   0
 -10 -16   7   -8.24   14.02   0
 -10 -16   8    6.08   14.17   0
 -10 -16   9   -0.62   13.90   0
 -10 -15   6    1.59   13.78   0
 -10 -15   7    7.77   13.72   0
 -10 -15   8   -4.77   14.54   0
  -9 -22  16   16.72   14.41   0
  -9 -21  16    3.67   14.93   0
  -9 -20   2   -4.42   13.35   0
  -9 -20  16    7.43   14.20   0
  -9 -19   1   12.75   12.73   0
  -9 -19  16  -10.16   13.74   0
  -9 -17   0    5.80   13.29   0
  -9 -15  -1    8.00   12.27   0
  -9 -15  14   -0.58   13.70   0
  -9 -14  -1   17.78   12.95   0
  -9 -11  10    7.81   11.93   0
  -9 -10   0    7.38   11.89   0
  -9  -9   2    9.51   11.82   0
  -9  -9   6   24.24   11.69   0
  -8 -20  19   -0.43   12.90   0
  -8 -19  -2   -0.60   13.14   0
  -8 -17  18   -9.14   12.02   0
  -8 -15  -4   13.48   11.56   0
  -8 -14  -4   12.02   11.92   0
  -8 -10  -4   25.52   10.46   0
  -8 -10  12    1.77   11.01   0
  -8  -8   9   -8.32    9.82   0
  -8  -7   7   12.55    9.90   0
  -8  -6   1   34.70    8.87   0
  -8  -6   2   13.15    9.56   0
  -8  -6   3  133.66   10.61   0
  -7 -20  21    2.67   13.19   0
  -7 -18  -5   -8.36   11.86   0
  -7 -13  17    6.39   11.24   0
  -7  -9  13   -0.92    9.64   0
  -7  -7  10   29.35    9.22   0
  -7  -5  -3   37.21    7.76   0
  -6 -22  23    5.92   12.63   0
  -6 -19  22    4.42   13.52   0
  -6 -15  20    6.31   10.56   0
  -6  -8  -8   31.85    8.16   0
  -6  -6  -7   13.17    7.03   0
  -6  -5  -6   53.00    7.46   0
  -6  -3   2   18.89    5.99   0
  -5 -21  24    0.65   11.71   0
  -5 -15  21    5.04    9.77   0
  -5 -11 -10    3.43    7.62   0
  -5  -5  -8    2.65    5.81   0
  -5  -4  -7   -0.37    5.08   0
  -5  -2  -2   33.03    4.94   0
  -4 -17  23    4.50    9.70   0
  -3  -8  16    1.87    5.31   0
  -3  -2   6  235.44    5.72   0
  -3  -1  -5   66.24    3.53   0
  -1  -4  11   52.54    2.80   0
  -1  -2   7    6.50    1.85   0
  -9 -22  15   17.13   15.82   0
  -9 -18   1    4.51   13.71   0
  -9 -18  15   16.68   15.63   0
  -9 -17  15    2.88   14.11   0
  -9 -16   0   -1.81   13.22   0
  -9 -14  13   -8.46   12.98   0
  -9 -13  12   -5.77   12.80   0
  -9 -12  11   16.46   12.59   0
  -9 -11   0   39.89   12.85   0
  -9 -10   1   13.05   12.03   0
  -9 -10   8   20.15   10.71   0
  -9  -9   3   20.55   10.43   0
  -9  -9   4   22.52   11.64   0
  -9  -9   5    9.76   10.43   0
  -8 -22  19   15.29   13.06   0
  -8 -21  19    7.87   12.33   0
  -8 -20  -1   -4.79   13.38   0
  -8 -18  18   -8.92   13.43   0
  -8 -17  -3    3.22   12.00   0
  -8 -13  -4    2.25   11.11   0
  -8 -12  -4   -9.12   10.80   0
  -8 -12  14   31.95   12.20   0
  -8 -11  -4    2.46   10.56   0
  -8 -11  13  -17.12   11.09   0
  -8  -7  -1    8.99    9.77   0
  -8  -7   6   10.31    9.93   0
  -7 -21  21   -5.61   13.34   0
  -7 -18  20   -5.26   12.28   0
  -7 -16  19  -17.06   11.49   0
  -7 -15  -6    0.08   10.88   0
  -7 -12  16   -4.97   10.24   0
  -7  -9  -6    8.27    8.97   0
  -7  -7  -5    8.02    8.31   0
  -7  -6   8   40.00    7.46   0
  -7  -5   5    7.41    7.60   0
  -6 -23  23   12.51   12.75   0
  -6 -17  21   -3.05   11.20   0
  -6 -14  -8    2.29   10.38   0
  -6 -14  19   17.98   10.69   0
  -6  -4   6   -2.19    5.34   0
  -6  -3  -1    8.20    4.79   0
  -6  -3   0   17.79    5.70   0
  -6  -3   1    9.98    5.32   0
  -5 -19  23   -7.00   11.48   0
  -5 -17  22   21.21   11.47   0
  -5  -5  10  131.48    7.41   0
  -5  -4   8   35.75    5.44   0
  -5  -2  -1  104.55    5.99   0
  -5  -2   0   19.67    4.70   0
  -5  -2   1    4.95    3.96   0
  -4 -14  21    6.46    8.78   0
  -4  -9 -11   31.56    6.76   0
  -4  -7  14   50.85    6.40   0
  -4  -6 -10   14.79    5.35   0
  -3 -12  20   15.34    6.70   0
  -2  -6 -12    3.63    3.31   0
   0  -4  11   82.69    2.31   0
  -9 -21  15    1.23   14.39   0
  -9 -20   3   27.67   14.64   0
  -9 -20  15    7.28   14.28   0
  -9 -19   2    8.78   12.73   0
  -9 -19  15   -2.06   13.95   0
  -9 -17   1    3.15   14.10   0
  -9 -16  14    4.32   13.74   0
  -9 -15  13   -8.37   13.85   0
  -9 -11   9    1.29   11.82   0
  -9 -10   2   35.30   12.34   0
  -9 -10   7  -12.27   11.33   0
  -8 -19  18   12.47   14.16   0
  -8 -18  -2   -6.47   12.90   0
  -8 -16  -3   11.48   13.15   0
  -8  -9  10   69.34   11.89   0
  -8  -8  -2    8.07   10.67   0
  -8  -8   8   38.13   10.83   0
  -8  -7   0  105.40   11.44   0
  -7 -22  21   -4.02   13.12   0
  -7 -19  -4    7.56   12.07   0
  -7 -17  -5   -6.68   11.32   0
  -7 -14  -6   -8.10   10.92   0
  -7 -10  -6   43.07   10.24   0
  -7  -5  -2    8.43    6.50   0
  -6 -13  -8    5.25   10.23   0
  -6  -9  -8  136.00   10.37   0
  -6  -6  10  125.24    8.58   0
  -6  -5   8   68.95    7.51   0
  -6  -4  -4   45.34    6.72   0
  -5 -22  24   -2.31   11.92   0
  -5 -14  20   -4.30    8.84   0
  -5  -7  -9   28.03    6.83   0
  -4  -3   7   12.17    3.97   0
  -3 -11  19    5.03    6.38   0
  -3 -10  18    4.73    6.63   0
  -3  -9  17   14.97    5.72   0
  -3  -1   2  134.21    4.74   0
  -1  -6  14   29.16    3.36   0
  -1   0  -3   97.28    1.99   0
  -9 -22  14    8.14   14.58   0
  -9 -21  14   -0.15   15.82   0
  -9 -18  14   12.31   15.86   0
  -9 -17  14  -10.11   14.14   0
  -9 -14  12    6.81   13.67   0
  -9 -13  11    7.21   13.21   0
  -9 -12  10    4.05   11.24   0
  -9 -11   1   17.31   12.54   0
  -9 -11   8    4.13   11.45   0
  -9 -10   3    8.00   12.03   0
  -9 -10   4   18.17   11.45   0
  -9 -10   5   20.40   11.84   0
  -9 -10   6   12.06   10.60   0
  -8 -20  18   14.72   14.30   0
  -8 -15  -3  -14.00   11.64   0
  -8 -10  -3   14.92   11.04   0
  -8 -10  11   26.78   11.54   0
  -8  -7   1   33.25    9.97   0
  -8  -7   4   22.54   10.20   0
  -8  -7   5   -4.20    8.74   0
  -7 -19  20    4.31   11.82   0
  -7 -17  19   22.76   12.66   0
  -7 -15  18    8.09   10.91   0
  -7 -13  -6  -11.41   10.11   0
  -7 -12  -6    3.93    9.84   0
  -7 -11  -6    2.90    9.63   0
  -7  -8  -5   -7.13    9.01   0
  -7  -8  11    3.57    8.28   0
  -7  -6   7   16.91    8.18   0
  -7  -5  -1  147.13    9.81   0
  -7  -5   4   18.69    6.82   0
  -6 -20  22    3.06   12.34   0
  -6 -16  20    4.95   10.73   0
  -6 -13  18  -14.05    9.33   0
  -6 -12  -8    6.95    9.00   0
  -6 -11  -8   21.39    9.51   0
  -6 -10  -8   34.18    9.13   0
  -6  -7  -7   34.80    8.16   0
  -6  -4   5   47.05    6.75   0
  -5 -23  24    4.54   12.05   0
  -5  -3   5   40.25    4.88   0
  -4 -13  20   -2.24    8.06   0
  -4  -8  15   51.76    7.14   0
  -4  -4   9    9.04    4.04   0
  -4  -2  -5   23.82    4.01   0
  -4  -2   4   70.80    4.51   0
  -3  -6 -11   -2.45    4.10   0
  -3  -3   8   69.23    4.05   0
  -2  -7  15   45.76    4.60   0
  -9 -22  13  -19.95   14.78   0
  -9 -20  14    0.57   14.41   0
  -9 -19  14    2.92   14.18   0
  -9 -16  13    6.92   13.71   0
  -9 -15  12   21.64   14.13   0
  -9 -13   1    6.51   12.70   0
  -9 -12   1    1.90   12.25   0
  -9 -12   9   30.96   12.25   0
  -9 -11   2    2.05   12.19   0
  -9 -11   3   -4.54   11.89   0
  -9 -11   7    9.27   11.51   0
  -8 -21  18    6.35   13.68   0
  -8 -20   0  -15.67   13.65   0
  -8 -19  -1    4.09   11.66   0
  -8 -17  -2   -8.71   12.49   0
  -8 -14  -3    1.53   11.72   0
  -8 -13  -3    0.25   11.68   0
  -8 -13  14   -3.23   11.93   0
  -8 -12  -3   19.56   11.98   0
  -8 -12  13   -2.19   11.69   0
  -8 -11  12    4.52   11.59   0
  -8  -9   9   18.54   10.73   0
  -8  -8  -1   -0.85    9.83   0
  -8  -8   7    7.99    9.70   0
  -8  -7   2   67.02   10.73   0
  -8  -7   3   23.52   10.02   0
  -7 -20  -3    5.81   12.62   0
  -7 -20  20   -4.97   12.64   0
  -7 -18  -4    8.77   12.19   0
  -7 -16  -5    0.41   11.75   0
  -7 -14  17   29.66   11.26   0
  -7  -9  12   31.76   10.04   0
  -7  -7   9    4.46    7.16   0
  -7  -6  -3   18.32    8.33   0
  -7  -5   0   29.72    7.84   0
  -7  -5   1  370.48   12.78   0
  -7  -5   2  177.70   10.29   0
  -7  -5   3   -3.04    6.34   0
  -6 -21  22   -6.44   12.29   0
  -6 -16  -7    0.48    9.83   0
  -6 -12  17   -4.67    9.61   0
  -6 -11  16    2.34    9.43   0
  -6 -10  15  -11.20    8.76   0
  -6  -6  -6   41.11    7.95   0
  -6  -4  -3   18.93    5.94   0
  -5 -20  23    6.96   11.22   0
  -5 -16  21   -6.71   10.55   0
  -5 -13  19   -2.68    8.44   0
  -5  -8  -9    3.23    7.18   0
  -5  -8  14    2.01    6.48   0
  -4 -16  22   -2.77    9.55   0
  -4 -12  19   14.59    8.08   0
  -4  -5  -9   75.21    6.03   0
  -4  -3  -7  110.93    5.48   0
  -3 -15  22    1.35    8.64   0
  -3  -2  -7   95.20    4.10   0
  -3  -1  -4   45.31    3.35   0
  -2 -13  21    7.13    6.89   0
  -1   0  -2  792.74    4.59   0
  -9 -22   8   -6.54   14.26   0
  -9 -22   9   18.27   14.61   0
  -9 -22  10   12.75   15.52   0
  -9 -22  11    6.62   13.49   0
  -9 -22  12    6.35   14.99   0
  -9 -21   6    7.06   14.50   0
  -9 -21  13  -16.28   14.55   0
  -9 -20   5    9.92   14.30   0
  -9 -20  13   -7.48   14.43   0
  -9 -19   4   -1.57   15.12   0
  -9 -19  13   22.68   14.93   0
  -9 -18  13   19.71   14.62   0
  -9 -17  13   28.99   15.10   0
  -9 -16  12    8.27   14.62   0
  -9 -14  11   13.01   13.53   0
  -9 -13   2    5.91   12.59   0
  -9 -13  10  -23.59   10.95   0
  -9 -12   2   13.19   12.95   0
  -9 -11   4   -5.86   12.20   0
  -9 -11   5   26.35   12.35   0
  -9 -11   6   29.35   11.10   0
  -8 -21   1   13.38   14.63   0
  -8 -16  -2    5.88   12.43   0
  -8  -8   0    8.19   10.47   0
  -7 -21  20   -1.06   13.05   0
  -7 -18  19   11.84   12.69   0
  -7 -16  18    8.05   12.16   0
  -7 -15  -5    6.83   11.84   0
  -7 -10  13  -10.59    9.47   0
  -7  -9  -5   -5.25    9.22   0
  -6 -22  22    6.55   12.83   0
  -6 -15  19   24.45   10.69   0
  -6  -8  -7   30.43    8.36   0
  -6  -7  11   -2.77    6.90   0
  -6  -5   7   47.01    7.17   0
  -6  -4   4   44.48    6.91   0
  -5 -18  22    5.06   10.92   0
  -5 -12  18   -9.62    8.14   0
  -5 -11  17    9.03    8.47   0
  -5  -9  15   35.41    8.32   0
  -5  -6  -8    7.37    6.10   0
  -5  -6  11    0.02    5.33   0
  -5  -4  -6   12.27    5.46   0
  -5  -3  -4   25.69    5.15   0
  -4 -18  23   16.65   10.78   0
  -4 -11  18   18.05    8.02   0
  -4 -10  17   12.08    7.41   0
  -4  -9  16   13.71    6.52   0
  -4  -7 -10   -5.07    5.64   0
  -4  -4  -8    4.41    4.38   0
  -3  -6  13   23.68    4.47   0
  -1  -1   4  244.92    3.38   0
   0  -6  14    2.00    2.25   0
  -9 -21   7   12.75   15.28   0
  -9 -21   8   -5.92   14.95   0
  -9 -21   9   -7.78   15.41   0
  -9 -21  10    4.56   15.85   0
  -9 -21  11   19.56   14.44   0
  -9 -21  12    6.33   14.63   0
  -9 -20   6    6.02   14.70   0
  -9 -20  12    8.86   14.88   0
  -9 -18   4    6.66   14.87   0
  -9 -17   3    9.75   13.32   0
  -9 -17  12    5.02   14.61   0
  -9 -15   2   18.03   13.83   0
  -9 -15  11   21.35   13.37   0
  -9 -14   2   -1.54   12.95   0
  -9 -14  10   -9.57   12.71   0
  -9 -13   9   37.38   13.20   0
  -9 -12   3   13.04   12.92   0
  -9 -12   4   -4.70   12.22   0
  -9 -12   6   10.46   12.20   0
  -9 -12   7   40.49   12.98   0
  -8 -18  -1   -5.16   11.78   0
  -8 -15  15    4.70   12.60   0
  -8 -10  10   13.73   10.30   0
  -8  -9  -1  -12.22   10.08   0
  -8  -9   8   53.96   11.17   0
  -8  -8   1   52.55   11.17   0
  -8  -8   5   17.07   10.23   0
  -8  -8   6   33.53    9.67   0
  -7 -23  20   -5.70   12.89   0
  -7 -22  20   -1.80   12.31   0
  -7 -19  -3   -4.37   12.73   0
  -7  -8  10   26.01    9.60   0
  -7  -7   8   45.53    8.67   0
  -7  -6  -2   -0.18    7.48   0
  -6 -23  22   -3.71   13.13   0
  -6 -19  21  -16.86   12.06   0
  -6 -17  20   12.26   11.62   0
  -6 -15  -7    2.43   10.20   0
  -6  -6   9    5.99    6.44   0
  -6  -4  -2  153.64    8.26   0
  -5 -21  23    7.29   11.60   0
  -5 -13  -9    0.05    8.56   0
  -5 -10  16   26.41    7.85   0
  -5  -9  -9   94.67    9.07   0
  -5  -5  -7  124.16    7.39   0
  -5  -5   9   86.98    6.55   0
  -5  -4   7    3.64    4.21   0
  -5  -3   4   46.43    4.96   0
  -4  -2   3 1216.47   13.32   0
  -3  -1   1  506.49    7.32   0
  -2  -8  16   -1.70    4.31   0
  -2  -5  12    7.01    3.16   0
  -1  -5 -12    5.61    2.41   0
  -9 -20   7    5.89   14.47   0
  -9 -20   8   19.34   16.65   0
  -9 -20  10  -12.79   14.27   0
  -9 -20  11   17.45   14.71   0
  -9 -19   5    8.63   14.18   0
  -9 -19   6   10.25   15.68   0
  -9 -19  11    2.38   14.32   0
  -9 -19  12    2.44   14.03   0
  -9 -18  12   11.08   14.34   0
  -9 -17   4    9.41   14.18   0
  -9 -17  11  -27.72   13.53   0
  -9 -16   3    4.45   13.87   0
  -9 -16  11   17.49   13.64   0
  -9 -15   3   13.01   13.15   0
  -9 -15  10   18.06   14.11   0
  -9 -14   3   -2.26   12.41   0
  -9 -14   9   11.91   12.31   0
  -9 -13   3   13.06   13.24   0
  -9 -13   4  -10.13   12.62   0
  -9 -13   7    3.05   12.40   0
  -9 -13   8    0.14   12.25   0
  -9 -12   5   19.90   11.79   0
  -8 -21   2   14.38   14.39   0
  -8 -19   0    5.00   11.67   0
  -8 -17  -1   -6.20   12.43   0
  -8 -15  -2   -3.78   11.28   0
  -8 -14  -2   17.00   12.58   0
  -8 -14  14   -3.68   12.00   0
  -8 -13  -2   -6.58   12.01   0
  -8 -13  13   11.52   11.81   0
  -8 -12  12   45.35   12.01   0
  -8 -11  11   26.89   10.63   0
  -8  -8   2    5.98    9.91   0
  -8  -8   3    8.42   10.09   0
  -8  -8   4    1.79    9.83   0
  -7 -19  19    8.53   11.92   0
  -7 -17  -4  -18.84   10.86   0
  -7 -15  17   15.11   11.37   0
  -7 -14  -5    3.96   10.25   0
  -7 -13  -5   11.64   10.64   0
  -7 -11  -5    8.76    9.86   0
  -7 -10  -5   31.79    9.78   0
  -7  -6  -1  135.73   10.03   0
  -7  -6   5   35.05    8.58   0
  -6 -17  -6    7.31   11.56   0
  -6 -14  -7   19.11   11.20   0
  -6 -14  18    9.74   10.29   0
  -6  -9  -7   37.89    8.98   0
  -6  -8  12   13.62    7.77   0
  -6  -4  -1   74.63    7.01   0
  -6  -4   3    4.54    5.46   0
  -5 -15  20    9.49    9.42   0
  -5 -12  -9    9.98    8.65   0
  -5 -10  -9   10.29    7.98   0
  -4 -21  24    6.17   10.97   0
  -4 -15  21    8.00    8.57   0
  -4  -2  -4  118.72    5.07   0
  -3 -17  23   29.88    9.16   0
  -3 -14  21    2.28    7.62   0
  -3  -2   5  614.31    8.46   0
  -3  -1  -3  397.57    6.43   0
  -2 -12  20   26.23    6.50   0
  -2  -1   3   58.63    2.81   0
  -9 -20   9   25.46   15.09   0
  -9 -19   7   -6.78   14.49   0
  -9 -19   8   -9.54   14.01   0
  -9 -19   9    7.37   14.71   0
  -9 -19  10  -11.20   13.77   0
  -9 -18   5    1.65   13.98   0
  -9 -18   6    5.96   14.54   0
  -9 -18  10   13.22   14.44   0
  -9 -18  11   -2.72   13.92   0
  -9 -17   5  -11.74   14.30   0
  -9 -17  10    8.75   14.37   0
  -9 -16   4   -1.10   13.07   0
  -9 -16  10   11.01   13.54   0
  -9 -15   4    4.85   12.92   0
  -9 -15   9   -4.73   12.31   0
  -9 -14   4    4.06   13.35   0
  -9 -14   5   13.29   13.45   0
  -9 -14   7   15.92   12.81   0
  -9 -14   8    5.30   11.99   0
  -9 -13   5    6.91   12.54   0
  -9 -13   6   12.37   13.10   0
  -8 -23  16   -2.16   14.48   0
  -8 -22  16   -2.70   13.72   0
  -8 -21  16    0.69   15.03   0
  -8 -20  16   -5.96   14.56   0
  -8 -19  16   -7.63   13.67   0
  -8 -18   0   -2.79   12.93   0
  -8 -16  -1   -7.68   12.52   0
  -8 -16  15   10.91   13.32   0
  -8 -10  -1  -11.64   10.47   0
  -8 -10   9   46.76   11.37   0
  -8  -9   0    4.12   10.52   0
  -8  -9   7    6.05    9.29   0
  -7 -20  -2    8.61   11.67   0
  -7 -20  19   -1.69   12.20   0
  -7 -17  18   18.84   11.78   0
  -7 -16  -4    0.35   11.99   0
  -7 -12  -5   50.14   10.58   0
  -7  -9  11   12.58    9.03   0
  -7  -6   4    0.48    7.59   0
  -6 -20  21   -0.35   11.87   0
  -6 -13  -7   -4.19    9.75   0
  -6 -10  -7   -1.82    8.62   0
  -6  -7  -6   32.20    7.74   0
  -6  -5   6   12.51    6.52   0
  -6  -4   0   10.45    5.69   0
  -6  -4   1   14.51    6.26   0
  -6  -4   2   95.43    7.12   0
  -5 -22  23    5.97   12.13   0
  -5 -19  22    3.04   11.45   0
  -5 -17  21   24.01   10.65   0
  -5 -11  -9   51.61    8.55   0
  -5  -7  -8   14.28    7.35   0
  -5  -3  -3   53.52    5.25   0
  -5  -3   3  158.30    7.04   0
  -4 -19  23    5.46   10.99   0
  -4  -8 -10   47.31    6.91   0
  -4  -3   6  261.97    6.96   0
  -3  -7 -11   32.39    5.14   0
  -3  -7  14  114.40    6.42   0
  -3  -5 -10   90.22    5.03   0
  -3  -1   0   32.33    3.13   0
  -2 -11  19    1.50    5.61   0
  -2 -10  18    2.91    5.29   0
  -2  -9  17    7.72    4.75   0
  -2  -7 -12   34.15    4.17   0
  -2  -2   6   86.44    3.30   0
  -9 -18   7   11.43   13.96   0
  -9 -18   8   -4.76   13.46   0
  -9 -18   9    9.05   13.79   0
  -9 -17   6    0.40   13.28   0
  -9 -17   7    0.87   14.16   0
  -9 -17   8   10.46   14.46   0
  -9 -17   9  -13.12   12.28   0
  -9 -16   5   20.38   14.49   0
  -9 -16   6    2.86   13.05   0
  -9 -16   7   34.77   14.79   0
  -9 -16   8   -3.79   13.12   0
  -9 -16   9    5.19   13.66   0
  -9 -15   5   11.33   14.20   0
  -9 -15   6    6.81   13.12   0
  -9 -15   7   -0.26   12.97   0
  -9 -15   8  -13.59   12.32   0
  -9 -14   6   -0.85   11.93   0
  -8 -23  15  -12.68   14.04   0
  -8 -19   1   14.34   13.75   0
  -8 -17  15   -3.75   12.43   0
  -8 -15  14   16.56   12.91   0
  -8 -14  13    0.73   12.30   0
  -8 -12  11   10.90   11.75   0
  -8 -11  10   34.29   11.96   0
  -8 -10   8   -0.37   10.64   0
  -8  -9   1   33.91   11.08   0
  -8  -9   6    6.63   10.26   0
  -7 -23  19    4.48   12.48   0
  -7 -22  19    4.85   12.11   0
  -7 -21  -1   -5.39   11.82   0
  -7 -21  19   11.84   12.51   0
  -7 -18  -3    0.92   11.42   0
  -7 -18  18    9.92   13.09   0
  -7 -16  17    3.19   12.81   0
  -7 -12  14   39.32   11.58   0
  -7 -11  13   80.47   11.65   0
  -7 -10  12   18.03   10.12   0
  -7  -9  -4   40.26   10.06   0
  -7  -8   9    5.19    8.84   0
  -7  -7  -2   -5.33    8.23   0
  -7  -7   7    0.55    6.81   0
  -7  -6   0    4.47    6.51   0
  -7  -6   1  166.92   10.55   0
  -7  -6   2   21.84    8.05   0
  -7  -6   3    3.53    7.98   0
  -6 -21  21    4.39   13.16   0
  -6 -20  -4    4.25   11.99   0
  -6 -18  20   17.06   10.61   0
  -6 -16  -6    3.66   11.92   0
  -6 -16  19   24.69   10.59   0
  -6 -12  -7   -6.48    8.95   0
  -6 -12  16   18.78    9.42   0
  -6 -11  -7    1.57    8.43   0
  -6  -7  10   29.74    7.10   0
  -6  -6   8    3.88    6.57   0
  -5 -24  23   12.20   12.52   0
  -5 -23  23   -6.50   12.33   0
  -5 -14  19    0.52    9.16   0
  -5  -4   6  148.13    7.20   0
  -4 -22  24    4.25   11.37   0
  -4 -17  22   10.37    9.38   0
  -4 -14  20    7.28    9.19   0
  -4  -7  13   56.04    6.47   0
  -4  -5  10   16.15    4.37   0
  -4  -4   8   72.23    5.52   0
  -4  -2   2  655.47    9.83   0
  -3  -3  -8    1.36    3.25   0
  -3  -1  -2    4.58    2.79   0
  -3  -1  -1   28.11    3.28   0
  -2  -2  -8    3.30    2.12   0
  -1  -7  15  165.11    5.00   0
  -8 -23  14   -4.05   15.37   0
  -8 -22  15   -6.04   13.93   0
  -8 -21   3    1.83   13.33   0
  -8 -21  15    5.25   15.27   0
  -8 -20   2   -3.02   12.58   0
  -8 -19  15    4.47   15.12   0
  -8 -18  15    7.98   13.32   0
  -8 -17   0    6.80   12.05   0
  -8 -16  14   20.73   13.39   0
  -8 -13  12   -0.39   10.74   0
  -8 -10   0   24.75   11.00   0
  -8  -9   2  -10.73    8.78   0
  -8  -9   3    3.63    9.79   0
  -8  -9   4  -15.27    9.53   0
  -8  -9   5   22.04    9.72   0
  -7 -19  -2   -6.84   12.74   0
  -7 -15  -4   13.72   10.52   0
  -7 -10  -4   23.19   10.36   0
  -6 -24  21    0.95   13.79   0
  -6 -23  21    5.94   13.41   0
  -6 -22  21  -15.29   11.40   0
  -6 -18  -5   -9.70   10.98   0
  -6  -8  -6    5.65    7.83   0
  -5 -20  22   -4.14   11.64   0
  -5 -15  -8   13.38   10.10   0
  -5 -13  18    6.16    9.17   0
  -5  -6  10   27.98    5.99   0
  -5  -3  -2   36.26    5.13   0
  -5  -3   2   35.66    4.74   0
  -4 -23  24   -2.49   12.33   0
  -4  -9 -10  122.31    8.56   0
  -4  -6  -9    6.43    4.99   0
  -4  -2  -3    3.41    3.43   0
  -3 -13  20   23.42    8.06   0
  -3  -4  -9   15.93    3.76   0
  -2  -5 -11   23.02    3.37   0
  -1 -13  21    2.42    5.83   0
   0  -3   9    1.56    1.23   0
  -8 -23   7    3.76   13.92   0
  -8 -23  13   -5.59   15.03   0
  -8 -22  14  -10.30   14.31   0
  -8 -20  15   26.62   14.16   0
  -8 -18   1   14.37   12.76   0
  -8 -17  14   -2.06   14.14   0
  -8 -16   0    3.51   12.29   0
  -8 -15  13   56.37   13.42   0
  -8 -12  10    7.50   11.90   0
  -8 -11   0   35.57   11.76   0
  -8 -11   9   37.73   10.64   0
  -8 -10   1    3.25   10.81   0
  -8 -10   7   -6.73   10.48   0
  -7 -20  -1    8.14   12.86   0
  -7 -20  18   15.45   13.73   0
  -7 -19  18   -7.69   12.11   0
  -7 -17  -3    5.92   11.72   0
  -7 -14  -4    4.99   10.27   0
  -7 -13  -4   25.00   10.89   0
  -7 -12  -4   -2.50   10.38   0
  -7 -11  -4   -6.31   10.02   0
  -7  -9  10   38.71    9.43   0
  -7  -8   8   15.93    8.79   0
  -7  -7  -1   32.90    9.65   0
  -7  -7   6    5.22    7.08   0
  -6 -21  -3    9.60   12.44   0
  -6 -19  20    8.25   10.47   0
  -6 -17  19   14.30   11.44   0
  -6 -15  -6    9.87   10.84   0
  -6 -15  18   -8.44    9.67   0
  -6  -8  11    7.33    7.65   0
  -6  -5   5   23.05    5.96   0
  -5 -18  21   20.30   11.31   0
  -5 -16  20   -0.35    9.87   0
  -5 -12  17   34.20    9.06   0
  -5  -8  -8    0.95    6.99   0
  -5  -6  -7    2.42    5.87   0
  -5  -5  -6   23.89    5.90   0
  -5  -5   8  102.20    6.76   0
  -5  -3  -1   94.49    5.56   0
  -5  -3   0   -2.61    4.42   0
  -5  -3   1   29.91    4.56   0
  -4 -24  24   -1.96   11.79   0
  -4 -20  23   -3.86   11.50   0
  -4 -13  19    2.06    7.91   0
  -4 -12 -10   10.53    8.04   0
  -4 -10 -10    6.84    7.21   0
  -4  -8  14   36.68    6.47   0
  -4  -2  -2   23.84    3.80   0
  -4  -2   1   90.45    4.71   0
  -3 -16  22   -4.23    8.30   0
  -3 -12  19    8.19    7.21   0
  -3  -8 -11   35.19    5.75   0
  -3  -8  15  199.25    7.59   0
  -2 -15  22    8.09    6.91   0
  -2  -3   8   15.17    2.89   0
  -8 -23   8   -8.01   13.80   0
  -8 -23   9    2.42   15.21   0
  -8 -23  12   11.62   14.47   0
  -8 -22   6    4.56   14.09   0
  -8 -21  14   -6.76   14.26   0
  -8 -20  14    0.89   14.08   0
  -8 -19  14   15.93   14.41   0
  -8 -18  14   -7.67   12.98   0
  -8 -16  13   18.67   13.67   0
  -8 -14  12   -0.77   11.37   0
  -8 -13  11   -1.50   11.75   0
  -8 -12   0   -0.80   11.46   0
  -8 -11   1   -2.14   11.12   0
  -8 -11   8    9.52   10.66   0
  -8 -10   2   19.58   11.14   0
  -8 -10   3   28.36   10.98   0
  -8 -10   5   17.58   10.82   0
  -8 -10   6   -1.43    9.51   0
  -7 -22   1   -2.29   14.05   0
  -7 -21   0   -7.58   11.72   0
  -7 -21  18    2.86   12.99   0
  -7 -18  -2   10.76   12.28   0
  -7 -16  -3    4.26   11.51   0
  -7 -10  11   44.17   10.67   0
  -7  -8  -2    9.06    8.73   0
  -7  -7   0   20.12    8.22   0
  -7  -7   5    1.26    7.80   0
  -6 -20  20   16.63   12.63   0
  -6 -19  -4    2.52   12.14   0
  -6 -17  -5    3.88   12.69   0
  -6 -14  17   15.67   10.11   0
  -6  -9  -6    3.48    8.11   0
  -6  -7   9   23.85    7.15   0
  -6  -6   7   17.28    6.83   0
  -6  -5  -2   26.73    6.32   0
  -6  -5   4   91.56    7.87   0
  -5 -21  22    9.07   12.20   0
  -5 -17  -7   -5.76   11.00   0
  -5 -14  -8    4.40    9.89   0
  -5 -11  16    7.75    8.39   0
  -5 -10  15    1.86    7.56   0
  -4 -18  22   21.93   11.23   0
  -4 -16  21  -11.58    9.09   0
  -4 -12  18   -3.34    8.05   0
  -4 -11 -10   -0.12    6.97   0
  -4  -5  -8    4.38    4.80   0
  -4  -4  -7  151.20    6.29   0
  -4  -3   5    6.66    3.87   0
  -4  -2  -1   30.00    4.02   0
  -4  -2   0    0.59    3.12   0
  -3 -18  23  -12.89    9.13   0
  -3 -11  18    2.20    6.57   0
  -3  -9  16   26.53    6.03   0
  -3  -4   9   14.83    3.34   0
  -2  -6  13   55.38    4.17   0
  -8 -23  10   10.82   14.65   0
  -8 -22   7   16.11   14.69   0
  -8 -22  12    9.14   14.65   0
  -8 -22  13    3.80   14.83   0
  -8 -21   5    7.93   13.47   0
  -8 -21  13   -3.57   14.70   0
  -8 -20   4   -2.54   13.43   0
  -8 -17  13   -2.28   13.25   0
  -8 -15  12   -4.99   12.33   0
  -8 -14  11    7.53   12.29   0
  -8 -13  10   11.49   12.17   0
  -8 -12   1   17.85   11.87   0
  -8 -12   9   25.35   11.39   0
  -8 -11   2   42.63   12.04   0
  -8 -11   7   -1.00   10.90   0
  -8 -10   4   15.23    9.54   0
  -7 -15  -3   -8.95   11.32   0
  -7 -13  14    0.89   11.06   0
  -7 -12  13    8.81   10.62   0
  -7 -11  12   -7.03    8.92   0
  -7  -9   9   36.45    9.91   0
  -7  -8   7   29.65    8.76   0
  -7  -7   1   16.11    8.29   0
  -7  -7   4   25.68    8.28   0
  -6 -24  20   16.40   14.19   0
  -6 -22  20    2.88   12.78   0
  -6 -21  20   -4.64   12.27   0
  -6 -18  19   -2.57   11.65   0
  -6 -16  18   -3.41   11.31   0
  -6 -14  -6   -8.37    9.83   0
  -6 -13  -6   -0.52    9.64   0
  -6 -13  16   -2.10    9.98   0
  -6 -10  -6  125.09   10.71   0
  -6  -9  12   56.02    9.16   0
  -6  -5  -1  206.31    9.25   0
  -5 -23  22    5.03   12.63   0
  -5 -22  22    8.71   12.42   0
  -5 -15  19   12.00    9.75   0
  -5 -13  -8    2.56    9.33   0
  -5  -9  -8  113.61    9.08   0
  -5  -7  11    5.26    5.64   0
  -5  -4  -4  170.51    7.14   0
  -5  -4   5   13.08    4.44   0
  -4 -21  23    1.77   12.10   0
  -4 -11  17   12.75    7.35   0
  -4 -10  16   22.12    7.38   0
  -4  -9  15   72.69    7.25   0
  -3 -10  17   36.40    6.72   0
  -3  -2   4  168.90    4.90   0
  -1 -12  20   40.25    5.92   0
  -1  -8  16   -0.75    3.51   0
  -1  -5  12   48.77    3.05   0
  -8 -22   8  -18.93   13.54   0
  -8 -22   9    7.09   13.97   0
  -8 -22  10   21.86   14.19   0
  -8 -22  11    7.05   14.36   0
  -8 -21   6   16.01   13.85   0
  -8 -21  12   -0.80   14.27   0
  -8 -20  13   -4.81   13.84   0
  -8 -19  13   11.56   13.71   0
  -8 -18  13   -1.63   13.58   0
  -8 -16  12   -4.81   13.28   0
  -8 -14   1   11.80   11.79   0
  -8 -13   1   41.64   12.47   0
  -8 -11   3    6.88   10.85   0
  -8 -11   4    9.20   10.92   0
  -8 -11   5    9.79   11.06   0
  -8 -11   6   11.27   11.21   0
  -7 -20   0   -0.41   12.77   0
  -7 -19  -1  -11.72   11.26   0
  -7 -17  -2    9.83   11.94   0
  -7 -15  15   13.46   12.32   0
  -7 -14  -3   -2.42   11.09   0
  -7 -11  -3   19.75   10.91   0
  -7  -9  -2   42.31   10.22   0
  -7  -8  -1   90.26   10.83   0
  -7  -7   2   24.43    7.29   0
  -7  -7   3   14.81    7.22   0
  -6 -23  20   13.16   11.92   0
  -6 -20  -3    5.53   12.42   0
  -6 -16  -5   -5.56   11.20   0
  -6 -12  -6    5.81    9.17   0
  -6 -10  13   16.70    9.14   0
  -6  -8  -5   84.59    9.54   0
  -6  -6  -3   11.95    6.56   0
  -6  -5   0    2.95    6.32   0
  -6  -5   2   37.22    6.89   0
  -6  -5   3   90.05    7.19   0
  -5 -24  22    4.16   11.67   0
  -5 -20  -5    0.24   12.16   0
  -5 -19  21    3.33   11.12   0
  -5 -17  20   -1.36   10.26   0
  -5 -12  -8   13.39    9.25   0
  -5 -10  -8   17.33    7.91   0
  -5  -7  -7   -2.31    6.46   0
  -4 -15  20   18.47    9.51   0
  -4  -7  -9    5.24    5.69   0
  -3 -21  24    2.47    9.60   0
  -3 -15  21   24.86    8.82   0
  -3  -9 -11  144.75    7.62   0
  -3  -6 -10   71.32    5.23   0
  -3  -6  12    7.27    4.26   0
  -2 -14  21   -4.66    7.09   0
  -2  -4 -10   67.86    3.73   0
  -2  -3  -9  104.29    3.84   0
  -2  -1  -5  267.83    4.30   0
  -2  -1   2 2913.58   13.40   0
  -1 -11  19   36.17    5.32   0
  -8 -21   7   14.12   14.55   0
  -8 -21   8   -7.26   14.41   0
  -8 -21   9    4.30   15.02   0
  -8 -21  10   12.55   14.54   0
  -8 -21  11   12.93   14.55   0
  -8 -20   5   -2.24   13.14   0
  -8 -20   6  -10.60   14.77   0
  -8 -20  12   20.14   13.41   0
  -8 -19   4    4.66   13.32   0
  -8 -19  12   -8.55   13.58   0
  -8 -18   3   22.39   13.57   0
  -8 -18  12   -7.16   13.50   0
  -8 -17  12   -3.22   12.96   0
  -8 -16   2    3.17   12.23   0
  -8 -15   2    1.29   12.54   0
  -8 -15  11   16.18   13.16   0
  -8 -14   2   10.38   12.49   0
  -8 -14  10    8.43   12.02   0
  -8 -13   2  -14.23   11.69   0
  -8 -13   9   38.10   12.19   0
  -8 -12   3   -4.43   11.29   0
  -8 -12   7   23.76   11.77   0
  -7 -24  16    0.58   13.70   0
  -7 -22   2    2.55   12.55   0
  -7 -21   1   -3.50   11.58   0
  -7 -14  14   16.29   11.68   0
  -7 -13  -3   -4.01   10.02   0
  -7 -12  -3    3.35    9.91   0
  -7 -11  11   30.08   10.72   0
  -7 -10  10   -3.10    8.40   0
  -7  -9   8    4.77    9.29   0
  -7  -8   6    1.93    8.05   0
  -6 -22  -1    7.13   12.91   0
  -6 -21  -2    2.56   12.35   0
  -6 -19  19    5.78   11.24   0
  -6 -18  -4    3.33   11.78   0
  -6 -15  17    8.03   11.32   0
  -6  -8  10   -4.45    6.82   0
  -6  -6   6   60.09    7.60   0
  -6  -5   1   61.86    6.63   0
  -5 -20  21   18.59   12.20   0
  -5 -18  -6   10.03   11.19   0
  -5 -16  -7   -5.26    9.63   0
  -5 -14  18   14.03    9.50   0
  -5  -6   9   66.98    6.62   0
  -5  -5   7  107.86    7.03   0
  -5  -4  -3  133.50    6.64   0
  -5  -4   4    3.24    4.93   0
  -4 -22  23   -7.03   11.05   0
  -4 -19  22    4.64   10.56   0
  -4  -5   9   10.02    4.50   0
  -4  -4   7   11.75    4.08   0
  -3 -10 -11   14.45    6.13   0
  -1 -10  18   -5.81    4.27   0
  -1  -9  17   -2.48    4.02   0
  -8 -20   7   11.76   14.11   0
  -8 -20  10   -1.57   13.79   0
  -8 -20  11   10.87   13.82   0
  -8 -19   5   -7.33   13.02   0
  -8 -19  11    9.59   14.03   0
  -8 -18   4    1.62   12.62   0
  -8 -18  11   -3.18   13.92   0
  -8 -17   3   18.81   13.61   0
  -8 -17  11    1.87   13.31   0
  -8 -16   3   16.98   13.67   0
  -8 -16  11    4.23   13.11   0
  -8 -15  10   -6.05   12.66   0
  -8 -14   9   -8.17   11.57   0
  -8 -13   3   16.85   12.15   0
  -8 -13   8   13.38   11.80   0
  -8 -12   4   16.62   11.88   0
  -8 -12   5   16.44   11.45   0
  -8 -12   6   11.52   11.41   0
  -7 -24  15    9.89   15.41   0
  -7 -23  16    6.86   13.44   0
  -7 -19   0    0.19   12.64   0
  -7 -18  -1    2.74   11.39   0
  -7 -16  -2   15.68   11.41   0
  -7 -16  15    4.34   11.90   0
  -7 -13  13    3.20   10.88   0
  -7 -12  12   14.27   11.05   0
  -7  -9  -1   -6.15    9.05   0
  -7  -8   0   97.83    9.89   0
  -7  -8   1    7.41    8.82   0
  -6 -25  19    9.78   12.41   0
  -6 -24  19   11.54   13.67   0
  -6 -20  19    1.72   11.50   0
  -6 -17  18   -6.61   10.45   0
  -6 -15  -5   -0.71   10.47   0
  -6  -9  -5   11.08    8.56   0
  -6  -9  11   -5.68    8.29   0
  -6  -7   8   40.22    6.79   0
  -5 -21  -4    4.64   11.92   0
  -5 -13  17   11.11    9.30   0
  -5  -6  -6   21.52    5.87   0
  -4 -24  23   -1.55   12.52   0
  -4 -23  23  -10.38   11.35   0
  -4 -17  21   12.65    9.62   0
  -3 -22  24    1.80   10.47   0
  -3 -19  23   -1.40    9.08   0
  -3 -17  22    2.68    8.32   0
  -3  -2  -5   64.41    3.64   0
  -2  -7  14   19.91    4.17   0
  -8 -20   8   -0.20   13.44   0
  -8 -20   9   -6.81   13.75   0
  -8 -19   6   19.25   14.59   0
  -8 -19   7    2.45   13.84   0
  -8 -19   8   -8.62   13.40   0
  -8 -19   9   -7.74   13.80   0
  -8 -19  10  -15.10   12.31   0
  -8 -18   5   13.98   13.22   0
  -8 -18  10    1.49   13.98   0
  -8 -17   4   -1.11   13.33   0
  -8 -17  10    0.45   13.39   0
  -8 -16   4  -15.88   12.74   0
  -8 -16  10   12.62   12.82   0
  -8 -15   3   19.94   12.96   0
  -8 -15   9   11.12   12.52   0
  -8 -14   3    4.07   12.45   0
  -8 -14   4  -19.12   12.18   0
  -8 -14   8  -15.47   11.03   0
  -8 -13   4   15.03   12.07   0
  -8 -13   5    0.28   11.35   0
  -8 -13   6   25.91   11.62   0
  -8 -13   7    0.55   10.55   0
  -7 -22   3   -0.11   12.30   0
  -7 -22  16  -13.12   12.84   0
  -7 -21   2    5.37   12.54   0
  -7 -21  16   -0.36   13.24   0
  -7 -20   1   17.07   12.76   0
  -7 -20  16  -14.99   12.64   0
  -7 -19  16   -1.31   13.45   0
  -7 -17  -1    2.87   12.26   0
  -7 -17  15  -17.62   13.28   0
  -7 -15  -2   14.34   11.15   0
  -7 -15  14   -4.85   11.73   0
  -7 -14  -2   -5.83   11.32   0
  -7 -10   9   23.34    9.91   0
  -7  -9   7   19.57    9.61   0
  -7  -8   2    7.38    8.67   0
  -7  -8   3   18.36    8.71   0
  -7  -8   4    2.05    7.25   0
  -6 -23  19    3.16   11.97   0
  -6 -22  19    2.04   12.37   0
  -6 -21  19   -1.16   11.93   0
  -6 -19  -3   16.68   11.63   0
  -6 -18  18   -0.67   12.22   0
  -6 -17  -4    6.49   11.73   0
  -6 -14  -5   -2.55    9.93   0
  -6  -6  -2    3.82    5.40   0
  -5 -25  21   -0.95   13.82   0
  -5 -22  -3    4.97   12.28   0
  -5 -22  21   -6.66   12.36   0
  -5 -21  21    8.30   11.81   0
  -5 -18  20   24.21   10.92   0
  -5 -16  19   17.80    9.59   0
  -5 -15  -7   12.60    9.82   0
  -5 -12  16   25.94    9.27   0
  -5  -8  -7   -5.14    6.80   0
  -5  -4  -2   16.19    4.80   0
  -5  -4   3   25.76    5.30   0
  -4 -25  23   10.90   11.90   0
  -4 -14  -9    3.36    8.75   0
  -4 -14  19   -8.17    8.30   0
  -4  -8  -9    3.09    6.31   0
  -4  -6  -8    8.60    5.18   0
  -4  -3  -4   95.88    5.27   0
  -3 -23  24    7.98   12.41   0
  -3 -14  20   20.64    8.07   0
  -3  -3  -7   69.25    4.13   0
  -3  -2   3  325.81    6.42   0
  -2 -13  20   37.34    6.88   0
  -8 -18   6    5.50   13.88   0
  -8 -18   7   12.96   12.78   0
  -8 -18   8   -3.41   12.97   0
  -8 -18   9    1.41   12.37   0
  -8 -17   6    8.49   12.98   0
  -8 -17   7    9.77   13.84   0
  -8 -17   8   -8.70   13.08   0
  -8 -17   9   -4.48   12.00   0
  -8 -16   5   19.95   13.11   0
  -8 -16   8   -3.69   12.33   0
  -8 -16   9    3.37   12.56   0
  -8 -15   4   -7.25   12.96   0
  -8 -15   5    3.63   11.99   0
  -8 -15   6  -14.69   12.13   0
  -8 -15   7   30.58   12.73   0
  -8 -15   8   18.06   12.03   0
  -8 -14   6    9.65   11.99   0
  -8 -14   7   -8.47   11.67   0
  -7 -24   7   -1.71   13.51   0
  -7 -24  14    4.77   14.02   0
  -7 -23  15   17.76   14.32   0
  -7 -22  15  -13.07   14.47   0
  -7 -18   0    1.99   12.81   0
  -7 -18  15    0.22   12.66   0
  -7 -16  -1   11.76   12.88   0
  -7 -14  13  -13.51   10.83   0
  -7 -13  -2    0.58   10.69   0
  -7 -13  12    2.65   11.12   0
  -7 -12  11   -4.91   10.53   0
  -7 -11  10   -1.37    9.67   0
  -7 -10  -1   50.23   10.30   0
  -7  -9   0   78.13   10.85   0
  -6 -21  -1   -6.37   12.51   0
  -6 -20  -2    8.75   12.78   0
  -6 -16  17   -1.64   10.83   0
  -6 -13  -5   -2.50    9.57   0
  -6 -12  -5    9.32    9.28   0
  -6 -11  -5    4.25    8.99   0
  -6 -11  13   -1.79    9.32   0
  -6 -10  12   59.06    9.77   0
  -6  -7  -3   17.60    7.31   0
  -6  -7   7   31.67    7.41   0
  -6  -6  -1   85.24    7.79   0
  -6  -6   4   12.30    6.80   0
  -5 -24  21  -11.10   11.17   0
  -5 -23  21    4.90   11.37   0
  -5 -19  -5    8.12   11.05   0
  -5 -17  -6   -2.03   10.28   0
  -5 -14  -7  -12.75    9.65   0
  -5 -11  15    9.54    8.55   0
  -5  -7  10   -1.27    5.82   0
  -5  -5   6   -0.55    5.04   0
  -4 -20  22   -6.81   11.29   0
  -4 -13  -9   -3.82    8.14   0
  -4 -13  18   16.81    8.36   0
  -4  -9  -9    0.88    6.99   0
  -4  -5  -7   88.86    6.12   0
  -3 -24  24   18.24   12.64   0
  -3 -20  23    7.27   10.65   0
  -3  -7  13    6.62    4.56   0
  -3  -5  -9    5.65    4.02   0
  -3  -3   6   81.40    4.26   0
  -2 -16  22   10.23    7.73   0
  -2  -2   5  427.66    5.90   0
  -8 -16   6    8.79   11.81   0
  -8 -16   7   23.18   12.33   0
  -7 -24   8    2.95   13.80   0
  -7 -24   9   -0.57   14.89   0
  -7 -24  12   18.31   14.23   0
  -7 -24  13   13.76   14.54   0
  -7 -23   6    8.45   14.18   0
  -7 -23  14  -17.51   13.64   0
  -7 -21  15    8.91   13.34   0
  -7 -20  15   10.43   13.12   0
  -7 -19   1    8.74   12.30   0
  -7 -19  15    9.35   12.65   0
  -7 -16  14   17.31   12.44   0
  -7 -11  -1   -6.44    9.96   0
  -7 -10   8   -1.62    9.36   0
  -7  -9   1    8.17    9.43   0
  -7  -9   5   -0.93    9.21   0
  -7  -9   6   10.19    8.48   0
  -6 -23   1   -4.21   12.25   0
  -6 -22   0    5.17   11.50   0
  -6 -19  18   -2.41   11.33   0
  -6 -18  -3    0.72   11.98   0
  -6 -16  -4   -5.82   10.60   0
  -6  -6   0  103.10    8.23   0
  -6  -6   3   -2.50    6.55   0
  -5 -19  20    6.36   10.15   0
  -5 -17  19   -3.56   10.09   0
  -5 -15  18   -1.29    9.41   0
  -5 -13  -7   -2.83    9.35   0
  -5  -9  -7    5.47    7.37   0
  -5  -7  -6   -0.36    5.96   0
  -5  -6   8   34.59    5.90   0
  -5  -5  -4   16.51    5.24   0
  -5  -4  -1   20.33    4.39   0
  -5  -4   0   95.80    6.34   0
  -5  -4   1   64.84    5.86   0
  -5  -4   2   26.65    4.69   0
  -4 -21  22   -7.65   11.03   0
  -4 -18  21   25.93   10.56   0
  -4 -16  -8    0.19    9.33   0
  -4 -16  20   12.66    9.52   0
  -4 -12  -9   -0.09    7.84   0
  -4 -10  -9   28.00    7.91   0
  -4  -3   3  883.01   11.57   0
  -3 -25  24   -6.04   11.47   0
  -3 -16  21   13.84    9.36   0
  -3 -13  19   22.89    7.47   0
  -3  -4  -8   96.15    4.71   0
  -2 -18  23   14.73    8.73   0
  -2 -12  19    3.77    6.08   0
  -2  -8  15    5.56    4.03   0
  -2  -5  11   12.25    3.19   0
  -2  -1  -4   24.31    2.35   0
  -2  -1   1 6696.95   19.91   0
  -7 -24  10   15.79   14.42   0
  -7 -24  11   -1.62   14.23   0
  -7 -23   7    6.14   14.48   0
  -7 -23  13   19.44   14.46   0
  -7 -22   5    7.69   13.57   0
  -7 -22  14    2.05   14.04   0
  -7 -17   0   12.23   11.73   0
  -7 -17  14   10.84   12.08   0
  -7 -15  13   22.09   12.48   0
  -7 -14  12    3.27   11.56   0
  -7 -11   9   29.00   10.40   0
  -7 -10   7   42.86   10.42   0
  -7  -9   2    5.58    8.99   0
  -7  -9   3    8.93    8.87   0
  -7  -9   4   -6.27    8.88   0
  -6 -21  18   -1.26   12.07   0
  -6 -20  18   -5.23   11.88   0
  -6 -19  -2   32.10   12.61   0
  -6 -15  -4  -13.05   10.05   0
  -6  -9  10   11.83    7.69   0
  -6  -7  -2   13.95    7.03   0
  -6  -6   1  443.95   12.03   0
  -6  -6   2    2.96    5.75   0
  -5 -20  -4    4.60   11.50   0
  -5 -20  20   -6.63   11.25   0
  -5 -14  17  -11.82    9.46   0
  -5 -12  -7   -6.78    8.11   0
  -5 -11  -7   -5.58    8.06   0
  -5 -10  -7   -3.31    7.79   0
  -5  -8  11   54.29    6.92   0
  -4 -22  22   -1.12   11.29   0
  -4 -12  17   -3.19    7.17   0
  -4 -11  16    8.47    7.46   0
  -4 -10  15   59.29    8.07   0
  -4  -9  14   -5.89    6.06   0
  -4  -6  10   22.23    4.98   0
  -4  -4   6   23.25    3.82   0
  -4  -3  -3    2.26    3.46   0
  -3 -18  22   -1.79    8.83   0
  -3  -8  14  156.50    7.14   0
  -3  -4   8   37.34    3.73   0
  -7 -23   8    6.99   13.78   0
  -7 -23  11   -0.20   14.25   0
  -7 -23  12    2.57   13.36   0
  -7 -22  13    8.21   14.46   0
  -7 -21   4   -3.85   12.67   0
  -7 -21  14   14.21   13.98   0
  -7 -20  14   19.28   13.03   0
  -7 -19  14   21.57   13.07   0
  -7 -18  14   -5.32   13.07   0
  -7 -16  13   -2.41   12.27   0
  -7 -13  11    6.78   11.03   0
  -7 -12  10   -1.07    8.94   0
  -7 -11   0   -9.49    9.68   0
  -7 -10   1   15.98   10.07   0
  -6 -13  14   18.73   10.53   0
  -6 -10  11   31.93    9.77   0
  -6  -8   8    2.65    7.16   0
  -6  -7   6   12.72    6.22   0
  -5 -25  20   -5.45   11.91   0
  -5 -21  20    6.34   11.10   0
  -5  -5   5   20.78    5.43   0
  -4  -5   8  160.14    6.53   0
  -4  -3   2    2.84    3.76   0
  -3  -2  -4  126.72    4.24   0
  -3  -2   2  148.91    4.86   0
  -7 -11   8   95.42   10.80   0
  -7 -10   6   35.01    9.29   0
 -10   4 -16    8.00    7.59   0
  -9   4 -17   -1.52    8.11   0
  -7   2 -15    7.10    7.56   0
  -7   6 -21   18.27    9.59   0
  -7  12 -27  -14.65   11.73   0
  -6   5 -20    7.16    9.73   0
  -5  -1  -9    0.68    4.11   0
  -5  13 -28    0.29   11.84   0
  -5  16 -30   -0.91   12.12   0
  -3   5 -20    2.82    9.86   0
  -3  15 -29   -0.49   12.17   0
  -3  17 -30    8.25   12.72   0
  -2  -1  -8   26.63    3.67   0
  -2   0 -11   32.94    5.14   0
  -2   7 -22   61.19   11.40   0
  -2   8 -23  -10.12   11.06   0
  -2   9 -24   31.45   11.81   0
  -2  16 -29    4.40   13.68   0
  -2  18 -30   11.22   12.83   0
  -1  -1  -6   39.96    3.28   0
  -1   0 -10   13.66    4.59   0
  -1   5 -19   -1.20    9.12   0
  -1  12 -26   21.00   12.02   0
  -1  15 -28   -0.82   12.38   0
  -1  17 -29   13.26   12.63   0
   0   0  -8    3.28    3.48   0
   0  13 -26   -6.15   12.24   0
   0  19 -29    9.91   12.19   0
   1   1  -9   18.55    3.77   0
   1   3 -14   39.74    6.43   0
   1  13 -25   -2.36   11.83   0
   1  17 -27    2.02   12.86   0
   1  20 -28    1.84   11.72   0
   2   6 -17    0.53    8.12   0
   2  12 -23   39.32   11.51   0
   2  18 -26  -11.87   11.37   0
   3   5 -13    5.64    5.61   0
   3  17 -24    6.84   10.07   0
   4   7 -13   53.14    6.30   0
   4   8  -3   27.01    1.23   0
   5  10 -11   -0.37    4.51   0
   5  16 -17   -4.45    7.83   0
   5  17 -17    7.45    7.30   0
 -10   6 -19    9.57    8.38   0
  -9   7 -21   -9.12    9.51   0
  -9  13 -27   -7.68   11.35   0
  -8   3 -16    5.66    7.87   0
  -8   5 -19  -13.84    8.35   0
  -7   1 -13    4.61    6.26   0
  -7   7 -22   -1.04   10.27   0
  -7  11 -26    0.73   10.89   0
  -6   3 -17    7.21    8.16   0
  -4  12 -27   19.25   12.72   0
  -4  15 -29  -10.29   12.40   0
  -3   3 -17   19.32    8.65   0
  -3   6 -21    3.17   10.48   0
  -3  10 -25    2.53   13.23   0
  -3  11 -26    8.75   12.37   0
  -2   1 -13   74.58    6.82   0
  -2   2 -15   63.45    8.56   0
  -2  13 -27    3.67   12.07   0
  -1   3 -16   14.30    7.94   0
  -1  20 -30   -3.08   12.12   0
   0   1 -11   45.00    5.19   0
   0   3 -15   14.59    7.19   0
   0   5 -18    6.66    8.74   0
   0  12 -25    6.91   11.59   0
   0  15 -27   -0.61   12.71   0
   0  17 -28    6.33   12.10   0
   1   5 -17   40.03    8.33   0
   1  12 -24    3.55   11.47   0
   1  15 -26   28.34   12.90   0
   1  21 -28    2.05   11.65   0
   2   2  -8  546.93    8.95   0
   2   7 -18   22.38    8.75   0
   2  11 -22   -6.89   10.10   0
   2  14 -24   59.40   13.40   0
   3   4 -10   -1.69    3.90   0
   3   7 -16   -2.92    7.69   0
   3  12 -21    7.67   10.06   0
   3  18 -24   -7.26   10.17   0
   3  23 -24   -3.43    9.96   0
   4   6 -10   27.49    4.17   0
   4  14 -20   -1.36    9.19   0
   4  16 -21    7.98    8.46   0
   4  21 -21   -7.96    9.09   0
   5  10 -10   -3.36    3.81   0
   5  10  -9   78.12    4.46   0
   5  11 -13    1.32    5.51   0
   5  12 -14   33.95    6.93   0
   5  13 -15   30.89    7.36   0
   5  14 -16   61.29    7.90   0
   5  18 -16   -2.11    6.70   0
 -10   2 -12   -3.45    5.15   0
 -10   3 -14   10.23    6.40   0
  -9   1 -11   29.96    5.33   0
  -9   3 -15   13.69    7.14   0
  -9   8 -22   23.87   10.44   0
  -9  11 -25   -8.69   10.83   0
  -9  12 -26    1.71   11.28   0
  -8  -1  -6   19.28    2.84   0
  -8   1 -12    0.60    5.64   0
  -8   2 -14   17.70    7.00   0
  -8  14 -28    3.55   11.21   0
  -7   4 -18    5.69    8.43   0
  -7   8 -23   -4.37    9.72   0
  -7   9 -24   10.81   10.62   0
  -7  10 -25   16.58   10.81   0
  -6   0 -11  174.40    7.49   0
  -6   6 -21   17.45    9.72   0
  -6  15 -29   -7.27   11.89   0
  -5   3 -17    7.54    8.64   0
  -5  11 -26  -10.65   12.67   0
  -5  15 -29    3.10   12.47   0
  -4  -2  -4  111.01    3.12   0
  -4  11 -26    2.00   11.85   0
  -4  17 -30   -2.63   12.20   0
  -3   7 -22   20.42   11.17   0
  -3   8 -23   -4.57   11.20   0
  -3   9 -24   11.12   11.32   0
  -3  14 -28  -16.66   11.81   0
  -2   4 -18    4.65    9.00   0
  -2  19 -30   22.42   13.91   0
  -1  -1  -5   26.09    2.97   0
  -1   1 -12  387.85   10.41   0
  -1   2 -14   31.51    6.72   0
  -1   6 -20   -1.13    8.43   0
  -1   7 -21   26.52   10.47   0
  -1   9 -23   14.94   10.92   0
  -1  10 -24    3.21   10.92   0
  -1  14 -27    3.50   12.21   0
  -1  16 -28    5.98   14.14   0
  -1  18 -29   -2.16   12.19   0
   0   2 -13   25.77    5.73   0
   0  11 -24    5.48   11.52   0
   1   6 -18    0.62    8.65   0
   1  11 -23   -0.24   11.00   0
   1  22 -28    7.28   10.94   0
   1  23 -28   -1.26   11.78   0
   2   3 -11   29.35    5.15   0
   2   5 -15    7.89    6.81   0
   2   8 -19   21.66    9.48   0
   2   9 -20   -0.20    9.86   0
   2  10 -21   47.68   11.09   0
   2  19 -26   -2.51   10.34   0
   2  24 -26   -2.23   10.60   0
   3   8 -17   26.14    8.98   0
   3  11 -20   -5.54    9.45   0
   3  19 -24    5.47   10.48   0
   3  20 -24   -2.02   10.53   0
   3  21 -24  -13.90   10.27   0
   3  22 -24   -0.33   10.02   0
   4   6  -6   87.29    3.44   0
   4   7 -12    7.30    5.35   0
   4   8 -14   30.64    6.68   0
   4  13 -19    4.93    9.10   0
   4  17 -21   25.33    9.57   0
   4  18 -21   16.21    9.64   0
   4  20 -21    5.31    9.99   0
   5  11 -12   42.06    5.79   0
   5  11  -8    3.10    3.02   0
   5  15 -16   43.00    7.50   0
   5  16 -16   23.68    7.50   0
   5  17 -16   -4.72    6.50   0
   5  18 -15   -1.59    6.29   0
 -10   7 -20   -0.85    8.76   0
  -9   0  -8    1.49    3.40   0
  -9   2 -13    9.69    6.27   0
  -9   9 -23    8.21   10.54   0
  -9  10 -24   -7.53   10.82   0
  -8   6 -20   -0.40    8.92   0
  -8  13 -27    2.23   11.96   0
  -7  14 -28    3.60   12.36   0
  -6  -2  -3   37.23    1.93   0
  -6   2 -15   10.95    7.07   0
  -6   7 -22  -10.41    9.58   0
  -6   8 -23    4.15   10.79   0
  -6   9 -24   -9.20   11.00   0
  -5  -2  -4   27.35    2.23   0
  -5  10 -25   14.98   12.09   0
  -4   7 -22   -3.48   10.04   0
  -4   8 -23   20.89   11.42   0
  -4   9 -24   -7.89   11.34   0
  -4  10 -25    2.14   11.78   0
  -4  14 -28   15.08   13.00   0
  -3   0 -11   52.69    5.39   0
  -3   2 -15  267.15   11.13   0
  -3  13 -27    1.06   13.00   0
  -3  16 -29   12.60   12.42   0
  -3  18 -30   15.06   12.08   0
  -2   5 -19    7.14    9.42   0
  -2  12 -26   22.21   12.73   0
  -2  15 -28   -9.85   12.67   0
  -2  17 -29   -9.97   12.10   0
  -1  -1  -1  132.61    1.74   0
  -1   8 -22   42.87   10.26   0
  -1  13 -26  -13.46   12.01   0
   0   0  -7  103.38    4.61   0
   0   6 -19   14.18    8.57   0
   0   7 -20    4.92    9.54   0
   0  10 -23   -3.43   10.08   0
   0  14 -26   10.48   12.39   0
   0  16 -27    8.84   12.55   0
   0  18 -28   18.54   12.17   0
   0  22 -29   -9.54   12.35   0
   1   1  -8  868.61   10.95   0
   1   2 -11   21.61    4.52   0
   1   4 -15   16.66    6.29   0
   1   7 -19    7.69    9.34   0
   1   8 -20  -10.29    9.30   0
   1   9 -21   26.15   10.46   0
   1  10 -22    4.83   10.34   0
   1  14 -25    5.79   11.52   0
   1  16 -26  -10.93   11.58   0
   2   2  -7   12.98    3.24   0
   2   4 -13   18.78    6.01   0
   2  13 -23   24.64   11.21   0
   2  20 -26    1.31   10.13   0
   2  21 -26   18.23   11.64   0
   2  22 -26   11.46   11.43   0
   2  23 -26    2.88   11.28   0
   3   5 -12   -0.16    4.93   0
   3   6 -14   -4.08    5.88   0
   3   9 -18   -2.78    8.61   0
   3  10 -19   15.71    9.25   0
   3  16 -23   -5.82    9.74   0
   4   7  -4   25.72    1.87   0
   4  12 -18   12.39    9.13   0
   4  15 -20    6.41    8.37   0
   4  19 -21    3.93    9.28   0
   5  11 -11   66.80    5.60   0
   5  12 -13    3.91    5.89   0
   5  13 -14   13.21    6.51   0
   5  14 -15    7.22    6.40   0
   5  14  -8   -2.68    2.74   0
 -10   8 -21   -7.07   10.31   0
 -10  13 -26  -18.95   10.98   0
  -9   5 -18   10.46    8.63   0
  -8  12 -26   -9.24   11.44   0
  -7   5 -19    6.00    8.78   0
  -6  -1  -8   -0.72    3.32   0
  -6   1 -13   42.89    6.96   0
  -6   4 -18    1.66    8.79   0
  -5   0 -11   -3.87    4.67   0
  -5   2 -15    8.28    7.61   0
  -5  14 -28    4.71   12.02   0
  -4  16 -29    4.25   13.65   0
  -3  -1  -8   55.78    4.17   0
  -3   1 -13    8.62    6.06   0
  -3   4 -18    2.94    8.81   0
  -2  -1  -7   87.04    4.19   0
  -2   3 -16    4.41    7.95   0
  -2  11 -25    2.75   11.28   0
  -2  20 -30    3.61   13.70   0
  -1   0  -9  334.27    7.92   0
  -1   4 -17   14.79    7.67   0
  -1  19 -29    8.26   12.25   0
   0   4 -16    5.93    7.18   0
   0   8 -21    2.94   10.39   0
   0   9 -22   -3.76    9.81   0
   0  19 -28   -1.71   13.24   0
   1   3 -13   11.38    5.31   0
   1  13 -24   -0.71   11.53   0
   2   2  -3  119.10    2.71   0
   2   6 -16   64.88    8.31   0
   2  12 -22   30.22   11.21   0
   3   4  -9   15.11    3.70   0
   3  17 -23   16.06   10.83   0
   3  23 -23   -5.43   10.00   0
   4  16 -20   10.68    8.81   0
   4  21 -20   -1.01    8.74   0
   5  11 -10   12.46    3.98   0
   5  11  -9   -0.83    3.40   0
   5  12  -8   14.92    3.17   0
   5  13  -8   18.75    3.19   0
   5  15 -15    4.90    6.42   0
   5  16 -15    6.12    6.42   0
   5  17 -15   11.46    6.24   0
 -11   8 -20   -5.03    9.25   0
 -10   5 -17    8.98    8.08   0
 -10   9 -22    3.40    9.89   0
 -10  11 -24    8.31   10.72   0
 -10  12 -25    8.46   11.33   0
  -8   4 -17   24.84    7.98   0
  -8   7 -21   34.36   10.13   0
  -8  11 -25   10.97   11.38   0
  -7  -1  -7   -2.80    3.02   0
  -7   0 -10   15.30    4.71   0
  -7   3 -16    2.60    7.51   0
  -7  13 -27   10.91   11.17   0
  -5   1 -13   12.28    6.56   0
  -5  16 -29   -8.34   13.63   0
  -4  13 -27   12.92   12.14   0
  -4  18 -30   -1.39   12.22   0
  -3   5 -19    5.24    9.30   0
  -3  12 -26    3.46   11.57   0
  -3  15 -28   16.39   12.75   0
  -3  19 -30   -1.57   12.47   0
  -2   0 -10    2.96    4.16   0
  -2   6 -20   11.55    9.03   0
  -2   7 -21   24.03   10.75   0
  -2   8 -22   54.06   11.69   0
  -2   9 -23  -15.90   10.91   0
  -2  10 -24   14.55   11.78   0
  -2  14 -27   11.82   12.32   0
  -2  18 -29    7.74   13.99   0
  -1  -1  -4   68.71    2.87   0
  -1   5 -18   -1.07    8.61   0
  -1  12 -25   -9.06   10.77   0
  -1  15 -27   25.50   12.61   0
  -1  17 -28    1.20   12.53   0
   0   1 -10   -3.72    3.57   0
   0  13 -25    9.17   12.17   0
   1   1  -7   77.55    4.25   0
   1   5 -16   34.44    7.77   0
   1  15 -25   22.18   12.40   0
   1  17 -26    9.81   12.04   0
   1  20 -27   -6.79   10.54   0
   2   2  -6   93.29    3.95   0
   2   3 -10   61.95    5.33   0
   2   7 -17    5.63    8.13   0
   2  11 -21   44.20   10.95   0
   2  18 -25   -0.94    9.94   0
   3   7 -15  193.12    9.66   0
   3  12 -20   -7.39    9.55   0
   3  15 -22    3.91   10.05   0
   3  18 -23   -3.07   10.09   0
   3  22 -23    2.51   10.36   0
   4  17 -20    8.24    8.69   0
   4  20 -20    7.46    9.29   0
   5  12 -12   -0.63    4.93   0
   5  13 -13    0.39    5.62   0
   5  14 -14    1.62    5.66   0
   5  17 -14    7.06    6.06   0
 -10  10 -23   -3.83   10.25   0
  -9   6 -19   11.63    8.68   0
  -9  14 -27    2.06   10.99   0
  -8   0  -9   39.58    4.36   0
  -8   8 -22    3.88    9.08   0
  -8   9 -23    9.28   10.56   0
  -8  10 -24    3.61   10.29   0
  -8  15 -28   -0.28   12.73   0
  -7   6 -20    0.75    9.25   0
  -7  12 -26    6.31   11.91   0
  -6   5 -19   55.64   10.35   0
  -6  16 -29   -5.33   12.07   0
  -5  -1  -8    5.05    3.70   0
  -5  13 -27    4.19   11.87   0
  -4  -2  -3    5.30    1.61   0
  -4  12 -26    4.78   12.59   0
  -3  11 -25   31.77   12.04   0
  -3  17 -29    3.45   12.93   0
  -2   1 -12   -5.66    4.94   0
  -2   2 -14    3.43    6.35   0
  -2  16 -28   -3.33   12.32   0
  -1   3 -15   24.67    7.09   0
  -1  11 -24    0.71   10.46   0
  -1  20 -29   -1.12   12.74   0
   0   0  -6  533.47    7.56   0
   0   2 -12   15.18    5.58   0
   0   3 -14   -3.56    5.46   0
   0   5 -17    6.11    8.31   0
   0  12 -24   16.40   11.35   0
   0  15 -26    2.64   12.24   0
   0  17 -27    9.45   12.36   0
   1  12 -23   14.05   11.30   0
   1  21 -27    0.77   10.25   0
   1  22 -27  -14.52   11.84   0
   1  23 -27   -0.34   11.47   0
   1  24 -27   -0.02   11.43   0
   2   2  -5  434.43    6.07   0
   2   2  -4  186.32    3.78   0
   2   5 -14   11.33    6.33   0
   2   8 -18   16.40    8.72   0
   2   9 -19   33.31    9.80   0
   2  10 -20   -2.66    9.03   0
   2  14 -23    8.99   10.75   0
   2  19 -25   -6.71   10.09   0
   2  24 -25    4.52   10.43   0
   3   4  -8   29.86    3.58   0
   3   5 -11    1.11    4.29   0
   3   6 -13   27.58    5.85   0
   3   8 -16    5.35    7.87   0
   3   9 -17    4.12    8.25   0
   3  11 -19    1.43    8.94   0
   3  19 -23   17.56   10.38   0
   3  20 -23  -12.99   10.15   0
   3  21 -23  -10.67    9.88   0
   4  13 -18   12.54    8.16   0
   4  15 -19   -1.58    8.40   0
   4  18 -20   22.33    9.07   0
   4  19 -20    4.62    8.42   0
   5  12 -11   36.81    4.84   0
   5  12 -10   22.04    4.22   0
   5  12  -9   95.77    4.75   0
   5  14 -13   20.95    6.39   0
   5  15 -14    5.94    6.34   0
   5  16 -14   10.42    5.77   0
   5  17 -13   -0.98    5.20   0
 -11   9 -21   -2.34    8.65   0
 -11  10 -22   12.40   10.72   0
 -11  11 -23    6.36   10.90   0
 -11  12 -24    5.96   10.59   0
  -9   4 -16   21.28    8.31   0
  -9  13 -26   10.42   11.93   0
  -7   1 -12   72.63    7.07   0
  -7   2 -14   -4.35    6.35   0
  -7   7 -21   -0.45    9.96   0
  -7  11 -25   10.23   11.88   0
  -6   3 -16    7.95    7.67   0
  -5  12 -26  -20.20   11.65   0
  -4   5 -19   15.99    9.67   0
  -4  15 -28   19.99   12.86   0
  -3   3 -16   13.66    7.97   0
  -3   6 -20   16.89   10.05   0
  -3   7 -21    5.15   10.33   0
  -3   9 -23   -6.76   11.08   0
  -3  10 -24   -3.65   11.09   0
  -3  14 -27   -5.64   11.40   0
  -2  13 -26  -16.14   12.04   0
  -1  -1  -3  708.69    5.87   0
  -1  -1  -2   33.44    1.75   0
  -1   1 -11  112.42    6.02   0
  -1   2 -13   80.04    7.03   0
  -1   6 -19   19.24    8.60   0
  -1   7 -20   25.22    9.91   0
  -1  10 -23   -5.81   10.15   0
  -1  14 -26    0.81   12.30   0
  -1  18 -28   12.10   12.23   0
   0   6 -18    5.57    8.69   0
   0  21 -28  -10.13   10.95   0
   1   2 -10   13.89    3.91   0
   1   4 -14   -1.21    5.44   0
   1  11 -22   24.41   10.64   0
   1  14 -24   12.04   11.66   0
   2   4 -12   20.73    5.03   0
   2  13 -22   17.61   11.62   0
   2  20 -25    1.33    9.89   0
   2  21 -25   -5.23   10.82   0
   2  22 -25    6.77   10.82   0
   2  23 -25   -3.03   10.68   0
   3  10 -18    9.97    8.58   0
   3  16 -22    9.62    9.62   0
   4  12 -17  -12.71    7.36   0
   4  21 -19  -10.31    8.33   0
   5  13 -12   30.83    5.68   0
   5  13  -9   73.73    4.46   0
   5  14  -9   26.15    3.72   0
   5  15 -13   14.83    5.90   0
   5  16 -13   27.01    5.86   0
   5  16 -12    2.59    5.07   0
   5  16 -11    5.14    4.46   0
 -11   6 -17    2.36    8.04   0
 -10   4 -15   -3.70    6.71   0
 -10   6 -18   -0.59    7.91   0
  -9   7 -20   11.91    9.42   0
  -9  12 -25    9.18   11.86   0
  -8   3 -15   -8.79    6.99   0
  -8   5 -18   42.07    9.16   0
  -8  14 -27    2.33   12.01   0
  -7   4 -17    2.42    7.74   0
  -7   8 -22    9.12    9.80   0
  -7   9 -23   -0.53   11.14   0
  -7  10 -24   -5.11    9.72   0
  -6   6 -20   17.99    9.61   0
  -6  15 -28   11.80   12.07   0
  -5  -2  -3    1.15    1.63   0
  -5   3 -16   26.20    8.25   0
  -5  11 -25    8.49   11.92   0
  -5  15 -28   16.23   12.60   0
  -4   6 -20   19.20   10.12   0
  -4  10 -24    9.25   11.54   0
  -4  11 -25    1.99   12.39   0
  -4  17 -29    6.13   12.65   0
  -3   0 -10    4.83    4.13   0
  -3   8 -22    2.66   11.01   0
  -3  16 -28  -11.89   12.56   0
  -3  18 -29    5.89   12.36   0
  -2  -1  -6   56.01    3.30   0
  -2  12 -25    6.06   11.61   0
  -2  17 -28  -14.84   13.44   0
  -2  19 -29   10.78   12.61   0
  -1   0  -8  133.06    5.22   0
  -1   4 -16   20.04    7.43   0
  -1   8 -21   15.78    9.15   0
  -1   9 -22    9.75    9.51   0
  -1  16 -27   37.19   13.27   0
   0   7 -19   -3.39    9.13   0
   0   9 -21   13.18   10.20   0
   0  10 -22   14.33   10.13   0
   0  14 -25   -1.62   11.73   0
   0  16 -26    1.85   12.32   0
   0  18 -27    7.64   12.09   0
   0  22 -28    2.71   10.82   0
   0  23 -28    0.08   12.71   0
   1   1  -6    6.39    2.59   0
   1   3 -12   -1.47    4.62   0
   1   7 -18    9.97    8.02   0
   1   8 -19   -7.42    8.56   0
   1   9 -20    3.54    9.07   0
   1  10 -21   21.96   10.33   0
   1  16 -25   -1.43   11.21   0
   2   6 -15  249.97   10.68   0
   3   4  -7  270.90    5.82   0
   3   4  -4   95.39    2.71   0
   3   7 -14  116.78    7.81   0
   3  17 -22   13.16   10.20   0
   3  23 -22    4.12    8.96   0
   4  14 -18    1.17    8.06   0
   4  16 -19   -8.17    7.94   0
   4  20 -19    6.76    8.61   0
   5  13 -11   -0.73    4.24   0
   5  13 -10    0.49    3.80   0
   5  14 -12   27.71    5.27   0
   5  14 -11   15.89    4.91   0
   5  14 -10    6.56    4.16   0
   5  15 -12    6.29    5.15   0
   5  15 -11   13.76    4.63   0
   5  15 -10    1.37    3.93   0
 -10  14 -26   -8.44   11.47   0
  -9   1 -10   -2.22    4.77   0
  -9   3 -14  -11.60    7.48   0
  -9   8 -21   10.86   10.17   0
  -9   9 -22   -1.23   10.59   0
  -9  10 -23   -2.96   11.13   0
  -9  11 -24    5.89   11.27   0
  -8   1 -11   -6.31    5.36   0
  -8   2 -13    2.20    6.22   0
  -6   0 -10    2.94    4.23   0
  -6   2 -14   44.46    7.29   0
  -6   7 -21   24.34   10.25   0
  -6  17 -29    8.85   13.68   0
  -5   9 -23   -8.65   12.26   0
  -5  10 -24   -9.30   11.11   0
  -5  17 -29    9.83   12.64   0
  -4   7 -21   10.74   10.50   0
  -4   8 -22  -11.63    9.99   0
  -4   9 -23   -0.98   11.12   0
  -4  14 -27    0.77   12.29   0
  -3  -1  -7   67.70    3.84   0
  -3   1 -12   40.78    5.59   0
  -3   2 -14  103.84    7.93   0
  -3   4 -17   28.75    8.76   0
  -3  13 -26  -10.45   11.06   0
  -2   3 -15   51.05    7.69   0
  -2   5 -18    7.16    8.95   0
  -2  11 -24   -3.68   11.61   0
  -2  20 -29    5.83   14.28   0
  -1  13 -25    4.15   12.26   0
  -1  19 -28    6.30   12.13   0
   0   0  -5  211.35    4.75   0
   0   1  -9  211.36    6.43   0
   0   4 -15   26.12    6.37   0
   0   8 -20   12.74    8.77   0
   0  13 -24   11.70   12.72   0
   1   1  -1   35.91    1.08   0
   1   5 -15   41.98    7.42   0
   1  13 -23    7.34   11.37   0
   1  20 -26   16.55   12.21   0
   1  25 -26    0.55   11.69   0
   2   3  -9  361.17    7.79   0
   2  12 -21   11.84   10.25   0
   2  18 -24    4.25   11.18   0
   3   4  -6   -0.06    2.23   0
   3   4  -5  303.67    4.91   0
   3   5 -10    1.14    3.82   0
   3  15 -21   22.62   10.31   0
   3  18 -22    7.71    9.80   0
   3  22 -22   16.55    9.78   0
   4   7  -5   18.24    2.22   0
   4  13 -17    8.73    7.88   0
   4  17 -19   25.27    8.86   0
   4  18 -19    1.79    8.22   0
   4  19 -19    4.80    8.10   0
 -10   2 -11   17.98    5.44   0
 -10   3 -13   17.42    6.40   0
 -10   7 -19   22.55    9.28   0
  -9   2 -12   -5.02    5.55   0
  -9   5 -17    4.59    8.69   0
  -9  15 -27   -3.12   12.42   0
  -8  -1  -5   13.68    2.50   0
  -8   6 -19   -2.37    8.85   0
  -8  13 -26   -5.82   10.57   0
  -8  16 -28  -15.52   12.52   0
  -6  -2  -2   -0.28    1.22   0
  -6  -1  -7   17.43    3.32   0
  -6   1 -12    0.85    5.63   0
  -6   4 -17  -12.62    8.12   0
  -6  14 -27   27.17   12.34   0
  -5   0 -10   34.89    5.08   0
  -5   2 -14   -7.36    6.97   0
  -5  14 -27    4.92   12.08   0
  -4   4 -17   -0.12    9.00   0
  -4  16 -28    1.67   12.59   0
  -4  18 -29    2.36   13.57   0
  -3  12 -25   32.93   12.84   0
  -3  19 -29   -4.23   13.34   0
  -2   0  -9  100.63    5.24   0
  -2   6 -19   21.80    9.49   0
  -2  10 -23    4.44   11.35   0
  -2  14 -26   -6.33   11.31   0
  -1   5 -17   -8.31    8.00   0
  -1  12 -24    3.47   10.47   0
  -1  15 -26    4.34   11.77   0
  -1  17 -27   -3.16   12.26   0
   0   3 -13   19.49    6.07   0
   0  17 -26    6.47   13.15   0
   1   2  -9   78.92    5.04   0
   1  15 -24   18.89   11.44   0
   1  21 -26   10.92   11.43   0
   1  24 -26  -11.49   10.92   0
   2   4 -11   88.54    5.98   0
   2   5 -13   44.76    6.34   0
   2   7 -16    5.97    6.26   0
   2   8 -17   43.67    8.76   0
   2  10 -19   16.82    9.40   0
   2  11 -20   11.27    9.91   0
   2  14 -22    5.35   10.39   0
   2  19 -24    8.29   10.89   0
   2  24 -24    9.02   10.11   0
   3   6 -12   13.92    4.28   0
   3   8 -15  218.54    9.96   0
   3   9 -16   26.25    7.94   0
   3  11 -18    2.90    8.28   0
   3  19 -22   -6.80    9.46   0
   3  20 -22    0.55    9.78   0
   3  21 -22   -0.75    9.72   0
   4  11 -15   -7.52    6.95   0
   4  12 -16   15.65    7.64   0
   4  15 -18   -7.38    7.83   0
 -11   7 -18    2.76    8.66   0
 -10   8 -20   -8.20   10.48   0
 -10  13 -25    3.57   11.46   0
  -9   0  -7   46.55    3.79   0
  -8   7 -20    8.99    9.31   0
  -8  12 -25   12.94   10.74   0
  -7   3 -15    8.45    7.38   0
  -7   5 -18   22.05    8.59   0
  -5   1 -12   24.34    5.88   0
  -5  16 -28    4.63   14.02   0
  -4  13 -26   -1.23   12.33   0
  -3   5 -18   13.46    9.43   0
  -3  15 -27   18.74   12.62   0
  -3  17 -28    2.87   12.12   0
  -2   1 -11  101.76    6.14   0
  -2   2 -13   15.67    5.77   0
  -2   7 -20   10.94    8.82   0
  -2   8 -21    2.29   10.30   0
  -2   9 -22    7.00   10.93   0
  -2  16 -27   10.12   11.96   0
  -2  18 -28   -0.21   12.98   0
  -2  21 -29   10.96   12.54   0
  -1   1 -10  121.93    6.16   0
  -1   3 -14   13.37    6.43   0
  -1  11 -23   25.68   11.09   0
  -1  20 -28   -3.70   12.22   0
   0   2 -11    9.05    4.15   0
   0   5 -16    8.80    6.44   0
   0  12 -23   20.08   11.15   0
   0  15 -25   11.12   12.45   0
   1   1  -5  174.78    4.20   0
   1   4 -13   39.17    6.37   0
   1   6 -16   -1.11    7.31   0
   1  12 -22   10.91   10.81   0
   1  22 -26   13.18   10.52   0
   1  23 -26  -12.95   10.91   0
   2   9 -18   11.18    8.04   0
   2  20 -24    4.64   10.76   0
   2  21 -24    1.02   11.10   0
   2  22 -24   12.86   11.08   0
   2  23 -24    0.59   10.69   0
   3  10 -17   36.89    8.59   0
   3  16 -21   26.81    9.55   0
   3  23 -21   14.08    9.84   0
   4   7  -7   70.09    3.74   0
   4   7  -6   73.62    3.23   0
   4  14 -17   -9.28    7.50   0
   4  16 -18    3.32    7.88   0
   4  20 -18   11.26    8.10   0
 -11   5 -15    7.14    7.41   0
 -11  14 -25   12.97   11.33   0
 -10   5 -16   -1.68    7.69   0
 -10   9 -21    0.39    9.84   0
 -10  10 -22    1.83   11.39   0
 -10  11 -23   -2.00   10.60   0
 -10  12 -24   -5.03   10.81   0
  -8   4 -16    1.83    7.38   0
  -8   8 -21    3.52    9.83   0
  -8   9 -22    5.26   10.40   0
  -8  10 -23   15.83   10.79   0
  -8  11 -24  -17.86   10.09   0
  -7  -1  -6   93.93    3.90   0
  -7   0  -9    1.05    4.13   0
  -7   6 -19   -0.54    9.16   0
  -6   5 -18   -1.27    9.05   0
  -6  13 -26   -0.17   11.66   0
  -6  16 -28    2.52   12.06   0
  -6  18 -29   -4.96   13.13   0
  -5  -1  -7  242.07    5.85   0
  -5  13 -26   19.17   12.59   0
  -5  18 -29   -9.87   11.84   0
  -4   5 -18   10.43    9.59   0
  -4  12 -25   10.76   11.99   0
  -4  15 -27  -10.98   12.80   0
  -3   3 -15   -2.56    6.87   0
  -3   6 -19    9.13    9.42   0
  -3  11 -24    0.95   11.46   0
  -2   4 -16    4.92    7.90   0
  -2  13 -25    0.44   11.09   0
  -2  22 -29    2.61   13.09   0
  -1   2 -12    4.15    5.23   0
  -1   6 -18    3.70    8.51   0
  -1  10 -22    3.31   10.50   0
  -1  14 -25   33.76   12.11   0
  -1  18 -27   -3.29   12.22   0
   0   0  -4   -1.46    2.28   0
   0   6 -17   26.87    8.65   0
   0  11 -22   22.15   10.85   0
   0  21 -27    6.69   11.15   0
   1   3 -11   70.08    5.38   0
   1   7 -17   12.58    8.31   0
   1  11 -21   10.37   10.38   0
   1  14 -23   16.07   11.34   0
   1  16 -24    9.28   12.53   0
   1  26 -25    4.39   10.86   0
   2   3  -8   15.81    3.50   0
   2   6 -14  141.45    8.35   0
   2  13 -21   15.12   10.33   0
   2  17 -23   -5.40   10.32   0
   3   5  -9   -0.75    3.38   0
   3   7 -13    1.52    5.41   0
   3  17 -21   10.40    9.81   0
   4  17 -18    6.21    7.55   0
   4  18 -18   17.70    8.83   0
   4  19 -18   15.99    8.56   0
 -11   8 -19    9.61    9.40   0
 -11  13 -24   10.83   11.04   0
  -9   6 -18    0.29    8.38   0
  -8   0  -8   50.80    4.33   0
  -8  15 -27    3.09   11.61   0
  -7   2 -13    9.76    6.74   0
  -7  11 -24   -7.46   11.80   0
  -6   3 -15   -3.42    7.19   0
  -6  12 -25   -9.80   11.68   0
  -5  12 -25    7.94   11.84   0
  -4  11 -24  -16.51   11.77   0
  -4  17 -28   -0.60   12.45   0
  -4  19 -29    2.68   12.17   0
  -3   7 -20   31.61    9.92   0
  -3   8 -21   17.00   10.53   0
  -3   9 -22   11.45   10.28   0
  -3  10 -23    8.74   11.50   0
  -3  14 -26  -12.07   12.03   0
  -3  20 -29   -0.27   13.12   0
  -2  -1  -5  267.33    4.92   0
  -2  12 -24   -2.89   10.86   0
  -2  15 -26  -13.02   12.08   0
  -2  19 -28   12.68   12.80   0
  -1   0  -7  242.99    5.88   0
  -1   7 -19   -0.41    8.01   0
  -1   8 -20   14.16    9.71   0
  -1   9 -21   -7.54    9.80   0
  -1  16 -26   -3.20   12.29   0
   0   1  -8   16.22    3.64   0
   0   4 -14    0.72    6.17   0
   0   7 -18   87.46   10.17   0
   0  10 -21   11.25    9.70   0
   0  14 -24    3.63   11.66   0
   0  16 -25   14.90   12.38   0
   0  18 -26    0.38   11.92   0
   0  22 -27   12.39   10.97   0
   0  23 -27   12.52   12.21   0
   0  24 -27    1.22   12.11   0
   0  25 -27   -6.04   10.36   0
   1   1  -4  258.13    4.31   0
   1   8 -18   50.53    9.49   0
   1  10 -20   25.43    8.85   0
   1  19 -25   16.32   11.40   0
   2  12 -20   19.64    9.93   0
   3   6 -11    0.66    4.08   0
   3  15 -20   18.56    9.46   0
   3  18 -21   32.16    9.79   0
   3  21 -21    5.89   10.15   0
   3  22 -21    1.33    8.90   0
   4  10 -13   13.88    5.91   0
   4  13 -16   17.17    7.20   0
   4  15 -17   -1.92    7.37   0
 -11   9 -20   17.60   10.06   0
 -10  15 -26   11.57   12.17   0
  -9   4 -15    8.29    7.72   0
  -9  13 -25   -0.63   10.63   0
  -8  14 -26   -4.04   11.80   0
  -7   1 -11  112.52    6.93   0
  -7   7 -20   -3.19    8.91   0
  -7   8 -21   20.46   10.59   0
  -7   9 -22   21.58   11.38   0
  -7  10 -23   16.25   11.73   0
  -6   6 -19   99.23   10.93   0
  -6  15 -27   13.60   12.35   0
  -5  11 -24    7.39   11.66   0
  -5  15 -27   19.62   12.78   0
  -5  19 -29   -0.31   13.45   0
  -4   3 -15   -9.34    7.18   0
  -4   6 -19    3.53    9.24   0
  -4  10 -23    7.08   11.40   0
  -3  -1  -6  114.10    4.08   0
  -3   0  -9    8.10    3.57   0
  -3   2 -13    8.29    5.46   0
  -3  16 -27   -2.71   12.11   0
  -3  18 -28   12.11   12.54   0
  -3  21 -29  -11.80   13.42   0
  -2   5 -17    2.34    8.38   0
  -2  17 -27   -2.09   12.05   0
  -1  13 -24    6.02   11.90   0
  -1  19 -27    5.36   12.23   0
  -1  23 -28   17.56   11.42   0
  -1  24 -28   -9.75   12.34   0
   0   8 -19    4.44    8.29   0
   0   9 -20   17.37    8.89   0
   1   2  -8    5.78    3.41   0
   1   5 -14   45.21    6.99   0
   1  13 -22   18.90   10.84   0
   1  20 -25   -3.58   11.20   0
   1  25 -25   -4.39   10.55   0
   2   4 -10   11.16    4.19   0
   2   5 -12    0.95    5.06   0
   2   7 -15   49.43    7.36   0
   2  11 -19    6.20    9.32   0
   2  18 -23   19.51   10.42   0
   2  24 -23   -3.70    9.65   0
   3   8 -14  155.70    8.19   0
   3   9 -15   50.04    7.26   0
   3  11 -17   24.39    8.40   0
   3  19 -21  -11.59    9.33   0
   3  20 -21   10.55    9.42   0
   4  11 -14  104.80    7.81   0
   4  12 -15   -2.96    6.42   0
   4  16 -17   -6.96    7.99   0
   4  20 -17    7.71    7.56   0
 -12  13 -23   13.04   10.59   0
 -11  10 -21   -1.42    9.45   0
 -11  11 -22   -1.70    9.93   0
 -10   1  -8   15.35    3.84   0
 -10   4 -14    9.44    7.11   0
 -10   6 -17   -1.38    8.55   0
  -9   7 -19   -4.59    8.53   0
  -9  12 -24   21.21   11.46   0
  -9  16 -27   10.50   11.29   0
  -8   3 -14   36.12    7.37   0
  -8   5 -17   16.02    8.56   0
  -7   4 -16   -2.65    7.81   0
  -7  17 -28    3.69   12.30   0
  -6  17 -28  -19.14   12.51   0
  -6  19 -29   16.57   13.12   0
  -5   9 -22    5.14   11.57   0
  -5  10 -23   28.07   11.07   0
  -5  17 -28   -7.29   12.79   0
  -4   7 -20   52.42   10.88   0
  -4   8 -21    2.93   10.58   0
  -4   9 -22   -3.91   10.88   0
  -4  14 -26    5.57   12.58   0
  -4  20 -29   -4.12   12.32   0
  -3   1 -11    8.61    4.49   0
  -3   4 -16   11.45    7.97   0
  -3  13 -25   10.20   12.35   0
  -2   0  -8  347.92    7.33   0
  -2   6 -18    9.78    8.63   0
  -2  11 -23    2.46   10.78   0
  -2  14 -25    5.69   12.81   0
  -2  20 -28  -15.54   11.94   0
  -1  12 -23   21.90   11.13   0
  -1  17 -26   20.39   12.90   0
   0   0  -3  144.08    3.15   0
   0   2 -10  113.78    6.10   0
   0   3 -12    3.73    5.30   0
   0  13 -23  107.96   13.24   0
   0  17 -25   12.66   13.14   0
   1   1  -3 3592.52   12.29   0
   1   1  -2 1693.99    6.84   0
   1  12 -21   14.19   10.27   0
   1  15 -23    0.72   10.57   0
   1  21 -25    5.06   10.47   0
   1  22 -25   -5.25   10.98   0
   1  23 -25    5.92   11.49   0
   1  24 -25    2.36   11.13   0
   2   3  -7  111.56    4.41   0
   2   8 -16   -7.51    6.67   0
   2   9 -17   18.13    8.38   0
   2  10 -18   -0.94    8.55   0
   2  14 -21   -2.29    9.80   0
   2  19 -23   18.27    9.74   0
   2  20 -23    4.06   10.15   0
   2  22 -23   -5.14   10.91   0
   2  23 -23   -5.47    9.96   0
   3   5  -8  130.12    4.89   0
   3  10 -16    1.07    7.21   0
   3  16 -20   -6.29    8.92   0
   4   8  -9   -3.59    3.52   0
   4   9 -11   56.72    5.42   0
   4  14 -16   10.89    7.06   0
   4  17 -17   12.73    7.65   0
   4  18 -17   11.49    8.16   0
   4  19 -17   -0.06    7.66   0
 -12  10 -20    3.28    9.38   0
 -12  11 -21    6.10   10.00   0
 -12  12 -22   -2.30   10.11   0
 -11   6 -16    3.74    7.62   0
 -10  14 -25    1.76   11.41   0
  -9   8 -20  -17.00    9.06   0
  -9   9 -21    1.28    9.93   0
  -9  10 -22   11.38   10.46   0
  -9  11 -23   -7.40   10.56   0
  -8  13 -25    9.11   12.02   0
  -6   0  -9   60.45    4.61   0
  -6   2 -13   25.72    6.69   0
  -6   4 -16   10.54    8.17   0
  -6  14 -26   -2.65   11.86   0
  -5  -2  -2   33.36    1.51   0
  -5   8 -21   25.77   10.72   0
  -5  14 -26   18.12   12.88   0
  -4   4 -16    4.08    8.34   0
  -4  13 -25    0.87   12.38   0
  -4  16 -27   -6.42   11.60   0
  -4  18 -28    2.68   12.42   0
  -3  12 -24   11.53   11.36   0
  -3  15 -26    6.24   12.47   0
  -3  19 -28    0.97   12.40   0
  -3  22 -29   -5.26   12.04   0
  -2   7 -19    2.34    9.19   0
  -2   8 -20   20.95    9.91   0
  -2   9 -21    4.69   10.16   0
  -2  10 -22    3.26   10.45   0
  -2  16 -26   25.28   12.81   0
  -2  18 -27    7.89   12.27   0
  -2  21 -28    7.31   13.23   0
  -1   3 -13   19.97    6.00   0
  -1   5 -16   18.71    6.62   0
  -1  20 -27   -8.14   11.44   0
   0   5 -15   37.73    6.61   0
   0  12 -22    4.61   10.45   0
   0  15 -24   13.65   11.57   0
   1   3 -10    0.06    4.09   0
   1   4 -12    2.63    4.57   0
   1   6 -15   91.21    8.23   0
   1  26 -24   13.87   11.47   0
   2  13 -20   39.51   11.14   0
   2  21 -23    5.82   10.43   0
   3   7 -12   48.49    5.57   0
   3  17 -20    1.04    9.06   0
   3  22 -20    3.24    9.46   0
   4   8  -4    0.87    1.72   0
   4  13 -15   14.22    6.78   0
   4  20 -16   12.10    7.68   0
 -11  15 -25    4.33   11.53   0
 -10   7 -18   21.87    9.53   0
 -10  13 -24   -1.47   11.40   0
  -9   3 -13   29.11    6.81   0
  -9  15 -26   21.07   12.18   0
  -8   1 -10   46.60    5.28   0
  -8   2 -12    6.98    5.77   0
  -8   6 -18   19.53    9.06   0
  -8  12 -24   11.45   11.59   0
  -7   5 -17   16.40    8.46   0
  -6   1 -11   -3.77    4.70   0
  -5   0  -9    8.51    4.03   0
  -5  13 -25    4.42   13.45   0
  -5  16 -27   17.44   13.21   0
  -5  18 -28   -1.04   13.45   0
  -5  20 -29   -3.52   11.86   0
  -4  21 -29    0.21   11.87   0
  -3   5 -17   -2.25    8.41   0
  -3  11 -23   12.78   11.53   0
  -3  17 -27   -1.94   12.16   0
  -2   1 -10   22.84    4.36   0
  -2   2 -12   26.71    5.52   0
  -2  13 -24    0.69   10.94   0
  -2  22 -28   19.29   13.69   0
  -1   1  -9  142.54    5.50   0
  -1   2 -11    6.68    4.90   0
  -1   6 -17    1.00    8.17   0
  -1  11 -22    8.76   10.48   0
  -1  14 -24    9.10   11.66   0
  -1  18 -26   22.71   13.70   0
   0   6 -16    6.71    7.13   0
   0  11 -21    4.00    9.88   0
   0  18 -25   10.82   12.86   0
   0  21 -26    2.04   11.57   0
   0  22 -26   -1.92   11.42   0
   0  25 -26    0.51   11.61   0
   1   7 -16   12.36    7.54   0
   1  10 -19   -5.56    8.77   0
   1  11 -20  103.53   11.63   0
   1  14 -22   12.13   10.44   0
   1  16 -23    6.42   11.03   0
   2   6 -13   57.66    5.90   0
   2  17 -22    2.39    9.89   0
   3   6 -10    8.77    3.90   0
   3  15 -19   -8.96    8.19   0
   3  18 -20    2.20    8.90   0
   3  21 -20   -2.06    9.00   0
   4   8  -8   86.00    4.45   0
   4  10 -12   18.43    4.77   0
   4  11 -13   29.57    5.93   0
   4  12 -14   81.46    7.48   0
   4  15 -16   -7.54    7.05   0
 -10   2 -10    5.40    5.01   0
 -10   3 -12    7.54    5.88   0
 -10   8 -19   12.26    9.81   0
 -10  12 -23    9.01   11.27   0
  -9   1  -9    6.16    4.03   0
  -9   2 -11    2.27    5.54   0
  -9   5 -16    9.25    7.87   0
  -8   7 -19   -2.78    8.72   0
  -8  11 -23    9.03   11.25   0
  -7   3 -14   -5.89    6.62   0
  -7  16 -27   10.66   12.31   0
  -7  18 -28    8.97   13.54   0
  -6  -1  -6   14.30    2.93   0
  -6  13 -25   18.24   11.98   0
  -6  16 -27    5.12   12.44   0
  -6  18 -28    9.16   12.84   0
  -5   1 -11    1.81    4.92   0
  -4   5 -17    8.86    9.14   0
  -4  12 -24   -5.18   11.14   0
  -4  15 -26    6.35   12.12   0
  -4  19 -28    1.98   13.76   0
  -3   3 -14   84.54    7.89   0
  -3   6 -18   -6.58    9.08   0
  -3  10 -22  -10.64   10.36   0
  -3  14 -25   13.60   12.49   0
  -3  20 -28  -23.80   12.09   0
  -2  -1  -4   25.39    2.34   0
  -2   4 -15    4.37    6.52   0
  -2  19 -27   10.14   12.54   0
  -1   0  -6   -0.82    2.65   0
  -1   7 -18    3.64    8.71   0
  -1   8 -19    1.51    9.06   0
  -1   9 -20   18.92    9.52   0
  -1  10 -21    2.86    9.01   0
  -1  16 -25    5.47   11.43   0
   0   1  -7  463.55    7.47   0
   0   7 -17    3.02    8.20   0
   0  10 -20   43.35   10.38   0
   0  14 -23   83.44   12.92   0
   0  16 -24  -10.28   11.15   0
   0  23 -26    0.21   10.01   0
   0  24 -26    4.60   10.43   0
   1   8 -17   16.07    7.49   0
   1   9 -18   38.59    9.25   0
   1  19 -24    8.65   10.90   0
   1  25 -24   -7.24   10.63   0
   2   4  -9  170.05    5.94   0
   2   5 -11    7.06    4.47   0
   2   7 -14   18.37    6.23   0
   2  12 -19   -7.30    8.86   0
   2  18 -22   20.12    9.68   0
   2  24 -22   -0.08    9.22   0
   3   5  -7  369.11    6.46   0
   3   8 -13   13.29    5.27   0
   3   9 -14    5.60    6.46   0
   3  19 -20   27.75    8.92   0
   3  20 -20   45.84    9.93   0
   4   9 -10    7.81    4.10   0
   4  14 -15   11.33    6.92   0
   4  16 -16    0.12    6.72   0
   4  17 -16   10.29    7.65   0
   4  18 -16   33.05    7.97   0
   4  19 -16   20.65    7.34   0
 -11   7 -17    5.77    7.83   0
 -11  14 -24    0.16   11.17   0
 -10   9 -20    1.76    9.73   0
 -10  10 -21   -9.60   10.24   0
 -10  11 -22    4.40   10.85   0
 -10  16 -26   -0.86   11.21   0
  -9  14 -25    6.77   10.25   0
  -9  17 -27    9.18   11.03   0
  -8   4 -15   17.09    7.53   0
  -8   8 -20   -5.87    8.64   0
  -8   9 -21   21.33   10.76   0
  -8  10 -22   -3.95    9.64   0
  -7   6 -18   30.90    9.61   0
  -6   5 -17   -5.28    8.29   0
  -6  12 -24   -7.35   11.43   0
  -5  -1  -6   33.18    3.24   0
  -5  12 -24   -5.63   10.98   0
  -5  15 -26    0.98   13.55   0
  -5  21 -29    9.67   11.89   0
  -4  11 -23   15.12   11.70   0
  -4  17 -27   10.82   12.49   0
  -3   7 -19  -14.48    9.11   0
  -3   8 -20   11.03    9.71   0
  -3   9 -21    2.84   10.28   0
  -3  16 -26   18.73   12.12   0
  -3  18 -27    0.14   12.57   0
  -2  12 -23   19.80   10.58   0
  -2  15 -25  -14.13   11.56   0
  -2  17 -26   26.73   11.93   0
  -1   4 -14   36.95    6.94   0
  -1  13 -23    5.18   10.77   0
  -1  19 -26    3.67   12.15   0
  -1  23 -27    6.00   11.22   0
  -1  24 -27   13.79   11.31   0
  -1  25 -27   -2.10   11.06   0
   0   4 -13   42.03    5.92   0
   0   8 -18   37.61    8.57   0
   0   9 -19    7.92    8.35   0
   1   2  -7    8.10    2.77   0
   1   5 -13  176.81    7.94   0
   1  13 -21    5.99   10.31   0
   1  20 -24   -0.09    9.66   0
   1  21 -24   -9.78   10.80   0
   1  24 -24    3.87   10.68   0
   2   3  -6   16.50    2.76   0
   2   8 -15   -7.76    6.06   0
   2  11 -18    4.13    8.63   0
   2  19 -22   -1.45   10.24   0
   2  23 -22  -11.82    9.67   0
   3  10 -15   36.72    7.17   0
   3  14 -18  -10.56    7.89   0
   4   8  -7   62.72    3.52   0
   4   8  -5    6.52    2.16   0
 -11   5 -14    4.33    7.22   0
 -11   8 -18   -4.93    9.32   0
 -11  13 -23    8.56   11.03   0
 -10   5 -15   -8.14    6.69   0
  -9   6 -17    0.57    7.73   0
  -9  13 -24    5.15   11.25   0
  -7   0  -8   42.25    4.21   0
  -7   7 -19    2.92    9.57   0
  -7  15 -26    0.65   11.63   0
  -6   3 -14   13.63    7.02   0
  -6  11 -23   -1.31   12.23   0
  -6  15 -26    0.16   11.79   0
  -5  11 -23   22.19   11.73   0
  -5  17 -27    4.06   12.83   0
  -5  19 -28   -5.14   11.87   0
  -4   3 -14   -0.59    6.33   0
  -4   6 -18   -5.51    8.73   0
  -4  10 -22   12.94   10.83   0
  -4  14 -25   -4.22   11.84   0
  -3  -1  -5   70.28    3.25   0
  -3   0  -8  170.69    5.54   0
  -3   2 -12    9.75    4.96   0
  -3  13 -24    5.52   11.40   0
  -3  21 -28    7.02   12.59   0
  -2   5 -16   33.51    8.14   0
  -2  11 -22    4.70   10.43   0
  -2  20 -27   -8.97   12.07   0
  -1  15 -24    4.72   11.61   0
  -1  17 -25   18.11   12.37   0
   0   2  -9   17.17    3.96   0
   0   3 -11   57.70    5.56   0
   0  13 -22   25.06   11.02   0
   1  12 -20   41.78   10.46   0
   1  15 -22   -3.83   10.48   0
   1  22 -24   17.33    9.77   0
   1  23 -24    1.24   10.27   0
   1  26 -23    2.74   11.11   0
   2   9 -16    5.55    7.25   0
   2  10 -17   10.62    7.50   0
   2  20 -22    9.37    9.36   0
   2  21 -22    3.01   10.28   0
   2  22 -22   -2.27   10.31   0
   3   5  -6    9.95    2.55   0
   3   6  -9    4.09    3.28   0
   3   7 -11    1.14    4.15   0
   3  17 -19   78.36   10.05   0
   3  22 -19   10.65    8.25   0
   4   8  -6   45.31    2.87   0
   4  10 -11   -3.81    4.38   0
   4  11 -12   64.65    6.10   0
   4  12 -13   10.33    5.90   0
   4  13 -14   16.39    6.62   0
   4  15 -15    6.57    6.76   0
 -12  14 -23    2.69   10.67   0
 -11   9 -19    5.01   10.13   0
 -11  12 -22   12.78   10.63   0
 -10  15 -25    5.03   11.87   0
  -9  16 -26   -6.04   11.65   0
  -7   1 -10   12.24    4.81   0
  -7   2 -12  153.23    7.95   0
  -7   8 -20   12.60    9.60   0
  -7   9 -21   -1.48    9.99   0
  -7  17 -27   -5.80   12.46   0
  -7  19 -28   20.42   13.99   0
  -6  17 -27    0.13   12.58   0
  -6  19 -28    3.92   12.29   0
  -5   7 -19   15.54   10.43   0
  -5  10 -22  -10.82   10.51   0
  -4   7 -19   -0.09    9.37   0
  -4   8 -20    6.60    9.98   0
  -4   9 -21    8.21   10.48   0
  -4  16 -26    9.74   13.18   0
  -4  20 -28   10.99   13.00   0
  -3   1 -10   95.52    5.49   0
  -3   4 -15    3.94    6.79   0
  -3  19 -27  -15.46   13.47   0
  -3  22 -28    5.04   12.49   0
  -2   0  -7   50.41    3.65   0
  -2   3 -13   19.98    5.15   0
  -2   6 -17   26.10    8.67   0
  -2  10 -21   18.59   10.45   0
  -2  14 -24   -2.70   10.59   0
  -2  18 -26   38.54   14.33   0
  -2  21 -27   12.35   13.47   0
  -1   5 -15    0.58    6.89   0
  -1  12 -22   10.10   10.61   0
  -1  20 -26    2.47   11.26   0
   0   5 -14   23.34    6.52   0
   0  12 -21    2.92   10.26   0
   0  15 -23    6.24   11.47   0
   0  17 -24    4.02   11.31   0
   0  21 -25   18.98   12.33   0
   0  26 -25   -7.26   11.12   0
   1   3  -9  224.51    6.64   0
   1   4 -11   61.18    5.09   0
   1   6 -14   25.73    5.98   0
   2   6 -12    2.94    4.70   0
   2  13 -19   10.47    9.13   0
[truncated: 10,333,492 more chars]
