# Supplementary material for: Electronic structure of Schiff-base peroxo{2,2′-[1,2-phenyl­enebis(nitrilo­methanylyl­idene)]bis­(6-meth­oxy­phenolato)}titanium(IV) monohydrate: a possible model structure of the reaction center for the theoretical study of hemoglobin
Source: IUCrJ. 2021 Feb 18;8(Pt 2):295–304. doi: 10.1107/S205225252100004X (PMC7924236; doi:10.1107/S205225252100004X)
Supplement: Supplementary file 2 [file m-08-00295-sup2.hkl]

data_I                                                                          
_shelx_title ' tio2_a.res in P-1'                                               
_shelx_refln_list_code          4                                               
_shelx_F_calc_maximum      205.88                                               
_exptl_crystal_F_000       488.00                                               
_reflns_d_resolution_high  0.6501                                               
                                                                                
loop_                                                                           
 _space_group_symop_operation_xyz                                               
 'x, y, z'                                                                      
 '-x, -y, -z'                                                                   
                                                                                
_cell_length_a     7.4798                                                       
_cell_length_b    12.2525                                                       
_cell_length_c    12.6131                                                       
_cell_angle_alpha 115.637                                                       
_cell_angle_beta   91.030                                                       
_cell_angle_gamma 103.625                                                       
                                                                                
_shelx_F_squared_multiplier     1.000                                           
                                                                                
loop_                                                                           
 _refln_index_h                                                                 
 _refln_index_k                                                                 
 _refln_index_l                                                                 
 _refln_F_squared_calc                                                          
 _refln_F_squared_meas                                                          
 _refln_F_squared_sigma                                                         
 _refln_observed_status                                                         
   1   0   0       8398.34       8744.66        32.01 o                         
   2   0   0       2384.80       2428.65         7.67 o                         
   3   0   0          6.91          5.65         2.52 o                         
   4   0   0        757.98        737.54         5.91 o                         
   5   0   0       1664.20       1607.75        11.04 o                         
   6   0   0       1752.22       1791.06         9.63 o                         
   7   0   0        113.68        129.69         4.71 o                         
   8   0   0         29.92         29.82         5.50 o                         
   9   0   0          3.69          7.31         6.53 o                         
  10   0   0        417.04        414.36        12.67 o                         
  11   0   0        171.27        179.72         9.34 o                         
 -11   1   0          0.02         26.34        11.06 o                         
 -10   1   0        108.73        102.25         6.35 o                         
  -9   1   0         28.36         29.95         8.37 o                         
  -8   1   0          4.98          3.92         6.04 o                         
  -7   1   0          0.49         -4.03         4.32 o                         
  -6   1   0          2.85          0.81         4.20 o                         
  -5   1   0        478.93        424.24         7.16 o                         
  -4   1   0       1333.87       1360.70         8.14 o                         
  -3   1   0        268.48        267.70         3.98 o                         
  -2   1   0        475.01        502.87         3.34 o                         
  -1   1   0       1682.72       1764.85         9.55 o                         
   1   1   0       1805.94       1827.87         5.01 o                         
   2   1   0       1404.94       1492.62         5.25 o                         
   3   1   0        144.15        151.60         2.88 o                         
   4   1   0        273.03        251.10         4.43 o                         
   5   1   0       1819.30       1864.08         8.70 o                         
   6   1   0        616.13        651.78         6.77 o                         
   7   1   0        177.00        178.42         5.75 o                         
   8   1   0          2.39          5.49         4.37 o                         
   9   1   0         92.69         83.41         6.36 o                         
  10   1   0         58.85         51.49         6.89 o                         
 -11   2   0         14.92         23.03         8.18 o                         
 -10   2   0        135.42        147.32        10.66 o                         
  -9   2   0        374.07        382.25        10.67 o                         
  -8   2   0        113.68        121.30         6.43 o                         
  -7   2   0          0.43          3.05         5.36 o                         
  -6   2   0         84.71         80.38         4.61 o                         
  -5   2   0          4.92          5.68         4.33 o                         
  -4   2   0        262.92        239.72         4.29 o                         
  -3   2   0       1628.77       1626.79         5.50 o                         
  -2   2   0       3460.64       3558.34         8.97 o                         
  -1   2   0       1093.89       1194.23         4.15 o                         
   0   2   0        827.39        830.10         3.24 o                         
   1   2   0        385.03        385.02         2.93 o                         
   2   2   0        567.21        539.97         3.71 o                         
   3   2   0        353.92        331.20         3.96 o                         
   4   2   0          0.91          4.20         3.55 o                         
   5   2   0         39.08         54.97         3.19 o                         
   6   2   0        341.55        368.81         4.60 o                         
   7   2   0        307.83        309.63         5.35 o                         
   8   2   0          2.62          3.81         7.32 o                         
   9   2   0         45.40         40.46         5.53 o                         
  10   2   0         25.82         32.47         5.91 o                         
 -11   3   0        109.54         95.18        10.11 o                         
 -10   3   0        125.88        134.14         7.84 o                         
  -9   3   0        272.22        262.23         7.49 o                         
  -8   3   0        102.30        111.75         7.06 o                         
  -7   3   0          3.78          4.38         5.29 o                         
  -6   3   0         69.04         83.47         5.44 o                         
  -5   3   0        125.69        116.12         6.20 o                         
  -4   3   0        463.09        468.22         5.50 o                         
  -3   3   0        110.76        119.66         3.85 o                         
  -2   3   0        202.91        198.84         3.05 o                         
  -1   3   0        270.13        280.96         3.46 o                         
   0   3   0         64.84         65.14         2.24 o                         
   1   3   0         55.32         52.83         2.42 o                         
   2   3   0       1719.92       1723.27         5.28 o                         
   3   3   0       1235.88       1222.10         6.07 o                         
   4   3   0         11.55         15.88         3.56 o                         
   5   3   0          0.01         -0.19         2.81 o                         
   6   3   0         54.07         54.35         3.76 o                         
   7   3   0        826.81        834.36         6.60 o                         
   8   3   0         15.67         13.58         4.08 o                         
   9   3   0         17.85         20.27         7.33 o                         
  10   3   0          0.40         -0.96         7.10 o                         
 -11   4   0         44.04         47.26        11.22 o                         
 -10   4   0        158.43        169.66         8.45 o                         
  -9   4   0          9.11         13.42         8.12 o                         
  -8   4   0         15.00          9.65         6.99 o                         
  -7   4   0          6.93         -5.49         5.59 o                         
  -6   4   0         69.34         63.91         5.55 o                         
  -5   4   0         99.55         86.08         4.17 o                         
  -4   4   0        341.16        385.95         5.06 o                         
  -3   4   0        237.70        214.38         4.07 o                         
  -2   4   0        436.39        381.18         3.92 o                         
  -1   4   0       3735.20       3858.74         9.19 o                         
   0   4   0       1983.18       2052.90         6.60 o                         
   1   4   0         39.16         33.32         2.71 o                         
   2   4   0         50.35         39.66         2.51 o                         
   3   4   0       1010.22        962.09         5.99 o                         
   4   4   0        320.56        329.22         3.83 o                         
   5   4   0        478.18        486.69         6.54 o                         
   6   4   0         50.76         61.74         5.06 o                         
   7   4   0        533.61        523.58         6.88 o                         
   8   4   0         46.59         49.17         4.76 o                         
   9   4   0          3.59         -2.56         7.01 o                         
  10   4   0          0.02         -1.12         7.39 o                         
 -11   5   0         32.52         33.36         8.66 o                         
 -10   5   0        372.78        372.79        12.36 o                         
  -9   5   0         40.85         32.00         7.88 o                         
  -8   5   0         25.85         24.81         6.71 o                         
  -7   5   0        362.11        383.18         7.98 o                         
  -6   5   0        768.97        793.26         7.03 o                         
  -5   5   0          4.76          3.90         5.43 o                         
  -4   5   0        213.21        220.95         5.43 o                         
  -3   5   0         43.04         63.76         3.48 o                         
  -2   5   0         16.65         35.23         3.39 o                         
  -1   5   0        318.48        396.04         4.65 o                         
   0   5   0       1584.71       1653.87         7.24 o                         
   1   5   0       1217.90       1289.67         7.32 o                         
   2   5   0        646.23        657.38         6.36 o                         
   3   5   0        589.20        566.18         4.44 o                         
   4   5   0        911.94        924.70         6.64 o                         
   5   5   0         52.48         42.12         4.75 o                         
   6   5   0         46.04         42.67         5.12 o                         
   7   5   0        173.87        161.77         5.35 o                         
   8   5   0          2.16          0.08         5.89 o                         
   9   5   0          0.52          0.45         6.74 o                         
 -11   6   0        256.74        260.19        11.54 o                         
 -10   6   0        320.21        314.34        10.16 o                         
  -9   6   0         28.04         26.97         7.60 o                         
  -8   6   0         61.56         70.37         6.54 o                         
  -7   6   0        133.39        153.84         6.20 o                         
  -6   6   0        427.65        450.99         7.25 o                         
  -5   6   0        974.04        975.38         9.35 o                         
  -4   6   0        704.05        671.89         7.44 o                         
  -3   6   0        104.85        109.51         3.96 o                         
  -2   6   0         12.22         39.70         3.72 o                         
  -1   6   0          2.06          1.87         3.50 o                         
   0   6   0       2263.21       2306.05         9.34 o                         
   1   6   0        230.52        190.20         5.88 o                         
   2   6   0         73.16         97.27         4.62 o                         
   3   6   0         52.90         49.25         3.48 o                         
   4   6   0         61.00         49.49         3.88 o                         
   5   6   0         26.15         29.69         3.86 o                         
   6   6   0        487.43        484.29         5.89 o                         
   7   6   0         26.84         24.19         4.49 o                         
   8   6   0        181.78        187.09         6.07 o                         
   9   6   0        157.23        153.93         7.33 o                         
 -11   7   0         59.33         56.23         9.63 o                         
 -10   7   0        154.61        159.88        10.07 o                         
  -9   7   0        536.52        512.35        10.19 o                         
  -8   7   0         44.14         41.51         7.00 o                         
  -7   7   0        542.26        564.86         8.94 o                         
  -6   7   0        560.17        559.87         8.40 o                         
  -5   7   0         96.75        105.88         5.82 o                         
  -4   7   0        441.01        421.68         7.81 o                         
  -3   7   0        181.04        170.42         4.84 o                         
  -2   7   0         97.35         80.89         4.41 o                         
  -1   7   0          1.01         -3.34         3.86 o                         
   0   7   0        738.41        779.59         7.87 o                         
   1   7   0       1312.24       1303.21         8.32 o                         
   2   7   0          2.16         -3.12         3.12 o                         
   3   7   0        678.10        662.77         6.43 o                         
   4   7   0          9.01         -1.01         4.67 o                         
   5   7   0         21.50         22.60         5.88 o                         
   6   7   0        249.41        262.10         4.92 o                         
   7   7   0        119.42        117.18         5.28 o                         
   8   7   0        468.80        473.87         9.19 o                         
 -11   8   0          9.68          3.15        10.72 o                         
 -10   8   0          3.11         -2.35         8.05 o                         
  -9   8   0        289.44        280.97         9.48 o                         
  -8   8   0        441.15        430.06         8.32 o                         
  -7   8   0        410.62        419.91         8.79 o                         
  -6   8   0          0.16         -6.51         6.51 o                         
  -5   8   0        161.94        159.25         5.89 o                         
  -4   8   0        751.31        728.16        10.45 o                         
  -3   8   0        544.65        533.56         6.66 o                         
  -2   8   0          4.24         -0.23         4.08 o                         
  -1   8   0        155.76        174.93         5.74 o                         
   0   8   0        109.62        126.54         5.40 o                         
   1   8   0        211.46        178.74         4.64 o                         
   2   8   0        320.89        347.35         5.19 o                         
   3   8   0         96.83        103.65         3.86 o                         
   4   8   0          0.27         -4.53         4.53 o                         
   5   8   0         46.45         40.65         5.98 o                         
   6   8   0        349.16        354.00         5.94 o                         
   7   8   0        415.36        391.40         8.22 o                         
   8   8   0         43.13         38.63         7.14 o                         
 -11   9   0        127.76        119.85        11.90 o                         
 -10   9   0          3.50         16.49         9.44 o                         
  -9   9   0        357.22        341.97        10.50 o                         
  -8   9   0        701.24        710.70        11.11 o                         
  -7   9   0         38.14         49.23         7.37 o                         
  -6   9   0         33.07         28.84         7.13 o                         
  -5   9   0       1918.90       1863.70        11.68 o                         
  -4   9   0         20.16         12.75         6.47 o                         
  -3   9   0       1591.72       1590.01        11.78 o                         
  -2   9   0        151.91        160.59         7.03 o                         
  -1   9   0        187.83        172.11         5.49 o                         
   0   9   0         12.82         -0.53         4.41 o                         
   1   9   0          9.20         17.68         4.31 o                         
   2   9   0        123.86        133.07         4.97 o                         
   3   9   0        413.64        407.29         6.05 o                         
   4   9   0         62.28         62.69         5.10 o                         
   5   9   0         50.76         41.72         6.52 o                         
   6   9   0          8.72          6.11         6.28 o                         
   7   9   0        369.01        337.65         7.64 o                         
 -10  10   0          0.48          0.12        11.22 o                         
  -9  10   0          1.24          7.69         8.03 o                         
  -8  10   0         94.26        105.36         9.19 o                         
  -7  10   0        262.70        262.08         9.76 o                         
  -6  10   0       1255.46       1188.29        13.16 o                         
  -5  10   0        350.18        337.88         7.71 o                         
  -4  10   0        398.61        366.44         7.85 o                         
  -3  10   0          5.57         10.53         6.91 o                         
  -2  10   0        274.37        282.87         7.19 o                         
  -1  10   0        240.57        229.27         6.01 o                         
   0  10   0        329.20        258.41         6.02 o                         
   1  10   0        181.39        143.51         5.56 o                         
   2  10   0         24.48         16.79         4.61 o                         
   3  10   0         75.04         79.83         5.73 o                         
   4  10   0        277.13        294.03         8.13 o                         
   5  10   0        126.10        122.29         5.76 o                         
   6  10   0        187.21        207.57         8.07 o                         
   7  10   0        149.47        144.22         8.14 o                         
 -10  11   0        155.08        167.56        12.53 o                         
  -9  11   0          0.04         -3.59         9.62 o                         
  -8  11   0         87.82         83.64        10.26 o                         
  -7  11   0         55.16         72.52        11.87 o                         
  -6  11   0        206.38        200.75         7.74 o                         
  -5  11   0          0.11         -0.93         6.72 o                         
  -4  11   0         10.36          5.41         7.90 o                         
  -3  11   0        135.05        134.33         7.80 o                         
  -2  11   0        390.00        403.96         8.99 o                         
  -1  11   0        475.52        445.05         7.75 o                         
   0  11   0          3.64         -3.19         5.36 o                         
   1  11   0         26.26         24.39         5.69 o                         
   2  11   0          1.80         -1.07         4.39 o                         
   3  11   0        234.45        237.91         7.13 o                         
   4  11   0        183.10        196.27         8.27 o                         
   5  11   0          7.68         14.75         5.68 o                         
   6  11   0          0.09         -7.11         7.11 o                         
 -10  12   0        170.06        186.84        14.04 o                         
  -9  12   0        111.66        116.15        11.91 o                         
  -8  12   0          0.34         -1.50        11.05 o                         
  -7  12   0        327.41        330.95        12.80 o                         
  -6  12   0        340.06        340.49         9.72 o                         
  -5  12   0        318.50        275.24        10.02 o                         
  -4  12   0          3.48         -2.23         7.86 o                         
  -3  12   0          0.53         -0.48         7.21 o                         
  -2  12   0         21.59         15.00         8.65 o                         
  -1  12   0         84.48         83.89         6.95 o                         
   0  12   0          9.89         24.29         5.44 o                         
   1  12   0         66.70         70.82         6.85 o                         
   2  12   0        141.28        162.42         5.17 o                         
   3  12   0         12.24          8.72         4.67 o                         
   4  12   0        321.63        345.45         7.94 o                         
   5  12   0         70.50         73.05         8.47 o                         
  -9  13   0        168.38        179.76        12.51 o                         
  -8  13   0         17.43          8.88        12.52 o                         
  -7  13   0        198.81        231.01        12.00 o                         
  -6  13   0        195.41        207.15         9.90 o                         
  -5  13   0         26.85         29.03         8.95 o                         
  -4  13   0        101.96        101.53         8.51 o                         
  -3  13   0         28.10         34.87         9.99 o                         
  -2  13   0        226.65        233.69         9.75 o                         
  -1  13   0        262.97        274.10         7.99 o                         
   0  13   0        321.99        305.07         7.76 o                         
   1  13   0        104.15         75.12         8.52 o                         
   2  13   0         54.72         65.56         9.05 o                         
   3  13   0        141.46        138.43         8.97 o                         
   4  13   0        161.38        168.56         9.10 o                         
  -8  14   0          7.62          0.94        13.93 o                         
  -7  14   0          0.06         -4.87        11.64 o                         
  -6  14   0         24.12         46.35         9.99 o                         
  -5  14   0          1.43         12.73        10.11 o                         
  -4  14   0         17.01         18.06         8.98 o                         
  -3  14   0         28.84         40.52        10.42 o                         
  -2  14   0          1.80          2.11         8.93 o                         
  -1  14   0          7.07          6.95         7.19 o                         
   0  14   0          7.27         -0.53         6.30 o                         
   1  14   0         56.43         43.15         7.61 o                         
   2  14   0        214.43        227.46        10.87 o                         
   3  14   0        212.16        203.49        12.53 o                         
  -7  15   0         13.38          7.46        12.21 o                         
  -6  15   0          5.40          4.85        10.61 o                         
  -5  15   0          5.99         16.07        11.39 o                         
  -4  15   0        176.52        155.65        11.76 o                         
  -3  15   0        729.15        783.34        13.78 o                         
  -2  15   0        245.63        263.89        10.15 o                         
  -1  15   0        173.89        177.94         8.62 o                         
   0  15   0        582.72        618.08         9.59 o                         
   1  15   0         91.56        103.39         7.71 o                         
   2  15   0         13.73         20.26        10.98 o                         
  -6  16   0          4.58          5.93        11.28 o                         
  -5  16   0         16.30         40.50        12.49 o                         
  -4  16   0         67.46         60.77        10.81 o                         
  -3  16   0         27.13         19.79        11.56 o                         
  -2  16   0        268.70        284.09        10.85 o                         
  -1  16   0          0.11         12.59         8.05 o                         
   0  16   0        313.88        329.09        10.57 o                         
   1 -17   1         41.08         43.97         8.68 o                         
   2 -17   1          0.16          7.97         9.44 o                         
   3 -17   1         27.57         12.80        10.67 o                         
   4 -17   1        123.84        126.53        10.91 o                         
   5 -17   1        122.70        100.03        12.24 o                         
  -1 -16   1         53.89         54.37         8.78 o                         
   0 -16   1        405.54        404.72        11.50 o                         
   1 -16   1         66.70         62.15         8.93 o                         
   2 -16   1         18.55         15.53         9.28 o                         
   3 -16   1         48.33         40.94        10.46 o                         
   4 -16   1         87.27         84.02        11.09 o                         
   5 -16   1         23.41         39.68        11.27 o                         
   6 -16   1         59.43         64.91        11.97 o                         
   7 -16   1          0.55         -0.69        11.11 o                         
  -3 -15   1         85.08         84.67        11.10 o                         
  -2 -15   1        115.60        149.98        11.41 o                         
  -1 -15   1        448.38        461.32        10.12 o                         
   0 -15   1         69.72         53.45         7.78 o                         
   1 -15   1         15.33          9.59         8.23 o                         
   2 -15   1         21.42         26.20         8.47 o                         
   3 -15   1         44.48         50.26        11.77 o                         
   4 -15   1         90.88        109.11        10.26 o                         
   5 -15   1        206.83        193.15        11.20 o                         
   6 -15   1        116.50        122.17        11.93 o                         
   7 -15   1         82.75         95.12        14.23 o                         
   8 -15   1          0.07         -0.68        13.79 o                         
  -4 -14   1        106.80        122.41         8.52 o                         
  -3 -14   1         30.79         19.63         9.49 o                         
  -2 -14   1         15.78         13.46         7.30 o                         
  -1 -14   1         21.67         19.68         6.68 o                         
   0 -14   1          1.55         -2.95         6.14 o                         
   1 -14   1         54.99         55.06         6.68 o                         
   2 -14   1        454.45        478.96         9.74 o                         
   3 -14   1          9.44         18.92         8.86 o                         
   4 -14   1         65.88         70.26         8.65 o                         
   5 -14   1          6.37          2.47         8.39 o                         
   6 -14   1        402.01        384.86        11.27 o                         
   7 -14   1        292.63        285.16        13.92 o                         
   8 -14   1         14.16         11.13        12.32 o                         
   9 -14   1         48.89         66.01        13.03 o                         
  -5 -13   1          0.26         -3.85         9.10 o                         
  -4 -13   1         16.67         24.88        11.23 o                         
  -3 -13   1         20.02         28.76         8.97 o                         
  -2 -13   1         76.77         88.15         6.30 o                         
  -1 -13   1          0.08          2.42         6.21 o                         
   0 -13   1         64.19         55.00         6.36 o                         
   1 -13   1          1.42         -5.38         5.71 o                         
   2 -13   1        115.62        143.18         7.93 o                         
   3 -13   1        174.97        163.56         9.07 o                         
   4 -13   1        103.33        103.58        10.21 o                         
   5 -13   1         90.11        103.90         8.99 o                         
   6 -13   1         47.92         41.23         9.10 o                         
   7 -13   1         52.29         42.98         9.34 o                         
   8 -13   1         13.77         22.23        11.95 o                         
   9 -13   1         46.74         64.62        13.71 o                         
  -5 -12   1         55.70         55.58         8.95 o                         
  -4 -12   1          7.63         13.58        10.20 o                         
  -3 -12   1         51.76         60.34         9.56 o                         
  -2 -12   1         65.03         82.30         6.80 o                         
  -1 -12   1        620.04        584.71         9.49 o                         
   0 -12   1        268.92        240.50         6.25 o                         
   1 -12   1         16.80         18.28         6.02 o                         
   2 -12   1         29.57         27.33         6.52 o                         
   3 -12   1        227.97        241.52         9.04 o                         
   4 -12   1        707.62        681.17        12.04 o                         
   5 -12   1        181.10        173.75         9.16 o                         
   6 -12   1          2.89          3.34         6.85 o                         
   7 -12   1         43.23         37.95        10.47 o                         
   8 -12   1        119.80        106.36        13.54 o                         
   9 -12   1        194.13        202.03        12.14 o                         
  10 -12   1         58.30         42.70        11.66 o                         
  -6 -11   1         28.46         37.86         9.00 o                         
  -5 -11   1          9.75         -2.16         6.94 o                         
  -4 -11   1         30.44         26.82         8.03 o                         
  -3 -11   1        120.13         92.81         8.07 o                         
  -2 -11   1         56.69         56.65         5.99 o                         
  -1 -11   1        263.12        251.86         7.10 o                         
   0 -11   1        970.87        873.89         8.33 o                         
   1 -11   1         16.51         18.62         5.73 o                         
   2 -11   1         12.04          9.14         6.28 o                         
   3 -11   1        251.91        246.55         8.61 o                         
   4 -11   1       1775.53       1700.98        14.04 o                         
   5 -11   1        262.64        264.25         7.95 o                         
   6 -11   1          0.32         -6.17         6.17 o                         
   7 -11   1         68.70         50.68         9.53 o                         
   8 -11   1         10.64          3.42         8.71 o                         
   9 -11   1        171.16        175.18        10.23 o                         
  10 -11   1        208.11        222.87        11.39 o                         
  -7 -10   1          6.01         18.03         6.54 o                         
  -6 -10   1         14.36         10.42         6.12 o                         
  -5 -10   1        271.50        270.01         6.28 o                         
  -4 -10   1        110.26        123.29         8.08 o                         
  -3 -10   1         56.17         52.69         6.50 o                         
  -2 -10   1        309.91        258.89         6.47 o                         
  -1 -10   1        223.50        219.00         5.14 o                         
   0 -10   1        798.79        698.17         7.77 o                         
   1 -10   1        102.09        118.18         6.29 o                         
   2 -10   1        340.85        324.26         9.25 o                         
   3 -10   1         96.90        107.49         7.28 o                         
   4 -10   1        209.14        189.95         7.09 o                         
   5 -10   1        725.90        718.38         8.89 o                         
   6 -10   1       1091.61       1078.81        11.98 o                         
   7 -10   1        148.57        137.00         8.44 o                         
   8 -10   1         62.83         48.26         8.58 o                         
   9 -10   1        189.37        204.16         8.16 o                         
  10 -10   1         83.04         95.54        10.41 o                         
  -7  -9   1         43.91         33.53         6.88 o                         
  -6  -9   1         44.80         43.16         7.13 o                         
  -5  -9   1        176.48        168.99         5.99 o                         
  -4  -9   1        383.89        381.37         8.41 o                         
  -3  -9   1        198.36        194.30         5.27 o                         
  -2  -9   1         40.00         32.47         3.67 o                         
  -1  -9   1          3.40          1.13         3.38 o                         
   0  -9   1         59.96         60.74         5.00 o                         
   1  -9   1        100.68        107.54         6.34 o                         
   2  -9   1        764.95        803.73         8.53 o                         
   3  -9   1       1325.79       1282.70        10.04 o                         
   4  -9   1        174.33        167.90         7.43 o                         
   5  -9   1        115.71        110.64         5.66 o                         
   6  -9   1        377.51        386.23         9.92 o                         
   7  -9   1         91.13         91.81         7.09 o                         
   8  -9   1          0.08          3.39         7.71 o                         
   9  -9   1         58.38         55.22         8.07 o                         
  10  -9   1         73.96         72.28         9.17 o                         
  11  -9   1         35.55         30.89        10.92 o                         
  -8  -8   1        231.24        225.88         7.81 o                         
  -7  -8   1         94.23         93.91         6.23 o                         
  -6  -8   1          8.54          4.16         4.97 o                         
  -5  -8   1         29.08         24.20         6.03 o                         
  -4  -8   1        477.24        483.19         6.93 o                         
  -3  -8   1        289.14        303.32         5.88 o                         
  -2  -8   1        463.10        464.16         5.04 o                         
  -1  -8   1          0.21          5.35         3.17 o                         
   0  -8   1        579.96        556.32         7.36 o                         
   1  -8   1          0.79          0.38         4.61 o                         
   2  -8   1       1266.85       1236.78         8.66 o                         
   3  -8   1       1245.68       1221.47         9.14 o                         
   4  -8   1        892.27        863.16         8.36 o                         
   5  -8   1        261.09        278.93         6.85 o                         
   6  -8   1        669.85        637.10         9.82 o                         
   7  -8   1        963.17        969.15        11.38 o                         
   8  -8   1        237.78        235.36         7.55 o                         
   9  -8   1         96.95         83.67         8.22 o                         
  10  -8   1          0.07         -4.36         7.18 o                         
  11  -8   1         41.83         52.05        11.14 o                         
  -9  -7   1         25.53         38.74         7.86 o                         
  -8  -7   1        154.71        155.23         5.66 o                         
  -7  -7   1         46.26         53.20         4.90 o                         
  -6  -7   1         21.71         20.50         4.77 o                         
  -5  -7   1        143.17        139.73         5.38 o                         
  -4  -7   1        166.86        174.55         4.89 o                         
  -3  -7   1          1.08         -4.22         4.22 o                         
  -2  -7   1        713.61        702.84         6.65 o                         
  -1  -7   1          0.50         -2.90         4.78 o                         
   0  -7   1        715.60        753.28         6.75 o                         
   1  -7   1        389.67        379.01         4.97 o                         
   2  -7   1        178.23        214.77         4.84 o                         
   3  -7   1        431.29        470.51         6.15 o                         
   4  -7   1         39.85         39.22         5.58 o                         
   5  -7   1          8.02          8.73         4.75 o                         
   6  -7   1        219.74        216.51         7.15 o                         
   7  -7   1        459.02        476.60         8.18 o                         
   8  -7   1        255.47        246.81         8.35 o                         
   9  -7   1         40.20         39.04         7.56 o                         
  10  -7   1         56.98         60.53         9.28 o                         
  11  -7   1         22.50         17.09         8.58 o                         
  -9  -6   1         69.51         48.60         7.16 o                         
  -8  -6   1        116.33        108.01         5.22 o                         
  -7  -6   1        749.75        729.55         8.32 o                         
  -6  -6   1       1934.23       1980.92         9.22 o                         
  -5  -6   1          3.75          7.37         5.21 o                         
  -4  -6   1          6.80         10.06         3.17 o                         
  -3  -6   1        248.98        278.13         4.62 o                         
  -2  -6   1       2569.04       2658.51        12.00 o                         
  -1  -6   1        771.31        745.76         6.32 o                         
   0  -6   1         14.16          5.31         3.01 o                         
   1  -6   1         70.72         75.33         3.59 o                         
   2  -6   1         60.91         61.73         3.57 o                         
   3  -6   1        464.73        472.16         5.40 o                         
   4  -6   1       2244.21       2252.51        12.57 o                         
   5  -6   1        593.12        570.95         9.35 o                         
   6  -6   1         18.85         16.12         5.09 o                         
   7  -6   1         28.19         32.41         7.13 o                         
   8  -6   1        269.95        283.28         7.31 o                         
   9  -6   1         15.40         21.16         7.25 o                         
  10  -6   1         50.40         51.37         8.55 o                         
  11  -6   1         76.87         99.64        11.96 o                         
  -9  -5   1          3.93         10.27         6.62 o                         
  -8  -5   1        149.27        146.22         7.22 o                         
  -7  -5   1       1635.40       1597.82        11.22 o                         
  -6  -5   1        251.69        272.11         6.79 o                         
  -5  -5   1         34.19         29.77         3.87 o                         
  -4  -5   1         86.47        101.89         3.86 o                         
  -3  -5   1        135.49        152.40         4.31 o                         
  -2  -5   1       5447.93       5702.96        12.68 o                         
  -1  -5   1      10073.91      10602.63        15.91 o                         
   0  -5   1         28.29         42.61         2.82 o                         
   1  -5   1        588.14        604.57         4.87 o                         
   2  -5   1       1148.60       1158.15         6.51 o                         
   3  -5   1       2017.81       2044.11         7.45 o                         
   4  -5   1        151.04        119.62         4.77 o                         
   5  -5   1         34.82         60.01         5.36 o                         
   6  -5   1          5.97          4.55         4.12 o                         
   7  -5   1        149.57        154.91         6.08 o                         
   8  -5   1         19.57         17.70         6.28 o                         
   9  -5   1        670.46        665.70        10.75 o                         
  10  -5   1        275.37        270.37        11.45 o                         
  11  -5   1          1.82         -8.16         8.16 o                         
 -10  -4   1          0.52         -4.82         8.21 o                         
  -9  -4   1        177.22        158.00         7.31 o                         
  -8  -4   1         34.68         36.21         5.41 o                         
  -7  -4   1         11.52         18.13         4.63 o                         
  -6  -4   1         70.03         67.92         4.68 o                         
  -5  -4   1        311.11        312.66         4.99 o                         
  -4  -4   1         17.30         20.01         3.30 o                         
  -3  -4   1         32.43         33.42         4.18 o                         
  -2  -4   1        615.75        635.98         4.68 o                         
  -1  -4   1          9.91         22.87         2.08 o                         
   0  -4   1         19.82         24.05         2.44 o                         
   1  -4   1        130.44        147.94         3.22 o                         
   2  -4   1        777.59        863.82         5.25 o                         
   3  -4   1        105.23        133.46         3.24 o                         
   4  -4   1       1151.70       1275.42         7.68 o                         
   5  -4   1          0.53         -1.69         5.04 o                         
   6  -4   1        509.36        520.59         7.34 o                         
   7  -4   1          3.00          3.10         5.17 o                         
   8  -4   1        536.11        538.18         8.45 o                         
   9  -4   1          7.70          6.33         7.79 o                         
  10  -4   1         26.54         24.63         9.35 o                         
  11  -4   1         16.27         23.41        12.48 o                         
 -10  -3   1         55.05         37.77         9.37 o                         
  -9  -3   1        151.67        147.18         7.45 o                         
  -8  -3   1        268.63        260.16         6.23 o                         
  -7  -3   1         72.72         74.61         5.80 o                         
  -6  -3   1         69.37         78.28         5.19 o                         
  -5  -3   1        124.35        126.43         3.30 o                         
  -4  -3   1       1723.17       1670.48         9.53 o                         
  -3  -3   1         76.60         59.30         3.36 o                         
  -2  -3   1         28.33         43.32         2.15 o                         
  -1  -3   1          4.97          8.42         1.52 o                         
   0  -3   1       2485.50       2555.63         6.52 o                         
   1  -3   1       2324.75       2373.28         6.28 o                         
   2  -3   1        389.22        411.34         3.71 o                         
   3  -3   1        747.27        784.60         6.34 o                         
   4  -3   1          0.14         -3.28         3.28 o                         
   5  -3   1         35.69         54.75         5.92 o                         
   6  -3   1       1480.52       1500.52        11.09 o                         
   7  -3   1        302.27        311.72         6.30 o                         
   8  -3   1        238.79        236.78         5.70 o                         
   9  -3   1         19.16         13.86         5.24 o                         
  10  -3   1         72.35         61.89        15.69 o                         
  11  -3   1         67.55         45.79        12.42 o                         
 -10  -2   1         12.69         17.84         9.24 o                         
  -9  -2   1        164.76        163.68         6.42 o                         
  -8  -2   1        320.10        330.74         7.50 o                         
  -7  -2   1         81.07         87.38         4.14 o                         
  -6  -2   1         89.59         99.10         3.65 o                         
  -5  -2   1         17.66         25.02         2.47 o                         
  -4  -2   1        429.11        388.48         6.01 o                         
  -3  -2   1       1426.90       1402.20         4.69 o                         
  -2  -2   1        654.12        768.62         3.55 o                         
  -1  -2   1        792.93        785.02         3.56 o                         
   0  -2   1        878.01        950.35         4.44 o                         
   1  -2   1       1076.33       1105.42         4.19 o                         
   2  -2   1       1202.91       1282.79         6.64 o                         
   3  -2   1         12.28          5.36         3.42 o                         
   4  -2   1         41.62         37.88         3.50 o                         
   5  -2   1         20.79          6.82         4.69 o                         
   6  -2   1        932.21        975.19         7.89 o                         
   7  -2   1        127.57        134.28         5.35 o                         
   8  -2   1          3.81         14.14         7.03 o                         
   9  -2   1          8.09         22.95         7.79 o                         
  10  -2   1         93.79        100.34         9.97 o                         
  11  -2   1        101.57        103.84         8.26 o                         
 -10  -1   1         32.91         24.80         7.73 o                         
  -9  -1   1         13.71         12.41         4.26 o                         
  -8  -1   1        262.18        264.41         5.77 o                         
  -7  -1   1        137.64        154.09         5.27 o                         
  -6  -1   1        538.08        554.98         6.30 o                         
  -5  -1   1         84.46        101.17         5.27 o                         
  -4  -1   1        581.99        532.59         5.43 o                         
  -3  -1   1       2161.47       2246.79         7.28 o                         
  -2  -1   1      28299.78      30007.17        27.30 o                         
  -1  -1   1        180.13        167.72         1.75 o                         
   1  -1   1       1101.30       1169.77         4.21 o                         
   2  -1   1        670.02        640.96         4.22 o                         
   3  -1   1          1.46         -2.95         2.95 o                         
   4  -1   1        611.21        580.21         5.49 o                         
   5  -1   1         26.19         21.54         3.40 o                         
   6  -1   1        812.81        798.05         6.99 o                         
   7  -1   1         68.81         60.90         7.24 o                         
   8  -1   1         80.34         79.01         6.40 o                         
   9  -1   1         17.49         18.72         6.79 o                         
  10  -1   1        248.93        246.33         7.32 o                         
  11  -1   1          1.35          7.53         9.43 o                         
 -11   0   1        136.88        146.72        10.52 o                         
 -10   0   1         90.86         92.49         9.46 o                         
  -9   0   1          4.59         -4.74         4.74 o                         
  -8   0   1          0.13          1.73         5.74 o                         
  -7   0   1         84.69         87.34         5.45 o                         
  -6   0   1       1458.06       1486.29         9.88 o                         
  -5   0   1          6.60         11.61         3.66 o                         
  -4   0   1        249.73        209.94         4.34 o                         
  -3   0   1        559.07        602.51         4.63 o                         
  -2   0   1        511.02        437.69         4.02 o                         
  -1   0   1       1486.02       1473.49         5.06 o                         
   1   0   1       1139.94       1151.29         2.95 o                         
   2   0   1        262.82        238.85         2.75 o                         
   3   0   1        388.39        374.97         2.99 o                         
   4   0   1        102.74        122.42         3.38 o                         
   5   0   1         24.81         29.72         4.08 o                         
   6   0   1         20.29         24.18         3.52 o                         
   7   0   1          0.53         -5.45         5.45 o                         
   8   0   1         18.63         16.54         4.12 o                         
   9   0   1          2.89         11.12         7.38 o                         
  10   0   1          2.35          3.02         6.31 o                         
 -11   1   1        260.38        267.92        11.48 o                         
 -10   1   1         66.90         57.18         6.70 o                         
  -9   1   1         25.98         21.41         6.22 o                         
  -8   1   1        105.26        114.60         7.11 o                         
  -7   1   1         71.86         78.02         5.27 o                         
  -6   1   1        575.39        554.09         8.75 o                         
  -5   1   1       1628.79       1561.38        11.02 o                         
  -4   1   1          4.84          0.61         3.16 o                         
  -3   1   1          2.55         19.26         2.71 o                         
  -2   1   1        470.06        497.86         3.33 o                         
  -1   1   1       5413.42       5575.68         8.46 o                         
   0   1   1       1457.90       1545.14         5.70 o                         
   1   1   1        584.56        605.17         1.79 o                         
   2   1   1        544.90        588.24         2.27 o                         
   3   1   1        101.47        146.72         2.57 o                         
   4   1   1        621.69        566.76         4.33 o                         
   5   1   1        610.65        631.02         6.38 o                         
   6   1   1         82.85         95.34         4.89 o                         
   7   1   1         61.66         72.97         6.28 o                         
   8   1   1         95.97         97.31         5.98 o                         
   9   1   1        329.34        327.73         6.10 o                         
  10   1   1         49.73         43.47         6.13 o                         
 -11   2   1        120.47        124.14         8.23 o                         
 -10   2   1        306.99        336.52        11.19 o                         
  -9   2   1         30.57         29.37         5.77 o                         
  -8   2   1        131.43        141.98         6.14 o                         
  -7   2   1         32.42         21.46         5.20 o                         
  -6   2   1        222.21        215.95         6.04 o                         
  -5   2   1        459.11        433.98         6.16 o                         
  -4   2   1         76.19         77.40         3.56 o                         
  -3   2   1          3.88          8.85         2.44 o                         
  -2   2   1         83.90         96.34         2.86 o                         
  -1   2   1          8.15          7.80         2.04 o                         
   0   2   1       4057.60       4149.42         7.40 o                         
   1   2   1          3.99          2.94         1.46 o                         
   2   2   1        994.78       1046.93         3.28 o                         
   3   2   1         17.93         11.20         1.92 o                         
   4   2   1        131.42        120.09         3.16 o                         
   5   2   1        403.90        428.92         5.46 o                         
   6   2   1         40.02         35.54         3.29 o                         
   7   2   1         71.10         78.52         5.23 o                         
   8   2   1         41.19         35.27         4.74 o                         
   9   2   1        117.09        117.94         4.42 o                         
  10   2   1         29.67         32.80         7.37 o                         
 -11   3   1          3.65         -8.94        10.12 o                         
 -10   3   1        340.11        340.03         8.62 o                         
  -9   3   1         58.01         50.14         7.00 o                         
  -8   3   1          1.44         15.59         7.83 o                         
  -7   3   1        592.06        602.42         9.02 o                         
  -6   3   1         34.23         34.26         6.71 o                         
  -5   3   1       1344.59       1303.60        10.36 o                         
  -4   3   1       1808.01       1793.23         8.44 o                         
  -3   3   1       2007.43       2055.95         7.62 o                         
  -2   3   1       1600.13       1717.13         5.96 o                         
  -1   3   1         29.81         17.97         2.58 o                         
   0   3   1        881.93        848.81         4.09 o                         
   1   3   1       3110.19       3187.21         6.91 o                         
   2   3   1        277.28        258.44         2.62 o                         
   3   3   1          2.03         -0.53         2.03 o                         
   4   3   1        203.53        197.89         3.88 o                         
   5   3   1        400.23        418.74         5.30 o                         
   6   3   1         44.70         46.02         3.92 o                         
   7   3   1         54.38         46.57         4.02 o                         
   8   3   1         10.51         12.51         5.23 o                         
   9   3   1         31.78         34.70         4.52 o                         
  10   3   1          8.38         11.61         6.83 o                         
 -11   4   1         21.48         29.19         8.38 o                         
 -10   4   1        451.95        468.14        10.88 o                         
  -9   4   1        100.27         95.26         8.41 o                         
  -8   4   1        147.37        143.52         7.33 o                         
  -7   4   1        147.13        163.10         6.49 o                         
  -6   4   1        285.11        308.54         6.83 o                         
  -5   4   1        130.00        137.50         4.92 o                         
  -4   4   1       1263.41       1238.60         7.65 o                         
  -3   4   1       1020.31        990.18         5.41 o                         
  -2   4   1       1321.19       1481.18         6.07 o                         
  -1   4   1        605.72        549.30         4.33 o                         
   0   4   1       4945.57       5426.27        12.72 o                         
   1   4   1       1587.63       1676.06         7.18 o                         
   2   4   1       2381.60       2324.15         7.22 o                         
   3   4   1          6.42         -0.69         2.42 o                         
   4   4   1        371.10        348.21         4.03 o                         
   5   4   1        117.17        115.04         4.35 o                         
   6   4   1        311.53        314.07         4.68 o                         
   7   4   1        192.46        199.46         5.30 o                         
   8   4   1         22.58         21.66         4.72 o                         
   9   4   1         43.51         50.95         6.49 o                         
 -11   5   1         75.66         73.59         9.75 o                         
 -10   5   1          5.06         16.10         9.23 o                         
  -9   5   1         71.02         53.44         8.21 o                         
  -8   5   1        560.67        581.38         8.86 o                         
  -7   5   1        393.28        398.12         8.76 o                         
  -6   5   1          2.29         11.58         4.90 o                         
  -5   5   1        291.23        324.67         6.48 o                         
  -4   5   1        408.51        368.10         5.78 o                         
  -3   5   1       1715.77       1625.68         7.81 o                         
  -2   5   1       1382.56       1479.37         7.25 o                         
  -1   5   1       2288.30       2571.45         8.52 o                         
   0   5   1       2067.95       2457.33         8.35 o                         
   1   5   1        145.17        143.63         4.15 o                         
   2   5   1       2504.63       2555.01         9.94 o                         
   3   5   1       1437.65       1457.11         6.59 o                         
   4   5   1          3.43          2.98         3.88 o                         
   5   5   1       1912.52       1845.93         6.93 o                         
   6   5   1        943.96        933.01         5.73 o                         
   7   5   1        618.13        634.37         6.81 o                         
   8   5   1        162.59        145.74         5.37 o                         
   9   5   1         14.36         12.17         5.82 o                         
 -11   6   1        180.35        179.97        11.31 o                         
 -10   6   1         14.48         24.37         9.17 o                         
  -9   6   1        191.92        198.85         9.34 o                         
  -8   6   1        172.15        191.70         8.33 o                         
  -7   6   1          0.77         -1.50         5.02 o                         
  -6   6   1         41.48         42.92         5.68 o                         
  -5   6   1          6.46          1.11         5.46 o                         
  -4   6   1         47.91         56.68         4.75 o                         
  -3   6   1        388.48        350.29         4.78 o                         
  -2   6   1        634.48        695.41         6.20 o                         
  -1   6   1        142.59        174.37         4.14 o                         
   0   6   1          5.03         10.26         3.79 o                         
   1   6   1        586.40        608.88         6.34 o                         
   2   6   1        667.09        610.46         6.04 o                         
   3   6   1        166.31        172.18         4.86 o                         
   4   6   1        117.60        107.70         3.95 o                         
   5   6   1          0.60         -0.10         4.35 o                         
   6   6   1        406.70        400.15         5.98 o                         
   7   6   1        661.20        635.46         6.60 o                         
   8   6   1         96.83         90.23         6.90 o                         
   9   6   1         20.47         12.58         7.53 o                         
 -11   7   1         29.60         44.83        12.06 o                         
 -10   7   1         59.66         61.14        11.07 o                         
  -9   7   1        247.02        238.57         9.11 o                         
  -8   7   1        235.28        222.85         9.73 o                         
  -7   7   1         24.13         23.40         5.94 o                         
  -6   7   1        344.07        355.24         7.38 o                         
  -5   7   1        369.01        357.95         7.49 o                         
  -4   7   1          0.09         15.19         5.02 o                         
  -3   7   1        241.58        229.63         5.03 o                         
  -2   7   1        202.43        189.96         4.87 o                         
  -1   7   1        293.32        284.12         6.05 o                         
   0   7   1       1303.82       1306.14         9.43 o                         
   1   7   1        754.50        728.90         5.75 o                         
   2   7   1        932.42        912.95         9.00 o                         
   3   7   1        442.66        429.06         7.24 o                         
   4   7   1        641.54        661.92         7.34 o                         
   5   7   1       1067.74       1078.46         8.05 o                         
   6   7   1         32.99         27.44         5.02 o                         
   7   7   1        107.99        115.68         6.44 o                         
   8   7   1         18.43          7.82         7.06 o                         
 -11   8   1          0.12          1.53        11.09 o                         
 -10   8   1         90.38        105.60         9.34 o                         
  -9   8   1         13.41          8.09         9.00 o                         
  -8   8   1        248.20        250.59         8.17 o                         
  -7   8   1        317.44        307.18         8.47 o                         
  -6   8   1        326.98        307.96         8.61 o                         
  -5   8   1         95.15        100.91         6.00 o                         
  -4   8   1        203.59        228.62         6.91 o                         
  -3   8   1        206.04        208.19         5.48 o                         
  -2   8   1        460.65        439.99         7.78 o                         
  -1   8   1         21.61         27.82         5.49 o                         
   0   8   1         69.81         72.24         4.63 o                         
   1   8   1        108.04        104.99         3.72 o                         
   2   8   1        537.25        485.51         7.68 o                         
   3   8   1        220.09        207.43         7.74 o                         
   4   8   1        138.81        142.89         6.14 o                         
   5   8   1        691.33        709.37         7.87 o                         
   6   8   1         20.24         19.51         4.79 o                         
   7   8   1        412.04        426.79         8.80 o                         
   8   8   1         16.91         22.96         8.30 o                         
 -10   9   1        172.92        173.42        11.12 o                         
  -9   9   1        251.31        255.68         8.53 o                         
  -8   9   1          0.59         -1.98         7.71 o                         
  -7   9   1          4.93         -6.86         8.06 o                         
  -6   9   1         20.36          5.94         8.63 o                         
  -5   9   1        135.49        122.98         7.21 o                         
  -4   9   1        301.41        283.99         8.02 o                         
  -3   9   1        127.95        144.22         6.99 o                         
  -2   9   1          8.70         11.87         6.65 o                         
  -1   9   1         76.46         47.80         5.92 o                         
   0   9   1         58.22         76.49         5.80 o                         
   1   9   1         24.01         43.22         3.81 o                         
   2   9   1          0.94         -1.94         5.07 o                         
   3   9   1          4.50         11.67         7.48 o                         
   4   9   1        142.91        150.95         6.44 o                         
   5   9   1        123.44        127.55         6.01 o                         
   6   9   1          1.29         -5.06         6.13 o                         
   7   9   1         17.37         17.01         7.42 o                         
 -10  10   1        257.99        250.57        12.74 o                         
  -9  10   1         66.78         88.66        10.96 o                         
  -8  10   1          4.93         -1.46         8.82 o                         
  -7  10   1        124.73        141.68         9.83 o                         
  -6  10   1          3.95          3.61         7.48 o                         
  -5  10   1        635.29        631.71         9.93 o                         
  -4  10   1       1960.82       1875.11        15.34 o                         
  -3  10   1        158.36        155.60         8.11 o                         
  -2  10   1        355.80        257.62         7.97 o                         
  -1  10   1        183.99        176.14         7.17 o                         
   0  10   1         10.26          0.93         6.32 o                         
   1  10   1        370.67        345.49         5.56 o                         
   2  10   1        283.65        263.47         7.38 o                         
   3  10   1         24.35         34.21         6.57 o                         
   4  10   1          0.04         -5.65         6.54 o                         
   5  10   1         86.46         96.54         6.81 o                         
   6  10   1        278.89        271.70         8.68 o                         
 -10  11   1          6.66         11.77        13.43 o                         
  -9  11   1        392.32        385.51        12.48 o                         
  -8  11   1        141.31        140.41         9.89 o                         
  -7  11   1          8.38          7.20         9.46 o                         
  -6  11   1        154.47        160.11         8.06 o                         
  -5  11   1        103.70        100.56         8.06 o                         
  -4  11   1          6.95          7.64         7.81 o                         
  -3  11   1        227.88        228.41         8.60 o                         
  -2  11   1         20.68         18.37         7.27 o                         
  -1  11   1          5.71         12.12         6.21 o                         
   0  11   1         11.93          7.46         5.35 o                         
   1  11   1        195.16        159.25         7.04 o                         
   2  11   1        406.02        371.98         8.45 o                         
   3  11   1        313.16        316.05         7.71 o                         
   4  11   1         50.83         55.34         5.51 o                         
   5  11   1         67.30         72.99         7.34 o                         
   6  11   1         19.51         18.99         7.56 o                         
  -9  12   1         77.33         74.03        11.33 o                         
  -8  12   1         91.02         90.01        10.78 o                         
  -7  12   1         14.55          9.53        10.82 o                         
  -6  12   1         25.92         32.36         8.38 o                         
  -5  12   1         19.94         16.42         8.59 o                         
  -4  12   1        255.25        252.82         9.44 o                         
  -3  12   1         64.11         62.75         8.29 o                         
  -2  12   1        268.05        296.69         9.08 o                         
  -1  12   1          4.65          4.62         6.71 o                         
   0  12   1         26.32         30.67         5.66 o                         
   1  12   1         21.81         20.69         6.88 o                         
   2  12   1         38.21         28.32         7.72 o                         
   3  12   1        129.11        138.74        11.02 o                         
   4  12   1        115.56        118.59         9.14 o                         
   5  12   1          1.91         -3.30         7.12 o                         
  -9  13   1          0.39         -9.20        11.40 o                         
  -8  13   1         75.81         77.16        12.82 o                         
  -7  13   1         40.00         43.05        11.71 o                         
  -6  13   1        131.59        108.41         9.61 o                         
  -5  13   1         82.16         86.90        10.01 o                         
  -4  13   1          5.25          7.44         8.89 o                         
  -3  13   1         27.97         18.01         8.86 o                         
  -2  13   1         53.13         69.31         8.84 o                         
  -1  13   1        205.74        221.15         8.84 o                         
   0  13   1         22.62         39.64         5.95 o                         
   1  13   1          1.95          0.76         6.68 o                         
   2  13   1          7.29          0.35         7.43 o                         
   3  13   1        180.66        206.25         9.39 o                         
   4  13   1         39.64         46.20         8.27 o                         
  -8  14   1        129.91        142.55        12.47 o                         
  -7  14   1        207.72        224.87        12.68 o                         
  -6  14   1        589.26        572.84        13.06 o                         
  -5  14   1        373.53        366.94        12.55 o                         
  -4  14   1          7.25          2.61         9.52 o                         
  -3  14   1         57.48         36.03         9.91 o                         
  -2  14   1        466.34        493.05        11.19 o                         
  -1  14   1         73.08         92.54         7.71 o                         
   0  14   1        200.64        188.70         7.41 o                         
   1  14   1        393.69        410.74         9.21 o                         
   2  14   1         20.03         11.19        11.02 o                         
   3  14   1         61.80         70.64         9.64 o                         
  -7  15   1        103.90        113.64        12.53 o                         
  -6  15   1        117.24        114.11        11.73 o                         
  -5  15   1          4.63          3.57        10.54 o                         
  -4  15   1        226.22        219.92        10.30 o                         
  -3  15   1        124.70        150.15        10.56 o                         
  -2  15   1        431.22        455.92        11.76 o                         
  -1  15   1        503.26        523.40        10.05 o                         
   0  15   1         69.99         77.78         8.95 o                         
   1  15   1         39.87         14.80        11.13 o                         
  -5  16   1        129.33         93.81        11.55 o                         
  -4  16   1        151.34        142.98        10.81 o                         
  -3  16   1        192.98        218.58        11.92 o                         
  -2  16   1         13.38         12.80         9.14 o                         
  -1  16   1         30.60         52.54         8.29 o                         
   0 -17   2         31.74         25.13         9.40 o                         
   1 -17   2         96.88        100.59         9.43 o                         
   2 -17   2        214.43        213.57        10.63 o                         
   3 -17   2        119.39        117.91        11.09 o                         
   4 -17   2          5.38         -8.75        10.17 o                         
   5 -17   2          1.25        -10.80        10.80 o                         
   6 -17   2         12.52         24.36        11.47 o                         
  -2 -16   2        388.94        403.12        13.25 o                         
  -1 -16   2        222.20        214.77         9.08 o                         
   0 -16   2          3.34          8.54         8.87 o                         
   1 -16   2          3.28          6.42         7.61 o                         
   2 -16   2        168.29        173.95         8.68 o                         
   3 -16   2        389.94        387.17        11.55 o                         
   4 -16   2         87.38        104.38        10.55 o                         
   5 -16   2          0.02        -10.44        10.44 o                         
   6 -16   2         30.77         23.16        10.77 o                         
   7 -16   2         35.64         34.69         9.87 o                         
  -3 -15   2        230.57        252.87         9.80 o                         
  -2 -15   2        385.49        424.13        10.34 o                         
  -1 -15   2        388.21        383.06         9.48 o                         
   0 -15   2         49.65         67.55         7.68 o                         
   1 -15   2         53.85         60.22         6.79 o                         
   2 -15   2          4.60          3.44         7.26 o                         
   3 -15   2          4.22          1.42         7.84 o                         
   4 -15   2        423.09        456.33        12.71 o                         
   5 -15   2        311.71        311.64        11.11 o                         
   6 -15   2          7.93          0.58         9.89 o                         
   7 -15   2         12.03          6.53        11.30 o                         
   8 -15   2          5.12         -6.09        13.71 o                         
  -4 -14   2        420.16        468.28        14.79 o                         
  -3 -14   2          0.04          2.80         9.43 o                         
  -2 -14   2          2.14         -6.50         6.50 o                         
  -1 -14   2          9.69         10.14         7.47 o                         
   0 -14   2        316.81        289.07         7.41 o                         
   1 -14   2        437.49        467.00         8.58 o                         
   2 -14   2        310.41        348.82         8.37 o                         
   3 -14   2         26.92         31.25         8.76 o                         
   4 -14   2        142.22        175.26        11.09 o                         
   5 -14   2        311.44        306.78        10.52 o                         
   6 -14   2        135.01        112.41         9.25 o                         
   7 -14   2          0.07         -1.18         9.90 o                         
   8 -14   2         96.57         91.31        13.53 o                         
   9 -14   2         34.84         13.23        13.61 o                         
  -5 -13   2        141.12        118.10        10.18 o                         
  -4 -13   2         21.45         25.56        10.11 o                         
  -3 -13   2        132.37        156.52        10.42 o                         
  -2 -13   2          2.80          8.93         7.71 o                         
  -1 -13   2        188.72        191.20         5.94 o                         
   0 -13   2        219.53        199.30         6.70 o                         
   1 -13   2        681.26        693.88         9.46 o                         
   2 -13   2        265.31        301.44         8.73 o                         
   3 -13   2          0.23          1.87         7.93 o                         
   4 -13   2        289.66        300.27        10.43 o                         
   5 -13   2        878.80        905.27        12.27 o                         
   6 -13   2        416.43        398.54         9.58 o                         
   7 -13   2          1.89         -4.46         8.15 o                         
   8 -13   2         27.85         25.74        12.59 o                         
   9 -13   2        376.95        394.12        14.80 o                         
  -6 -12   2         51.53         47.52         8.25 o                         
  -5 -12   2          9.69         14.27         8.67 o                         
  -4 -12   2          0.52          0.83         8.90 o                         
  -3 -12   2        126.35        132.14         9.40 o                         
  -2 -12   2        343.21        299.40         8.29 o                         
  -1 -12   2          9.33         19.76         5.55 o                         
   0 -12   2         71.23         79.34         5.55 o                         
   1 -12   2         35.66         34.69         6.62 o                         
   2 -12   2        509.13        492.55         9.79 o                         
   3 -12   2          3.27          5.31         8.29 o                         
   4 -12   2         38.72         47.91         7.67 o                         
   5 -12   2        273.15        274.54         7.97 o                         
   6 -12   2        123.53        120.08         7.79 o                         
   7 -12   2          1.05         -0.18         7.07 o                         
   8 -12   2          3.37        -10.96        10.96 o                         
   9 -12   2         16.92         21.63        10.39 o                         
  10 -12   2        183.78        205.44        11.63 o                         
  -6 -11   2          8.44         11.90         7.59 o                         
  -5 -11   2         12.67         14.45         8.46 o                         
  -4 -11   2          2.78         -1.86         5.19 o                         
  -3 -11   2        119.55        126.05         6.08 o                         
  -2 -11   2        294.81        299.87         5.24 o                         
  -1 -11   2         12.01         12.42         4.90 o                         
   0 -11   2        132.23        121.24         5.33 o                         
   1 -11   2        263.83        266.83         7.65 o                         
   2 -11   2          4.94         13.42         6.93 o                         
   3 -11   2        983.78        984.33        12.03 o                         
   4 -11   2        612.28        582.73         9.50 o                         
   5 -11   2          8.48          0.59         5.81 o                         
   6 -11   2        378.14        359.76        10.88 o                         
   7 -11   2        109.35        110.06         8.61 o                         
   8 -11   2         10.43         23.93         9.38 o                         
   9 -11   2         81.83         76.44         9.07 o                         
  10 -11   2          2.13          5.41         9.95 o                         
  -7 -10   2          5.73          2.96         7.67 o                         
  -6 -10   2          4.79          8.50         8.44 o                         
  -5 -10   2          6.22         12.47         7.02 o                         
  -4 -10   2         47.89         56.58         6.08 o                         
  -3 -10   2         60.85         45.92         4.84 o                         
  -2 -10   2         68.18         50.94         4.03 o                         
  -1 -10   2        195.09        182.46         5.23 o                         
   0 -10   2         12.89         16.70         4.53 o                         
   1 -10   2        131.27        122.57         6.54 o                         
   2 -10   2         93.07         93.42         6.37 o                         
   3 -10   2        838.29        788.94         9.29 o                         
   4 -10   2         41.31         38.26         5.91 o                         
   5 -10   2          6.76          8.90         5.38 o                         
   6 -10   2        530.57        519.67        11.81 o                         
   7 -10   2          5.70          0.84         7.78 o                         
   8 -10   2        227.33        225.91        10.30 o                         
   9 -10   2         95.89         87.78         7.59 o                         
  10 -10   2         43.09         45.00         9.36 o                         
  -8  -9   2          1.20         -7.20         7.20 o                         
  -7  -9   2         12.89          5.98         7.69 o                         
  -6  -9   2        261.20        271.06         7.03 o                         
  -5  -9   2         12.17         11.31         6.82 o                         
  -4  -9   2         10.63         -0.41         5.81 o                         
  -3  -9   2        101.70         90.93         5.72 o                         
  -2  -9   2         88.57         88.01         4.22 o                         
  -1  -9   2        123.32        116.85         4.19 o                         
   0  -9   2        330.27        296.01         7.65 o                         
   1  -9   2        137.25        129.11         5.29 o                         
   2  -9   2        308.20        308.53         5.78 o                         
   3  -9   2       1928.54       1843.49        13.81 o                         
   4  -9   2       1485.14       1468.89        10.73 o                         
   5  -9   2       1096.36       1081.15         9.26 o                         
   6  -9   2        261.14        244.93         9.94 o                         
   7  -9   2        158.62        134.99         9.84 o                         
   8  -9   2          2.27         -3.60         7.94 o                         
   9  -9   2         18.05          8.40         8.39 o                         
  10  -9   2          0.57          3.01         9.31 o                         
  11  -9   2         24.21         16.93        10.38 o                         
  -8  -8   2         36.80         24.52         5.91 o                         
  -7  -8   2          1.86          9.75         5.92 o                         
  -6  -8   2        197.82        200.87         5.50 o                         
  -5  -8   2        163.30        160.86         6.41 o                         
  -4  -8   2         62.71         61.49         5.16 o                         
  -3  -8   2         17.69         16.72         3.64 o                         
  -2  -8   2         40.20         45.37         4.44 o                         
  -1  -8   2        660.82        633.60         8.61 o                         
   0  -8   2        583.37        577.19         7.71 o                         
   1  -8   2         16.74          9.09         3.81 o                         
   2  -8   2          8.16         14.21         4.03 o                         
   3  -8   2          0.73          6.19         4.53 o                         
   4  -8   2        587.33        561.90         7.11 o                         
   5  -8   2       2089.27       2084.90        12.11 o                         
   6  -8   2         39.42         46.50         6.77 o                         
   7  -8   2         66.03         60.86         8.48 o                         
   8  -8   2        100.38         98.04         6.21 o                         
   9  -8   2         81.52         98.08         7.90 o                         
  10  -8   2         28.26         34.95         9.34 o                         
  11  -8   2         37.00         33.04         9.29 o                         
  -9  -7   2        112.50        109.51         7.68 o                         
  -8  -7   2        308.01        308.95         8.10 o                         
  -7  -7   2         84.07         89.03         5.58 o                         
  -6  -7   2         15.15          8.60         5.29 o                         
  -5  -7   2        449.41        467.90         6.84 o                         
  -4  -7   2        667.71        713.24         7.29 o                         
  -3  -7   2         63.57         75.74         4.70 o                         
  -2  -7   2          0.04          5.04         3.49 o                         
  -1  -7   2         76.94         63.54         4.49 o                         
   0  -7   2        428.09        339.31         5.10 o                         
   1  -7   2       1193.46       1219.43         7.52 o                         
   2  -7   2       1046.14       1117.00         7.84 o                         
   3  -7   2        134.51         90.67         4.60 o                         
   4  -7   2       1071.14       1062.76         7.14 o                         
   5  -7   2        470.97        458.11         9.16 o                         
   6  -7   2        411.96        419.63         9.98 o                         
   7  -7   2         47.54         51.61         6.22 o                         
   8  -7   2         83.34         83.37         7.01 o                         
   9  -7   2         53.79         54.31         6.09 o                         
  10  -7   2         63.38         64.42         8.63 o                         
  11  -7   2        221.36        219.39        14.36 o                         
  -9  -6   2         97.79         90.96         7.53 o                         
  -8  -6   2         42.29         48.92         5.85 o                         
  -7  -6   2        114.43        119.42         6.01 o                         
  -6  -6   2          0.08          6.59         5.90 o                         
  -5  -6   2        307.95        329.10         6.15 o                         
  -4  -6   2        970.66       1095.35         8.12 o                         
  -3  -6   2       1047.88       1083.73         6.72 o                         
  -2  -6   2        375.88        449.55         5.59 o                         
  -1  -6   2        137.41        105.67         3.15 o                         
   0  -6   2         35.53          9.22         2.95 o                         
   1  -6   2          3.93          6.57         3.19 o                         
   2  -6   2          0.60          3.78         3.48 o                         
   3  -6   2        123.03        166.13         4.31 o                         
   4  -6   2        279.77        285.28         6.41 o                         
   5  -6   2        423.15        421.96         8.36 o                         
   6  -6   2        285.92        303.43         8.38 o                         
   7  -6   2        691.83        729.34         6.85 o                         
   8  -6   2         19.46         14.73         5.70 o                         
   9  -6   2        362.38        353.75         8.63 o                         
  10  -6   2          1.04          5.09         9.45 o                         
  11  -6   2        230.85        233.66        12.37 o                         
  -9  -5   2          7.20         -1.30         7.46 o                         
  -8  -5   2        319.02        320.70         9.46 o                         
  -7  -5   2        732.89        741.83         8.77 o                         
  -6  -5   2        155.41        152.19         5.73 o                         
  -5  -5   2        211.63        205.59         5.23 o                         
  -4  -5   2         34.19         48.84         3.33 o                         
  -3  -5   2         37.06         51.18         4.29 o                         
  -2  -5   2        190.14        163.26         3.64 o                         
  -1  -5   2        994.40       1054.44         5.02 o                         
   0  -5   2        137.34        160.09         3.08 o                         
   1  -5   2         19.80         16.52         3.24 o                         
   2  -5   2         16.75          7.40         3.31 o                         
   3  -5   2       1266.46       1312.87         6.85 o                         
   4  -5   2        448.67        463.76         6.59 o                         
   5  -5   2          3.97         -6.00         6.00 o                         
   6  -5   2        303.96        319.59         7.63 o                         
   7  -5   2         17.18         20.03         5.31 o                         
   8  -5   2         10.39          1.96         6.79 o                         
   9  -5   2        259.14        249.14         8.01 o                         
  10  -5   2          5.53          3.23         9.16 o                         
  11  -5   2        338.63        304.53        16.59 o                         
 -10  -4   2          2.77         -3.25        10.02 o                         
  -9  -4   2        281.28        273.05         7.85 o                         
  -8  -4   2        272.54        270.77         8.12 o                         
  -7  -4   2         10.76          2.94         5.89 o                         
  -6  -4   2        393.44        407.87         7.46 o                         
  -5  -4   2        111.18        109.42         5.01 o                         
  -4  -4   2        284.50        272.86         5.05 o                         
  -3  -4   2        344.94        324.41         5.08 o                         
  -2  -4   2       1076.78       1017.42         5.27 o                         
  -1  -4   2          9.32          5.35         2.66 o                         
   0  -4   2         18.56          7.29         2.61 o                         
   1  -4   2       2049.44       2054.99         7.51 o                         
   2  -4   2       6301.31       6631.26        14.41 o                         
   3  -4   2         89.00         84.24         3.25 o                         
   4  -4   2       1870.57       1941.50        10.93 o                         
   5  -4   2       2017.72       2115.57        15.07 o                         
   6  -4   2        234.91        237.90         5.25 o                         
   7  -4   2        597.20        601.71         9.34 o                         
   8  -4   2       1032.06       1028.70         9.70 o                         
   9  -4   2        286.45        292.21        10.22 o                         
  10  -4   2         15.04          3.95         8.57 o                         
  11  -4   2         18.50         16.90        10.06 o                         
 -10  -3   2        109.75        106.12         8.33 o                         
  -9  -3   2          9.01          6.00         8.44 o                         
  -8  -3   2          0.07          6.56         5.46 o                         
  -7  -3   2          4.65         10.46         4.61 o                         
  -6  -3   2        106.86        102.30         4.79 o                         
  -5  -3   2        176.55        177.82         4.40 o                         
  -4  -3   2          7.00          5.34         4.17 o                         
  -3  -3   2        121.83        106.40         2.63 o                         
  -2  -3   2         90.44         77.36         2.46 o                         
  -1  -3   2        393.05        367.39         3.12 o                         
   0  -3   2       1794.53       1785.97         5.14 o                         
   1  -3   2        111.90        113.78         2.70 o                         
   2  -3   2       1578.12       1607.89         5.58 o                         
   3  -3   2          4.69          2.37         4.46 o                         
   4  -3   2        201.35        221.91         4.66 o                         
   5  -3   2        952.18        982.61         6.89 o                         
   6  -3   2         73.64         74.33         5.61 o                         
   7  -3   2        606.75        608.59         8.61 o                         
   8  -3   2        383.28        385.85         8.28 o                         
   9  -3   2        285.80        273.09         7.30 o                         
  10  -3   2        247.86        227.84        10.26 o                         
  11  -3   2         81.21         65.70         7.35 o                         
 -10  -2   2        217.07        238.04        10.22 o                         
  -9  -2   2         35.79         34.80         6.49 o                         
  -8  -2   2         13.34          4.32         5.55 o                         
  -7  -2   2        114.48        119.65         4.79 o                         
  -6  -2   2        435.10        442.84         6.06 o                         
  -5  -2   2       1277.83       1257.32        10.97 o                         
  -4  -2   2       2838.56       2943.97        12.00 o                         
  -3  -2   2        685.74        648.60         4.77 o                         
  -2  -2   2       4856.74       5011.50        10.75 o                         
  -1  -2   2        664.95        711.84         3.44 o                         
   0  -2   2       2316.07       2302.91         4.77 o                         
   1  -2   2         50.80         42.05         1.61 o                         
   2  -2   2        709.84        690.84         4.27 o                         
   3  -2   2         63.84         66.20         2.95 o                         
   4  -2   2        166.09        157.52         5.29 o                         
   5  -2   2       1066.15        993.34         9.24 o                         
   6  -2   2        370.73        338.67         4.80 o                         
   7  -2   2         68.03         65.25         4.89 o                         
   8  -2   2        350.87        363.27         8.77 o                         
   9  -2   2          5.52          3.19         5.59 o                         
  10  -2   2         23.50         11.27         6.99 o                         
  11  -2   2        454.63        451.47        11.68 o                         
 -11  -1   2         36.70         44.37         8.69 o                         
 -10  -1   2         84.19         76.06         9.80 o                         
  -9  -1   2          2.04         16.74         6.83 o                         
  -8  -1   2         37.17         31.27         6.13 o                         
  -7  -1   2        439.87        440.59         5.20 o                         
  -6  -1   2        228.81        236.46         4.76 o                         
  -5  -1   2        221.77        203.20         6.27 o                         
  -4  -1   2       2009.55       2004.80         8.13 o                         
  -3  -1   2        607.74        637.21         4.49 o                         
  -2  -1   2      12313.24      13378.99        17.71 o                         
  -1  -1   2       6871.04       7553.52         8.68 o                         
   0  -1   2       1349.58       1308.46         4.28 o                         
   1  -1   2       2922.37       2974.45         6.00 o                         
   2  -1   2       3718.44       3681.22         7.66 o                         
   3  -1   2        185.04        185.16         2.69 o                         
   4  -1   2         65.34         80.05         3.98 o                         
   5  -1   2        712.96        740.27         5.78 o                         
   6  -1   2        330.51        338.66         5.77 o                         
   7  -1   2        104.61        110.47         4.16 o                         
   8  -1   2         36.57         41.96         6.46 o                         
   9  -1   2         73.10         74.41         5.67 o                         
  10  -1   2         54.99         52.71         7.27 o                         
  11  -1   2        502.55        474.46         9.24 o                         
 -11   0   2          0.27          2.60         8.33 o                         
 -10   0   2        122.57        127.11         8.36 o                         
  -9   0   2         45.02         40.66         6.60 o                         
  -8   0   2         43.09         42.79         5.52 o                         
  -7   0   2         83.05         89.66         5.61 o                         
  -6   0   2          1.80          4.65         4.57 o                         
  -5   0   2       1208.13       1180.41        10.16 o                         
  -4   0   2       2333.17       2226.12         9.56 o                         
  -3   0   2        514.38        599.42         4.87 o                         
  -2   0   2      42386.24      44710.59        49.40 o                         
  -1   0   2       2109.03       2225.10         5.26 o                         
   0   0   2          5.17         12.97         1.63 o                         
   1   0   2       3455.37       3528.88         4.42 o                         
   2   0   2        119.63        103.84         1.48 o                         
   3   0   2        225.50        263.50         2.64 o                         
   4   0   2       3419.34       3759.18         8.60 o                         
   5   0   2       1490.82       1540.47         8.32 o                         
   6   0   2        388.23        383.66         5.84 o                         
   7   0   2        220.54        225.31         5.55 o                         
   8   0   2         24.64         26.71         6.51 o                         
   9   0   2        122.17        129.36         6.20 o                         
  10   0   2         13.13         16.76         5.99 o                         
 -11   1   2          0.84         -5.24         8.75 o                         
 -10   1   2         44.01         40.81         7.08 o                         
  -9   1   2          0.27          1.91         6.41 o                         
  -8   1   2         69.58         66.25         6.59 o                         
  -7   1   2        216.96        222.98         6.41 o                         
  -6   1   2         59.10         41.85         5.55 o                         
  -5   1   2          3.60          9.64         4.76 o                         
  -4   1   2       1180.70       1174.75         7.02 o                         
  -3   1   2         41.57         60.13         3.25 o                         
  -2   1   2       1905.34       1955.15         6.21 o                         
  -1   1   2       1861.19       1901.77         5.12 o                         
   0   1   2        868.60        882.13         3.68 o                         
   1   1   2        146.83        146.29         1.43 o                         
   2   1   2          5.88          2.86         1.31 o                         
   3   1   2         24.87          5.99         1.53 o                         
   4   1   2        173.55        195.94         3.40 o                         
   5   1   2        269.75        271.30         5.15 o                         
   6   1   2          0.19         -1.24         3.54 o                         
   7   1   2          0.19          2.00         3.32 o                         
   8   1   2         28.31         31.23         4.41 o                         
   9   1   2        101.02         97.79         4.86 o                         
  10   1   2         16.06         24.53         6.26 o                         
 -11   2   2          1.51         -8.03         8.03 o                         
 -10   2   2         31.95         27.25         8.02 o                         
  -9   2   2         46.90         44.09         7.15 o                         
  -8   2   2         40.03         27.76         6.17 o                         
  -7   2   2        717.83        728.72         9.29 o                         
  -6   2   2        772.09        766.43        10.70 o                         
  -5   2   2         14.66         19.70         5.08 o                         
  -4   2   2        874.90        835.43         7.26 o                         
  -3   2   2       1107.08       1058.88         6.42 o                         
  -2   2   2       2140.88       2143.86         6.97 o                         
  -1   2   2       4233.18       4412.63         7.60 o                         
   0   2   2        177.01        168.14         2.34 o                         
   1   2   2       2619.13       2690.98         5.31 o                         
   2   2   2       1099.59       1109.08         2.90 o                         
   3   2   2       3101.09       3142.98         6.62 o                         
   4   2   2        138.34        137.87         3.26 o                         
   5   2   2        142.92        151.26         3.74 o                         
   6   2   2          0.91         -1.85         2.97 o                         
   7   2   2         25.92         28.05         3.76 o                         
   8   2   2        138.96        146.21         5.47 o                         
   9   2   2         14.81         27.13         6.06 o                         
  10   2   2          3.22         13.70         6.39 o                         
 -11   3   2         19.94         15.65         9.40 o                         
 -10   3   2         53.15         49.28         8.81 o                         
  -9   3   2         22.53         21.01         7.15 o                         
  -8   3   2        115.01        129.81         7.30 o                         
  -7   3   2          2.12          5.53         5.96 o                         
  -6   3   2        224.55        216.20         5.65 o                         
  -5   3   2         21.04         10.74         4.80 o                         
  -4   3   2          3.45          6.90         3.08 o                         
  -3   3   2        573.68        557.34         5.06 o                         
  -2   3   2       1860.87       1944.57         6.72 o                         
  -1   3   2        211.33        217.41         3.28 o                         
   0   3   2         51.91         63.83         2.76 o                         
   1   3   2        277.77        291.99         3.24 o                         
   2   3   2       1138.36       1158.37         4.02 o                         
   3   3   2        108.84        107.87         2.70 o                         
   4   3   2         21.85         18.89         2.54 o                         
   5   3   2        195.61        176.60         3.58 o                         
   6   3   2          3.09          2.75         3.39 o                         
   7   3   2          1.07          2.36         4.42 o                         
   8   3   2        266.19        283.53         5.95 o                         
   9   3   2          0.89          5.85         5.27 o                         
  10   3   2          2.63          7.10         6.94 o                         
 -11   4   2        297.95        310.29        10.53 o                         
 -10   4   2        633.79        639.17        12.16 o                         
  -9   4   2         16.98          7.59         8.34 o                         
  -8   4   2         46.21         54.18         7.12 o                         
  -7   4   2        107.15        100.32         6.99 o                         
  -6   4   2        118.27        114.46         8.85 o                         
  -5   4   2        927.16        901.17         7.87 o                         
  -4   4   2       1273.62       1286.17         7.28 o                         
  -3   4   2         51.09         62.13         3.36 o                         
  -2   4   2       2996.40       3155.65         9.15 o                         
  -1   4   2        675.63        657.34         4.91 o                         
   0   4   2       3109.76       3383.05        10.51 o                         
   1   4   2       2032.60       2159.10         7.77 o                         
   2   4   2        182.06        182.62         2.86 o                         
   3   4   2       2762.78       2633.20         8.62 o                         
   4   4   2        101.46         99.49         2.85 o                         
   5   4   2         52.13         67.23         3.29 o                         
   6   4   2        730.34        709.49         5.76 o                         
   7   4   2        114.85        114.00         4.87 o                         
   8   4   2         39.11         38.67         4.63 o                         
   9   4   2        167.76        173.16         6.61 o                         
 -11   5   2        265.01        246.44        11.37 o                         
 -10   5   2         21.99         16.20         9.87 o                         
  -9   5   2          5.27          0.80         7.57 o                         
  -8   5   2         95.46         99.37         7.50 o                         
  -7   5   2         10.80          5.60         6.62 o                         
  -6   5   2        404.07        425.44         7.25 o                         
  -5   5   2        511.45        543.47         7.32 o                         
  -4   5   2       1514.66       1526.47         8.89 o                         
  -3   5   2       1010.45       1079.99         6.84 o                         
  -2   5   2       1320.79       1344.58         7.12 o                         
  -1   5   2       2258.52       2317.97         8.87 o                         
   0   5   2         93.59        110.57         3.57 o                         
   1   5   2        259.92        243.21         4.45 o                         
   2   5   2         60.36         64.63         3.44 o                         
   3   5   2          7.08          6.96         3.49 o                         
   4   5   2        154.74        153.05         3.50 o                         
   5   5   2       1130.99       1138.06         6.73 o                         
   6   5   2        149.47        154.40         4.40 o                         
   7   5   2         24.29         18.18         4.35 o                         
   8   5   2        181.82        196.30         6.17 o                         
   9   5   2         28.17         17.52         7.22 o                         
 -11   6   2        118.79        115.40        11.39 o                         
 -10   6   2        230.64        221.60        11.03 o                         
  -9   6   2          9.10         14.06         8.26 o                         
  -8   6   2         67.77         59.66         8.56 o                         
  -7   6   2          4.78          7.58         5.87 o                         
  -6   6   2        123.01        130.67         5.93 o                         
  -5   6   2          2.70         10.72         5.20 o                         
  -4   6   2        841.75        828.87         7.81 o                         
  -3   6   2       1272.70       1266.74         7.57 o                         
  -2   6   2         43.02         32.01         3.86 o                         
  -1   6   2          0.47          0.06         4.02 o                         
   0   6   2        225.12        223.18         4.92 o                         
   1   6   2        891.08        892.88         6.70 o                         
   2   6   2       1604.55       1597.04         7.61 o                         
   3   6   2        484.57        508.06         6.65 o                         
   4   6   2        816.44        799.56         5.41 o                         
   5   6   2          3.71          3.46         4.09 o                         
   6   6   2         34.13         24.99         4.40 o                         
   7   6   2          2.50          1.58         6.10 o                         
   8   6   2          2.63         -0.13         7.15 o                         
 -11   7   2        103.22        100.71        12.79 o                         
 -10   7   2        146.62        140.18        10.31 o                         
  -9   7   2         90.96         82.21         8.80 o                         
  -8   7   2          5.90         -1.61         8.61 o                         
  -7   7   2        127.20        133.78         6.87 o                         
  -6   7   2         83.31         80.09         6.12 o                         
  -5   7   2          3.91         11.53         6.35 o                         
  -4   7   2        480.47        455.66         7.96 o                         
  -3   7   2        925.30        919.38         7.89 o                         
  -2   7   2         89.80         68.62         4.72 o                         
  -1   7   2         98.50         95.28         5.24 o                         
   0   7   2         38.12         42.53         3.80 o                         
   1   7   2         28.68         29.50         4.13 o                         
   2   7   2        425.82        424.32         5.02 o                         
   3   7   2        416.17        426.82         7.63 o                         
   4   7   2        206.38        199.58         4.84 o                         
   5   7   2        702.69        674.64         6.28 o                         
   6   7   2         72.27         62.90         5.50 o                         
   7   7   2          0.41         -5.02         6.32 o                         
   8   7   2         18.38         26.92         7.98 o                         
 -11   8   2          9.17         15.31        10.76 o                         
 -10   8   2         52.01         49.87         9.13 o                         
  -9   8   2          2.28          3.30        10.18 o                         
  -8   8   2        293.36        317.15         9.49 o                         
  -7   8   2        535.85        550.53        10.33 o                         
  -6   8   2        172.60        166.31         7.88 o                         
  -5   8   2          8.04         12.66         6.51 o                         
  -4   8   2        368.20        380.26         8.32 o                         
  -3   8   2        729.95        759.02         8.46 o                         
  -2   8   2        664.47        742.12         9.34 o                         
  -1   8   2        222.61        254.75         6.06 o                         
   0   8   2         90.69         68.71         4.54 o                         
   1   8   2        286.71        281.73         5.43 o                         
   2   8   2        697.49        653.55         6.83 o                         
   3   8   2        547.47        557.20         9.74 o                         
   4   8   2         36.68         35.67         5.06 o                         
   5   8   2         11.83          3.84         5.33 o                         
   6   8   2          3.61          4.04         6.19 o                         
   7   8   2          1.46          3.47         7.51 o                         
 -10   9   2          0.01         -8.26        10.84 o                         
  -9   9   2        133.22        127.90         9.22 o                         
  -8   9   2        790.10        776.64        12.18 o                         
  -7   9   2       1334.69       1305.47        14.86 o                         
  -6   9   2        585.89        586.18        11.04 o                         
  -5   9   2         39.13         39.63         6.30 o                         
  -4   9   2        418.24        385.78         9.57 o                         
  -3   9   2        584.24        556.27         8.93 o                         
  -2   9   2         51.64         67.50         6.33 o                         
  -1   9   2        700.74        606.66         7.38 o                         
   0   9   2        376.05        301.80         5.71 o                         
   1   9   2        240.90        236.94         4.93 o                         
   2   9   2        545.55        540.64         9.55 o                         
   3   9   2        585.17        573.26         9.04 o                         
   4   9   2        231.90        258.93         6.45 o                         
   5   9   2          3.61          3.06         6.00 o                         
   6   9   2         77.54        100.29         6.05 o                         
   7   9   2        124.09        141.06        10.11 o                         
 -10  10   2        154.95        140.09        14.73 o                         
  -9  10   2         11.24        -10.52        10.52 o                         
  -8  10   2        484.17        477.92        11.05 o                         
  -7  10   2         25.92         28.85         8.64 o                         
  -6  10   2        171.13        140.65         8.14 o                         
  -5  10   2        613.21        578.63        11.17 o                         
  -4  10   2         10.01          6.61         8.58 o                         
  -3  10   2        161.94        159.98         7.57 o                         
  -2  10   2        103.86        101.16         6.59 o                         
  -1  10   2        573.22        549.71         7.75 o                         
   0  10   2        365.95        344.46         6.56 o                         
   1  10   2         78.38         62.61         5.72 o                         
   2  10   2         31.20         14.28         7.19 o                         
   3  10   2        176.68        171.01         8.09 o                         
   4  10   2          2.57         -4.26         6.04 o                         
   5  10   2          2.14          1.54         6.52 o                         
   6  10   2          0.74         -3.90         6.96 o                         
 -10  11   2        110.95        128.68        14.16 o                         
  -9  11   2         15.39          2.25        10.40 o                         
  -8  11   2         24.27         28.19        10.25 o                         
  -7  11   2         24.08         40.00         9.69 o                         
  -6  11   2        255.39        267.96         9.65 o                         
  -5  11   2         75.46         67.03         8.47 o                         
  -4  11   2         70.02         53.95         8.54 o                         
  -3  11   2          1.00         11.97         7.54 o                         
  -2  11   2         23.48         35.16         6.45 o                         
  -1  11   2         97.48        128.26         6.88 o                         
   0  11   2        373.08        342.16         7.09 o                         
   1  11   2         13.02          5.31         5.16 o                         
   2  11   2          0.02         -8.17         8.17 o                         
   3  11   2         33.12         25.11         6.93 o                         
   4  11   2        593.51        585.97         9.21 o                         
   5  11   2        289.96        305.72         7.78 o                         
  -9  12   2          8.58          6.60        10.67 o                         
  -8  12   2          0.86         -7.29        12.13 o                         
  -7  12   2          0.01         -4.87        11.11 o                         
  -6  12   2         69.37         60.72         8.24 o                         
  -5  12   2         40.49         29.42         9.44 o                         
  -4  12   2         11.83         10.50         8.79 o                         
  -3  12   2        109.27        126.18         8.68 o                         
  -2  12   2          2.58         -1.93         7.15 o                         
  -1  12   2        372.35        388.07         8.69 o                         
   0  12   2        175.87        178.89         6.65 o                         
   1  12   2         35.84         30.81         5.85 o                         
   2  12   2          2.15          4.86         9.27 o                         
   3  12   2         19.34         16.74         7.73 o                         
   4  12   2        201.58        209.22         8.09 o                         
  -8  13   2         85.26         95.31        12.89 o                         
  -7  13   2        178.35        201.63        13.39 o                         
  -6  13   2          0.03         18.84         9.84 o                         
  -5  13   2         10.72         10.38         9.07 o                         
  -4  13   2          9.99         -9.83         9.83 o                         
  -3  13   2         30.80         39.90         8.67 o                         
  -2  13   2          4.86          5.00         7.60 o                         
  -1  13   2          0.20         -7.29         7.29 o                         
   0  13   2         23.62         21.44         6.23 o                         
   1  13   2         78.02         94.32         9.28 o                         
   2  13   2         11.64         18.33        10.59 o                         
   3  13   2         38.90         42.25         7.97 o                         
  -8  14   2         70.35         70.10        13.80 o                         
  -7  14   2         81.24         90.56        12.15 o                         
  -6  14   2        111.23        100.70        10.27 o                         
  -5  14   2          0.50         -4.64        10.31 o                         
  -4  14   2        270.55        262.81        12.29 o                         
  -3  14   2         72.54         82.77        12.02 o                         
  -2  14   2          5.63          7.44         8.89 o                         
  -1  14   2         27.16         27.38         7.45 o                         
   0  14   2        506.50        517.55         9.00 o                         
   1  14   2        159.61        173.21        12.40 o                         
   2  14   2         10.23          7.43        10.05 o                         
  -6  15   2          0.29         -1.30        10.09 o                         
  -5  15   2         70.20         89.87        11.51 o                         
  -4  15   2         49.78         55.80        10.11 o                         
  -3  15   2          0.74         -2.68        10.09 o                         
  -2  15   2         94.76         97.57        10.02 o                         
  -1  15   2        266.10        281.65        10.31 o                         
   0  15   2         10.49         12.92        11.53 o                         
  -4  16   2         19.36         19.30        10.56 o                         
  -3  16   2         30.25          6.91        10.61 o                         
   3 -18   3         46.59         52.64        10.70 o                         
   0 -17   3         22.01         14.93         9.39 o                         
   1 -17   3         75.85         66.19         7.87 o                         
   2 -17   3         39.13         55.97         8.80 o                         
   3 -17   3          0.27         -9.40         9.40 o                         
   4 -17   3        117.29        131.32        11.41 o                         
   5 -17   3          0.14          4.55        10.53 o                         
   6 -17   3         10.14         12.78        11.54 o                         
  -2 -16   3         18.91         15.85         9.62 o                         
  -1 -16   3         70.01         63.78        10.43 o                         
   0 -16   3         24.20         24.48         7.50 o                         
   1 -16   3          0.28          5.56         7.84 o                         
   2 -16   3        335.66        374.98        10.52 o                         
   3 -16   3        171.97        171.99        10.20 o                         
   4 -16   3         58.06         55.13         9.90 o                         
   5 -16   3         60.59         70.10        10.97 o                         
   6 -16   3         15.08          5.58        10.62 o                         
   7 -16   3         32.66         13.69         9.20 o                         
  -3 -15   3         93.81        108.41        10.41 o                         
  -2 -15   3        352.61        368.44         8.74 o                         
  -1 -15   3         76.95         77.00         8.23 o                         
   0 -15   3          2.34         -4.12         6.69 o                         
   1 -15   3          6.95          3.69         7.41 o                         
   2 -15   3          9.62          8.16         7.63 o                         
   3 -15   3          6.54         19.21         8.14 o                         
   4 -15   3         22.21         35.32        10.60 o                         
   5 -15   3         70.01         58.47         9.09 o                         
   6 -15   3         96.67         94.11        11.13 o                         
   7 -15   3         20.93         -1.81        10.86 o                         
   8 -15   3         87.12         90.83        12.96 o                         
  -4 -14   3         10.09          1.87        10.63 o                         
  -3 -14   3        330.34        345.87        12.76 o                         
  -2 -14   3        286.14        289.43        10.22 o                         
  -1 -14   3        270.97        255.29         7.33 o                         
   0 -14   3          1.41         -1.94         6.45 o                         
   1 -14   3          0.06         -6.67         6.67 o                         
   2 -14   3        118.64        110.77         8.49 o                         
   3 -14   3        537.24        572.60        11.68 o                         
   4 -14   3         32.11         25.80         9.64 o                         
   5 -14   3          1.12         -9.21         9.21 o                         
   6 -14   3          3.47         -2.26         8.40 o                         
   7 -14   3        483.30        456.13        13.02 o                         
   8 -14   3        195.90        201.34        13.48 o                         
   9 -14   3         27.76         15.54        13.38 o                         
  -5 -13   3        124.74        118.67        10.81 o                         
  -4 -13   3         88.15         75.36         6.98 o                         
  -3 -13   3         61.96         63.42         9.34 o                         
  -2 -13   3        366.95        380.53         7.05 o                         
  -1 -13   3         76.34         79.00         6.36 o                         
   0 -13   3        210.80        175.25         6.29 o                         
   1 -13   3         17.24         15.73         6.17 o                         
   2 -13   3        398.21        369.06         9.74 o                         
   3 -13   3        178.70        195.13         9.23 o                         
   4 -13   3        131.23        134.23         9.09 o                         
   5 -13   3        166.67        175.47         8.69 o                         
   6 -13   3         17.23         16.37         7.22 o                         
   7 -13   3         86.86         91.18         9.22 o                         
   8 -13   3         64.38         53.55        11.60 o                         
   9 -13   3          1.53          0.32        10.70 o                         
  -6 -12   3         43.08         51.47         9.02 o                         
  -5 -12   3         28.31         49.79        12.01 o                         
  -4 -12   3         93.92        101.66         5.54 o                         
  -3 -12   3        145.38        133.18         6.36 o                         
  -2 -12   3        467.83        477.37         6.87 o                         
  -1 -12   3        306.53        322.52         6.60 o                         
   0 -12   3        284.20        281.20         7.02 o                         
   1 -12   3        121.25        123.37         6.37 o                         
   2 -12   3        178.33        181.46         7.37 o                         
   3 -12   3        186.01        199.64         8.45 o                         
   4 -12   3        268.98        270.81         9.15 o                         
   5 -12   3        574.10        556.71         9.88 o                         
   6 -12   3          0.08         -1.20         6.31 o                         
   7 -12   3         95.52         91.62         7.75 o                         
   8 -12   3         67.57         47.84        11.03 o                         
   9 -12   3          3.63         14.38         9.58 o                         
  10 -12   3         62.47         66.82        11.47 o                         
  -7 -11   3          7.26          8.27         8.55 o                         
  -6 -11   3          5.50        -10.79        10.79 o                         
  -5 -11   3         17.38         14.93         5.99 o                         
  -4 -11   3         23.89         37.54         5.58 o                         
  -3 -11   3          2.63          8.58         5.62 o                         
  -2 -11   3        141.95        137.23         5.67 o                         
  -1 -11   3         63.49         57.29         5.21 o                         
   0 -11   3         56.90         45.21         6.50 o                         
   1 -11   3        218.50        209.05         6.59 o                         
   2 -11   3        349.79        311.24         8.02 o                         
   3 -11   3          3.81          4.34         5.50 o                         
   4 -11   3        579.15        574.35         9.36 o                         
   5 -11   3        435.84        424.50         8.69 o                         
   6 -11   3        215.51        214.13         8.73 o                         
   7 -11   3         47.55         49.94        10.30 o                         
   8 -11   3        179.77        148.71         9.76 o                         
   9 -11   3          2.04          9.57        10.55 o                         
  10 -11   3         59.55         39.59        10.53 o                         
  -7 -10   3          3.80         11.89         9.66 o                         
  -6 -10   3         54.10         51.08         8.61 o                         
  -5 -10   3        200.50        190.93         6.18 o                         
  -4 -10   3        867.89        858.48         8.32 o                         
  -3 -10   3         40.47         50.66         6.67 o                         
  -2 -10   3        143.60        153.55         5.19 o                         
  -1 -10   3         40.83         32.56         5.24 o                         
   0 -10   3        200.06        196.87         6.56 o                         
   1 -10   3        193.71        192.51         6.62 o                         
   2 -10   3       4198.16       4138.84        16.92 o                         
   3 -10   3        801.01        778.11         8.03 o                         
   4 -10   3       1192.95       1163.64        11.23 o                         
   5 -10   3        981.97        944.78        10.34 o                         
   6 -10   3         50.25         55.48         6.43 o                         
   7 -10   3         43.46         54.36         9.64 o                         
   8 -10   3         84.89         82.61         9.51 o                         
   9 -10   3          0.67         -6.84         7.02 o                         
  10 -10   3        198.28        209.72        10.31 o                         
  -8  -9   3          5.87         -1.17         8.13 o                         
  -7  -9   3         50.86         50.11         7.52 o                         
  -6  -9   3         36.44         37.50         7.43 o                         
  -5  -9   3        268.89        257.42         5.99 o                         
  -4  -9   3        197.23        204.42         4.31 o                         
  -3  -9   3         57.70         74.28         4.78 o                         
  -2  -9   3        313.14        305.04         5.62 o                         
  -1  -9   3         25.87         15.58         6.27 o                         
   0  -9   3       1750.18       1745.04        13.37 o                         
   1  -9   3       3106.73       2984.35        11.84 o                         
   2  -9   3        635.52        601.23         6.83 o                         
   3  -9   3       2497.60       2495.47        11.63 o                         
   4  -9   3         20.60         20.51         5.11 o                         
   5  -9   3        960.55        962.02         8.34 o                         
   6  -9   3        491.50        483.13        10.07 o                         
   7  -9   3        599.01        573.19        11.05 o                         
   8  -9   3        108.21        111.69         8.64 o                         
   9  -9   3         14.19          4.48         8.26 o                         
  10  -9   3         32.54         18.53         8.75 o                         
  11  -9   3        267.66        263.81        11.12 o                         
  -8  -8   3          0.63          0.55         7.86 o                         
  -7  -8   3        117.36        129.37         7.38 o                         
  -6  -8   3        123.46        129.84         5.34 o                         
  -5  -8   3         52.12         47.38         4.33 o                         
  -4  -8   3        117.35        122.76         3.88 o                         
  -3  -8   3         23.42         22.87         4.25 o                         
  -2  -8   3         74.86         79.76         4.03 o                         
  -1  -8   3       1904.89       1878.45        12.19 o                         
   0  -8   3         12.07          6.58         3.70 o                         
   1  -8   3        701.32        766.37         6.73 o                         
   2  -8   3        917.72        959.34         7.37 o                         
   3  -8   3        626.96        613.67         7.05 o                         
   4  -8   3        133.33        126.61         5.21 o                         
   5  -8   3         67.25         77.96         6.72 o                         
   6  -8   3        620.32        585.14        10.61 o                         
   7  -8   3        319.60        306.14         9.21 o                         
   8  -8   3        214.10        225.67         7.39 o                         
   9  -8   3        116.51        106.40         9.58 o                         
  10  -8   3          1.00          2.28         9.21 o                         
  11  -8   3        105.56         90.13         9.33 o                         
  -9  -7   3         86.52         81.65         8.89 o                         
  -8  -7   3         65.41         58.79         6.78 o                         
  -7  -7   3         98.54        100.21         7.10 o                         
  -6  -7   3        290.61        322.54         7.71 o                         
  -5  -7   3         58.64         66.46         4.33 o                         
  -4  -7   3        853.74        883.63         6.75 o                         
  -3  -7   3         30.88         35.06         3.46 o                         
  -2  -7   3          2.47          0.22         4.05 o                         
  -1  -7   3        332.19        306.60         5.12 o                         
   0  -7   3          0.46          0.41         3.02 o                         
   1  -7   3         53.84         58.22         3.92 o                         
   2  -7   3        596.75        624.10         6.11 o                         
   3  -7   3        644.42        680.98         6.54 o                         
   4  -7   3        397.73        388.64         6.00 o                         
   5  -7   3        253.08        261.61         7.17 o                         
   6  -7   3         23.14         22.88         7.21 o                         
   7  -7   3        458.38        462.54         9.12 o                         
   8  -7   3         40.56         50.89         7.16 o                         
   9  -7   3        201.03        212.13        11.21 o                         
  10  -7   3          1.68         -1.21         8.33 o                         
  11  -7   3         46.09         37.33        12.56 o                         
  -9  -6   3        107.06        101.15         9.24 o                         
  -8  -6   3        605.11        586.65        13.20 o                         
  -7  -6   3         13.27         17.60         6.32 o                         
  -6  -6   3         26.26         30.76         5.98 o                         
  -5  -6   3          1.17          2.13         3.94 o                         
  -4  -6   3        236.93        248.89         5.45 o                         
  -3  -6   3         65.82         73.29         3.34 o                         
  -2  -6   3        490.29        527.84         5.11 o                         
  -1  -6   3        701.09        653.04         4.98 o                         
   0  -6   3         76.04         66.34         3.32 o                         
   1  -6   3        121.23        130.99         4.15 o                         
   2  -6   3         28.48         48.98         3.43 o                         
   3  -6   3        812.51        845.02         6.27 o                         
   4  -6   3        133.63        114.02         4.73 o                         
   5  -6   3        319.23        293.36         7.23 o                         
   6  -6   3        201.62        209.34         8.34 o                         
   7  -6   3         18.26         15.32         5.67 o                         
   8  -6   3        801.71        805.25         8.02 o                         
   9  -6   3        624.76        594.00        10.57 o                         
  10  -6   3         82.90         78.00         8.19 o                         
  11  -6   3          1.20         -4.41         9.84 o                         
 -10  -5   3          8.52         -9.21         9.21 o                         
  -9  -5   3        152.23        141.96         8.91 o                         
  -8  -5   3        268.46        270.69         8.62 o                         
  -7  -5   3          4.87         -0.04         6.27 o                         
  -6  -5   3        337.08        342.27         7.34 o                         
  -5  -5   3          6.44          3.38         4.98 o                         
  -4  -5   3         81.52         76.36         4.25 o                         
  -3  -5   3        924.44        981.52         8.08 o                         
  -2  -5   3         54.18         48.95         3.24 o                         
  -1  -5   3          0.99          8.38         2.80 o                         
   0  -5   3         30.99         24.56         2.88 o                         
   1  -5   3         69.71         90.12         3.47 o                         
   2  -5   3       1335.81       1543.85         7.88 o                         
   3  -5   3       1330.72       1678.26         8.71 o                         
   4  -5   3        715.64        721.07         7.03 o                         
   5  -5   3        143.87        146.34         5.85 o                         
   6  -5   3        403.98        392.55         7.11 o                         
   7  -5   3         62.48         54.14         5.68 o                         
   8  -5   3        450.05        457.46         9.88 o                         
   9  -5   3         19.56         11.24         6.86 o                         
  10  -5   3         21.34         32.91        10.57 o                         
  11  -5   3          0.06          1.37        10.97 o                         
 -10  -4   3         61.06         53.28         7.86 o                         
  -9  -4   3         77.69         83.52         6.24 o                         
  -8  -4   3        225.80        231.15         7.88 o                         
  -7  -4   3         31.78         37.25         5.72 o                         
  -6  -4   3         32.13         40.80         4.72 o                         
  -5  -4   3        110.22        111.25         3.79 o                         
  -4  -4   3        458.19        461.59         6.22 o                         
  -3  -4   3       2042.11       2029.80         9.69 o                         
  -2  -4   3        425.41        436.23         4.00 o                         
  -1  -4   3        553.66        630.81         4.58 o                         
   0  -4   3        503.74        559.03         3.70 o                         
   1  -4   3        884.77        790.49         4.73 o                         
   2  -4   3       3772.38       3947.15         9.96 o                         
   3  -4   3        511.30        638.15         5.22 o                         
   4  -4   3          0.28         -0.64         4.60 o                         
   5  -4   3         70.71         79.57         6.23 o                         
   6  -4   3         28.44         23.71         3.80 o                         
   7  -4   3        481.01        480.13         8.81 o                         
   8  -4   3        368.82        380.54         8.87 o                         
   9  -4   3          7.41          8.63         8.36 o                         
  10  -4   3         41.29         50.56         9.93 o                         
  11  -4   3         16.62         20.23        10.18 o                         
 -10  -3   3        112.94        123.50        11.39 o                         
  -9  -3   3        124.80        133.63         6.65 o                         
  -8  -3   3        250.15        254.59         7.28 o                         
  -7  -3   3        249.04        253.90         6.19 o                         
  -6  -3   3          0.01         14.11         4.19 o                         
  -5  -3   3        676.33        684.88         7.44 o                         
  -4  -3   3       3837.90       4058.31        13.15 o                         
  -3  -3   3        236.16        208.61         3.69 o                         
  -2  -3   3        606.93        673.51         4.25 o                         
  -1  -3   3        412.35        403.79         3.39 o                         
   0  -3   3         63.72         63.72         2.30 o                         
   1  -3   3       2349.64       2297.80         6.04 o                         
   2  -3   3       2904.45       2801.29        10.35 o                         
   3  -3   3        201.60        244.60         3.46 o                         
   4  -3   3        201.67        224.62         5.81 o                         
   5  -3   3        227.00        253.26         6.54 o                         
   6  -3   3        409.97        378.55         6.03 o                         
   7  -3   3        100.34        100.64         5.42 o                         
   8  -3   3          9.11          5.05         6.86 o                         
   9  -3   3        104.28         89.65         6.76 o                         
  10  -3   3        113.48        112.05         8.65 o                         
  11  -3   3        390.40        377.62        10.18 o                         
 -10  -2   3          8.33          2.12         8.34 o                         
  -9  -2   3        130.29        133.28         8.46 o                         
  -8  -2   3        487.40        489.54         7.40 o                         
  -7  -2   3        169.67        169.82         5.89 o                         
  -6  -2   3        553.99        570.32         6.72 o                         
  -5  -2   3         65.84         86.61         4.41 o                         
  -4  -2   3       5018.37       5501.10        14.90 o                         
  -3  -2   3       1455.52       1461.34         6.86 o                         
  -2  -2   3        459.71        553.64         3.80 o                         
  -1  -2   3       3862.25       4062.74         9.45 o                         
   0  -2   3         64.97         78.18         2.38 o                         
   1  -2   3        820.54        788.16         4.13 o                         
   2  -2   3        159.02        141.32         2.83 o                         
   3  -2   3          2.20          3.60         2.84 o                         
   4  -2   3          0.12         -1.31         3.21 o                         
   5  -2   3        484.22        461.07         5.28 o                         
   6  -2   3        220.82        203.90         4.97 o                         
   7  -2   3        358.40        357.36         4.97 o                         
   8  -2   3          4.30         -0.69         4.55 o                         
   9  -2   3        139.70        134.13         7.23 o                         
  10  -2   3          2.88          1.34         5.27 o                         
  11  -2   3        488.73        491.57        10.04 o                         
 -11  -1   3        188.22        204.72        12.86 o                         
 -10  -1   3         13.27         25.95         6.81 o                         
  -9  -1   3          9.63          6.15         6.38 o                         
  -8  -1   3        554.17        550.37         7.28 o                         
  -7  -1   3        570.73        557.10         7.08 o                         
  -6  -1   3        324.51        339.68         6.04 o                         
  -5  -1   3        165.72        139.72         6.34 o                         
  -4  -1   3       7165.23       7723.38        19.51 o                         
  -3  -1   3       1347.38       1270.30         6.10 o                         
  -2  -1   3        254.75        269.21         3.18 o                         
  -1  -1   3      15413.60      16259.94        23.36 o                         
   0  -1   3       3961.12       4051.63         7.62 o                         
   1  -1   3        868.52        839.80         2.95 o                         
   2  -1   3       6518.07       6548.21         8.75 o                         
   3  -1   3        452.02        442.54         3.33 o                         
   4  -1   3        172.77        176.44         3.18 o                         
   5  -1   3        928.05        949.54         7.61 o                         
   6  -1   3          7.76         10.75         4.11 o                         
   7  -1   3        201.87        210.24         5.37 o                         
   8  -1   3         11.22         21.83         5.72 o                         
   9  -1   3        405.41        391.71         5.99 o                         
  10  -1   3         58.62         48.29         6.72 o                         
 -11   0   3         19.87         21.25         9.69 o                         
 -10   0   3        164.42        167.91         6.67 o                         
  -9   0   3          2.55         -3.96         6.12 o                         
  -8   0   3        345.03        340.65         6.73 o                         
  -7   0   3          0.21          1.53         4.92 o                         
  -6   0   3        264.77        279.44         6.57 o                         
  -5   0   3       2234.99       2237.05        12.82 o                         
  -4   0   3       1399.51       1347.21         7.97 o                         
  -3   0   3        159.64        137.65         3.76 o                         
  -2   0   3       2053.40       2045.07         6.27 o                         
  -1   0   3       1801.42       1886.06         4.80 o                         
   0   0   3        640.06        628.46         3.38 o                         
   1   0   3        440.46        452.72         2.61 o                         
   2   0   3          0.17          1.47         1.35 o                         
   3   0   3        292.12        321.00         2.63 o                         
   4   0   3        476.31        464.47         3.68 o                         
   5   0   3        347.45        347.40         6.10 o                         
   6   0   3        262.98        253.13         6.43 o                         
   7   0   3         36.62         32.07         4.12 o                         
   8   0   3        286.96        267.53         5.40 o                         
   9   0   3        309.52        304.45         5.20 o                         
  10   0   3          0.31         -5.19         5.19 o                         
 -11   1   3          0.72          2.28         9.40 o                         
 -10   1   3         81.40         99.52         7.99 o                         
  -9   1   3        156.26        158.61         6.91 o                         
  -8   1   3          5.79         -0.63         5.88 o                         
  -7   1   3        127.98        130.52         7.20 o                         
  -6   1   3        310.03        307.96         6.93 o                         
  -5   1   3       1185.59       1214.66         8.06 o                         
  -4   1   3        553.67        557.15         5.88 o                         
  -3   1   3        312.86        316.32         4.30 o                         
  -2   1   3        132.96         91.27         3.11 o                         
  -1   1   3       3065.21       3059.31         7.42 o                         
   0   1   3        838.83        818.80         3.95 o                         
   1   1   3       3127.48       3239.91         4.80 o                         
   2   1   3          0.21         -1.32         1.32 o                         
   3   1   3       1606.22       1740.02         4.73 o                         
   4   1   3         30.43         10.89         2.96 o                         
   5   1   3         71.68         60.11         3.65 o                         
   6   1   3         46.44         48.13         3.69 o                         
   7   1   3         22.80         21.13         3.60 o                         
   8   1   3         65.24         66.84         4.18 o                         
   9   1   3        304.28        311.06         5.79 o                         
  10   1   3        170.21        164.12         7.23 o                         
 -11   2   3          0.49          6.79         8.58 o                         
 -10   2   3         12.50         18.07         7.60 o                         
  -9   2   3        157.49        162.80         7.83 o                         
  -8   2   3         29.29         30.73         6.37 o                         
  -7   2   3          7.53         -2.73         5.67 o                         
  -6   2   3          1.75         -6.18         6.18 o                         
  -5   2   3       1314.30       1352.90         8.58 o                         
  -4   2   3        998.54        988.78         6.14 o                         
  -3   2   3        121.34        120.51         3.80 o                         
  -2   2   3        184.43        195.36         3.64 o                         
  -1   2   3        221.62        198.20         2.60 o                         
   0   2   3         92.29         98.54         2.68 o                         
   1   2   3          1.11          1.96         1.79 o                         
   2   2   3        119.14         87.38         1.73 o                         
   3   2   3          9.00          8.00         2.45 o                         
   4   2   3         41.99         28.58         2.97 o                         
   5   2   3          1.83         -1.24         2.98 o                         
   6   2   3        151.08        159.95         3.95 o                         
   7   2   3         20.74         22.55         4.07 o                         
   8   2   3          2.73         -4.62         4.62 o                         
   9   2   3         44.79         41.91         4.92 o                         
  10   2   3         65.59         63.89         6.83 o                         
 -11   3   3         28.25         37.94         9.22 o                         
 -10   3   3        178.80        190.45         9.86 o                         
  -9   3   3        431.68        434.42         9.40 o                         
  -8   3   3        209.46        207.61         7.90 o                         
  -7   3   3        133.77        127.01         8.07 o                         
  -6   3   3         23.68         23.24         6.19 o                         
  -5   3   3       1549.41       1594.81        10.44 o                         
  -4   3   3       3833.01       3989.67        12.37 o                         
  -3   3   3       1223.97       1166.02         7.39 o                         
  -2   3   3        430.64        416.38         4.32 o                         
  -1   3   3        229.06        229.55         3.94 o                         
   0   3   3       2190.82       2264.06         8.14 o                         
   1   3   3       1720.40       1781.53         5.95 o                         
   2   3   3       1019.99        959.64         3.70 o                         
   3   3   3        512.71        473.07         4.75 o                         
   4   3   3          7.56          8.64         3.08 o                         
   5   3   3        272.59        260.25         3.99 o                         
   6   3   3         62.44         64.24         3.49 o                         
   7   3   3        372.36        381.82         5.35 o                         
   8   3   3        125.87        122.19         4.77 o                         
   9   3   3         38.98         28.09         4.87 o                         
 -11   4   3          6.45         -4.86        13.50 o                         
 -10   4   3        122.88        132.51         9.83 o                         
  -9   4   3        112.82        114.95         8.91 o                         
  -8   4   3        333.40        344.83        10.02 o                         
  -7   4   3        158.65        161.81         7.49 o                         
  -6   4   3         29.17         26.12         6.36 o                         
  -5   4   3         68.39         73.94         5.63 o                         
  -4   4   3        792.62        836.21         7.20 o                         
  -3   4   3         73.69         55.24         3.34 o                         
  -2   4   3       2017.87       2385.14         7.81 o                         
  -1   4   3        718.27        740.94         5.56 o                         
   0   4   3        544.43        515.69         4.56 o                         
   1   4   3        150.88        193.35         4.10 o                         
   2   4   3        439.35        426.30         3.86 o                         
   3   4   3        915.98        876.22         5.63 o                         
   4   4   3       1038.81        978.65         6.23 o                         
   5   4   3        653.53        633.38         5.31 o                         
   6   4   3         80.07         84.70         4.45 o                         
   7   4   3         52.43         53.00         5.01 o                         
   8   4   3         30.11         24.99         6.08 o                         
   9   4   3         62.02         53.22         7.40 o                         
 -11   5   3          0.96         -3.70         9.69 o                         
 -10   5   3          5.40         13.99         8.41 o                         
  -9   5   3          0.58         -0.48         8.00 o                         
  -8   5   3         30.58         24.97         7.29 o                         
  -7   5   3         25.60         28.67         6.58 o                         
  -6   5   3        202.91        216.61         7.23 o                         
  -5   5   3        113.84        107.55         5.45 o                         
  -4   5   3          4.41          5.07         3.95 o                         
  -3   5   3          3.19         -3.71         3.71 o                         
  -2   5   3        528.73        428.34         5.40 o                         
  -1   5   3        350.67        369.63         5.11 o                         
   0   5   3         21.69         22.45         4.27 o                         
   1   5   3          8.89         19.43         3.65 o                         
   2   5   3       1037.55       1033.77         6.86 o                         
   3   5   3        299.68        283.47         4.15 o                         
   4   5   3       1015.14        967.67         5.45 o                         
   5   5   3         81.64         75.23         4.59 o                         
   6   5   3         60.23         57.66         5.26 o                         
   7   5   3        170.69        178.71         6.91 o                         
   8   5   3        130.63        132.26         7.92 o                         
 -11   6   3         60.31         50.07        11.38 o                         
 -10   6   3          5.95         -9.29        11.86 o                         
  -9   6   3        270.56        265.38        10.51 o                         
  -8   6   3         92.49         92.50         8.94 o                         
  -7   6   3        456.89        456.63         9.23 o                         
  -6   6   3         45.40         45.00         5.92 o                         
  -5   6   3        177.63        177.17         6.38 o                         
  -4   6   3          4.92         -0.59         4.62 o                         
  -3   6   3        530.89        536.90         6.73 o                         
  -2   6   3       1705.46       1670.32         9.22 o                         
  -1   6   3          5.16          3.19         4.35 o                         
   0   6   3          3.11          8.20         4.10 o                         
   1   6   3        214.05        235.38         4.69 o                         
   2   6   3        381.09        407.64         4.73 o                         
   3   6   3       2087.17       2043.35         8.95 o                         
   4   6   3         66.04         72.24         4.19 o                         
   5   6   3        171.33        153.47         5.01 o                         
   6   6   3         71.09         78.73         6.29 o                         
   7   6   3         64.33         63.17         7.03 o                         
   8   6   3          0.16          0.96         7.31 o                         
 -11   7   3          5.93         17.12        11.87 o                         
 -10   7   3         20.33         15.54        10.36 o                         
  -9   7   3        762.78        759.63        12.90 o                         
  -8   7   3          0.53         -9.07         9.07 o                         
  -7   7   3        156.27        167.70         8.95 o                         
  -6   7   3          0.72          0.78         6.11 o                         
  -5   7   3         81.84         82.58         7.13 o                         
  -4   7   3        975.69        967.95         9.00 o                         
  -3   7   3         26.86         19.44         6.18 o                         
  -2   7   3        860.62        874.55         9.25 o                         
  -1   7   3       1016.78       1001.74         8.50 o                         
   0   7   3          0.21         -0.84         3.42 o                         
   1   7   3        121.40        109.70         4.83 o                         
   2   7   3         29.18         39.79         4.93 o                         
   3   7   3       1210.95       1158.90         6.84 o                         
   4   7   3         63.07         53.95         4.27 o                         
   5   7   3         17.21         26.57         4.59 o                         
   6   7   3         75.54         74.62         6.88 o                         
   7   7   3          2.93         -2.93         7.89 o                         
 -10   8   3        105.74         87.19        10.32 o                         
  -9   8   3        652.90        649.41        15.75 o                         
  -8   8   3        530.28        511.85        11.00 o                         
  -7   8   3          0.03         -6.26         8.08 o                         
  -6   8   3         20.92         17.41         7.00 o                         
  -5   8   3         18.44         15.75         6.89 o                         
  -4   8   3        201.71        207.07         7.73 o                         
  -3   8   3        426.18        397.98         8.02 o                         
  -2   8   3         32.85         27.69         5.40 o                         
  -1   8   3        137.42        158.03         5.29 o                         
   0   8   3         33.45         64.48         4.23 o                         
   1   8   3        179.46        176.14         5.76 o                         
   2   8   3         11.22          5.96         4.85 o                         
   3   8   3         93.83         93.50         4.68 o                         
   4   8   3         24.68         17.11         4.58 o                         
   5   8   3         16.95         28.26         5.73 o                         
   6   8   3         44.36         37.02         7.31 o                         
   7   8   3          0.22          2.82         9.73 o                         
 -10   9   3         29.86          8.40        11.63 o                         
  -9   9   3         35.81         25.66        11.02 o                         
  -8   9   3         12.66         28.96         9.27 o                         
  -7   9   3        456.67        454.68        10.45 o                         
  -6   9   3         43.97         50.01         7.69 o                         
  -5   9   3        580.96        575.70        10.00 o                         
  -4   9   3        197.95        220.55         8.54 o                         
  -3   9   3        694.17        649.83         9.78 o                         
  -2   9   3        267.58        240.83         6.83 o                         
  -1   9   3        116.33         96.07         5.61 o                         
   0   9   3         91.12        109.77         4.77 o                         
   1   9   3        468.51        460.39         7.45 o                         
   2   9   3         93.42         79.33         6.41 o                         
   3   9   3        105.16        105.06         5.26 o                         
   4   9   3         10.28          7.20         5.13 o                         
   5   9   3        657.64        673.36         7.23 o                         
   6   9   3        292.84        290.59         9.13 o                         
 -10  10   3          1.23          5.10        12.30 o                         
  -9  10   3         47.40         47.50        11.08 o                         
  -8  10   3        121.03        139.02         9.76 o                         
  -7  10   3         69.61         79.43         8.95 o                         
  -6  10   3        198.01        205.42         9.94 o                         
  -5  10   3          7.14         -1.20         7.45 o                         
  -4  10   3         16.50         18.08         8.71 o                         
  -3  10   3         34.91         41.35         6.67 o                         
  -2  10   3        398.14        347.80         7.58 o                         
  -1  10   3         43.37         41.22         5.83 o                         
   0  10   3        537.60        498.95         8.24 o                         
   1  10   3        461.15        451.70         8.34 o                         
   2  10   3        767.88        750.78        10.64 o                         
   3  10   3        198.15        205.60         5.99 o                         
   4  10   3        178.43        171.94         6.73 o                         
   5  10   3        239.92        237.40         7.55 o                         
   6  10   3        100.22        108.81         8.20 o                         
  -9  11   3          0.07          7.11        10.04 o                         
  -8  11   3         58.12         49.68        10.50 o                         
  -7  11   3         42.19         38.99        10.84 o                         
  -6  11   3        118.17        117.34         8.83 o                         
  -5  11   3         10.07          9.52         7.70 o                         
  -4  11   3          8.94         31.60         9.02 o                         
  -3  11   3        132.00        118.63         7.95 o                         
  -2  11   3         89.33        103.73         7.40 o                         
  -1  11   3         62.08         81.16         6.67 o                         
   0  11   3         11.41          7.57         7.83 o                         
   1  11   3         47.17         47.59         7.90 o                         
   2  11   3        136.43        132.69         7.83 o                         
   3  11   3        221.77        204.53         9.11 o                         
   4  11   3         38.82         24.72         6.58 o                         
   5  11   3          0.80         -7.06         7.06 o                         
  -9  12   3          3.82         31.06        14.28 o                         
  -8  12   3         90.27         75.51        13.45 o                         
  -7  12   3        198.72        234.84        14.43 o                         
  -6  12   3         13.86         18.90         8.16 o                         
  -5  12   3          5.93         -7.99         7.99 o                         
  -4  12   3         66.19         74.72         9.52 o                         
  -3  12   3         26.51         15.97         7.65 o                         
  -2  12   3         73.82         66.85         7.63 o                         
  -1  12   3        185.52        208.09         7.66 o                         
   0  12   3         59.99         53.41         7.40 o                         
   1  12   3         11.29         10.28         9.47 o                         
   2  12   3        168.07        159.62         8.74 o                         
   3  12   3        169.95        168.90         9.15 o                         
   4  12   3         21.82         26.42         6.47 o                         
  -8  13   3         41.36         46.63        12.88 o                         
  -7  13   3        188.34        200.60        12.86 o                         
  -6  13   3        288.54        286.19        10.87 o                         
  -5  13   3          0.26         -2.40         8.62 o                         
  -4  13   3          8.32         12.34         9.70 o                         
  -3  13   3          9.54         10.66         8.22 o                         
  -2  13   3          1.70         13.68         7.77 o                         
  -1  13   3        188.04        200.75        10.05 o                         
   0  13   3         82.69         72.27         6.76 o                         
   1  13   3          2.01         12.48        10.32 o                         
   2  13   3          5.96          2.69        10.36 o                         
   3  13   3        132.34        129.11         9.11 o                         
  -7  14   3        109.33        123.35        13.07 o                         
  -6  14   3        149.83        178.43        10.79 o                         
  -5  14   3         50.28         60.62         9.80 o                         
  -4  14   3         89.71        115.00        10.86 o                         
  -3  14   3         42.40         34.32         9.78 o                         
  -2  14   3        144.42        145.35         9.40 o                         
  -1  14   3       1557.22       1674.68        16.93 o                         
   0  14   3         92.30         95.61        11.89 o                         
   1  14   3         66.83         45.63        11.09 o                         
  -5  15   3        283.40        280.71        11.39 o                         
  -4  15   3         21.73         20.88        11.24 o                         
  -3  15   3          4.09         -8.50         9.86 o                         
  -2  15   3         30.43         26.27        10.44 o                         
  -1  15   3          4.58         -1.06         8.30 o                         
   1 -18   4         49.31         44.66         8.19 o                         
   2 -18   4         48.84         48.04         9.21 o                         
   3 -18   4         26.53         40.90        11.41 o                         
   4 -18   4        183.03        204.46        11.70 o                         
   5 -18   4         53.29         63.25        11.82 o                         
  -1 -17   4          9.36          5.42         9.27 o                         
   0 -17   4          2.08         -3.30         8.47 o                         
   1 -17   4         18.35          9.86         8.89 o                         
   2 -17   4         57.89         56.54         9.70 o                         
   3 -17   4        212.89        236.16        10.60 o                         
   4 -17   4         62.58         77.99        10.65 o                         
   5 -17   4          0.42        -12.16        13.88 o                         
   6 -17   4         23.10         19.36        11.02 o                         
  -2 -16   4        109.52        124.53         8.65 o                         
  -1 -16   4         48.37         38.11         7.32 o                         
   0 -16   4          6.80         22.03         8.16 o                         
   1 -16   4          2.73         -3.47         8.58 o                         
   2 -16   4          3.56          0.34         9.12 o                         
   3 -16   4         80.48         74.56         9.51 o                         
   4 -16   4        125.14        120.18        11.55 o                         
   5 -16   4         45.57         25.88        11.94 o                         
   6 -16   4         84.05         76.65        10.67 o                         
   7 -16   4         40.70         60.09        12.85 o                         
   8 -16   4         38.68         19.55        13.00 o                         
  -4 -15   4          6.24          2.84        11.96 o                         
  -3 -15   4         13.77         21.21        11.42 o                         
  -2 -15   4         35.49         27.25         7.57 o                         
  -1 -15   4        150.17        148.23         6.95 o                         
   0 -15   4        368.51        366.08         7.64 o                         
   1 -15   4        862.52        863.04        11.46 o                         
   2 -15   4         10.79         15.32         8.20 o                         
   3 -15   4        363.10        355.78        10.32 o                         
   4 -15   4        171.72        192.79        10.75 o                         
   5 -15   4        528.82        538.74        15.27 o                         
   6 -15   4        147.03        138.41         9.76 o                         
   7 -15   4          0.09          3.53        10.53 o                         
   8 -15   4          1.80        -12.96        14.02 o                         
  -5 -14   4         14.57          2.35        11.41 o                         
  -4 -14   4         86.76         71.38         8.14 o                         
  -3 -14   4         46.14         60.81         6.43 o                         
  -2 -14   4         28.10         34.41         6.13 o                         
  -1 -14   4        381.58        401.33         8.76 o                         
   0 -14   4        717.33        738.91         9.07 o                         
   1 -14   4        148.37        147.01         8.76 o                         
   2 -14   4          6.46         10.49         7.23 o                         
   3 -14   4         79.44         67.18         9.47 o                         
   4 -14   4        119.38        121.44         9.75 o                         
   5 -14   4         43.91         46.47        10.82 o                         
   6 -14   4          4.37          9.03         8.21 o                         
   7 -14   4         28.77         15.74         9.48 o                         
   8 -14   4         40.68         54.47        13.98 o                         
   9 -14   4          0.44         16.57        12.27 o                         
  -5 -13   4         56.43         54.30         7.40 o                         
  -4 -13   4        283.25        273.13         6.89 o                         
  -3 -13   4         59.36         62.75         6.96 o                         
  -2 -13   4         97.71        113.38         6.30 o                         
  -1 -13   4          0.03         -1.83         5.94 o                         
   0 -13   4        219.70        228.38         7.58 o                         
   1 -13   4        248.24        251.18         7.68 o                         
   2 -13   4         14.08         20.73         7.05 o                         
   3 -13   4          5.94          6.49         6.97 o                         
   4 -13   4         94.68         95.56         8.62 o                         
   5 -13   4         21.55         26.92         9.63 o                         
   6 -13   4        113.95        100.43         7.30 o                         
   7 -13   4         26.52         23.23         7.87 o                         
   8 -13   4         32.64         35.00        12.98 o                         
   9 -13   4         34.31         28.64        10.78 o                         
  -6 -12   4         34.26         32.58         9.95 o                         
  -5 -12   4          3.03          2.27         9.49 o                         
  -4 -12   4        231.87        214.64         6.86 o                         
  -3 -12   4         91.90        101.76         7.41 o                         
  -2 -12   4          3.06          1.21         5.68 o                         
  -1 -12   4         91.18         70.76         6.34 o                         
   0 -12   4         24.98         26.33         7.59 o                         
   1 -12   4        208.18        209.79         7.40 o                         
   2 -12   4        599.37        579.87        10.02 o                         
   3 -12   4         57.46         50.75         6.65 o                         
   4 -12   4        161.16        148.68         8.33 o                         
   5 -12   4         42.47         29.91        10.02 o                         
   6 -12   4        275.35        271.33         6.72 o                         
   7 -12   4        104.77        100.79        10.85 o                         
   8 -12   4          0.23          1.61        10.51 o                         
   9 -12   4         12.45         20.45         9.79 o                         
  10 -12   4         18.65         14.33        11.04 o                         
  -7 -11   4         15.64         15.72        10.97 o                         
  -6 -11   4        256.82        268.94        10.20 o                         
  -5 -11   4        130.06        130.74         8.77 o                         
  -4 -11   4          7.34          3.42         5.54 o                         
  -3 -11   4          2.10          2.58         6.90 o                         
  -2 -11   4        166.68        184.14         5.88 o                         
  -1 -11   4        242.93        233.76         7.20 o                         
   0 -11   4       1638.04       1546.37        11.61 o                         
   1 -11   4         43.08         44.13         6.74 o                         
   2 -11   4       1730.34       1632.20        12.58 o                         
   3 -11   4         36.20         43.18         5.60 o                         
   4 -11   4          3.32          5.07         6.15 o                         
   5 -11   4        268.27        255.54        10.16 o                         
   6 -11   4          1.52          4.51         6.74 o                         
   7 -11   4        420.07        396.86        13.73 o                         
   8 -11   4        179.00        172.42         9.76 o                         
   9 -11   4         83.75         98.00         8.99 o                         
  10 -11   4         16.63          8.92        10.06 o                         
  -7 -10   4          4.26          0.56         7.93 o                         
  -6 -10   4         55.48         58.88         8.13 o                         
  -5 -10   4        456.30        457.83         9.11 o                         
  -4 -10   4        191.91        184.14         5.28 o                         
  -3 -10   4         39.11         44.40         5.57 o                         
  -2 -10   4        148.96        144.63         5.07 o                         
  -1 -10   4        289.22        283.99         5.94 o                         
   0 -10   4        347.81        330.45         7.79 o                         
   1 -10   4       2588.24       2560.24        14.90 o                         
   2 -10   4        279.64        274.33         5.96 o                         
   3 -10   4        298.64        329.68         6.98 o                         
   4 -10   4          0.45          7.04         5.30 o                         
   5 -10   4        330.51        304.82         9.67 o                         
   6 -10   4         49.97         41.41         6.90 o                         
   7 -10   4         55.38         59.10        10.60 o                         
   8 -10   4         55.55         53.56         7.96 o                         
   9 -10   4         22.86         23.57         7.32 o                         
  10 -10   4          1.78          5.75         8.74 o                         
  -8  -9   4          0.36         -8.06         8.06 o                         
  -7  -9   4          6.72         13.20         7.19 o                         
  -6  -9   4        276.95        261.81         7.86 o                         
  -5  -9   4        604.03        615.01         7.52 o                         
  -4  -9   4         35.24         52.53         4.90 o                         
  -3  -9   4        211.92        225.07         5.11 o                         
  -2  -9   4          7.05          1.61         5.47 o                         
  -1  -9   4        340.02        364.45         6.78 o                         
   0  -9   4       2305.18       2284.60        11.29 o                         
   1  -9   4       2148.57       2103.10        10.84 o                         
   2  -9   4        183.94        159.52         4.97 o                         
   3  -9   4        306.48        332.96         6.37 o                         
   4  -9   4        345.14        351.21         7.71 o                         
   5  -9   4        367.82        393.09         9.73 o                         
   6  -9   4        297.93        288.06         9.20 o                         
   7  -9   4        184.52        171.26         8.46 o                         
   8  -9   4          3.29          6.26         7.72 o                         
   9  -9   4         53.27         64.53         6.79 o                         
  10  -9   4         27.76         35.41        10.73 o                         
  11  -9   4         55.90         57.00        10.11 o                         
  -8  -8   4         26.49         30.60         8.02 o                         
  -7  -8   4          1.15         -5.80         5.80 o                         
  -6  -8   4        650.37        670.64         8.05 o                         
  -5  -8   4        445.01        450.79         6.20 o                         
  -4  -8   4          5.83          7.83         3.77 o                         
  -3  -8   4         33.51         26.52         4.28 o                         
  -2  -8   4          0.25         -1.66         4.33 o                         
  -1  -8   4         58.90         64.61         4.50 o                         
   0  -8   4       1753.24       1649.08         8.22 o                         
   1  -8   4        324.54        319.80         5.29 o                         
   2  -8   4         12.95          0.01         3.75 o                         
   3  -8   4        159.12        160.85         5.02 o                         
   4  -8   4        618.67        680.96         8.85 o                         
   5  -8   4        613.73        631.08         8.85 o                         
   6  -8   4         10.27         12.94         7.49 o                         
   7  -8   4         64.37         62.65         6.41 o                         
   8  -8   4          5.50          4.87         7.16 o                         
   9  -8   4        378.21        355.39         8.42 o                         
  10  -8   4        147.66        142.62        11.96 o                         
  11  -8   4         81.15         72.83         9.05 o                         
  -9  -7   4        108.37        117.57         7.93 o                         
  -8  -7   4         65.05         68.70         9.47 o                         
  -7  -7   4        101.22        109.89         7.27 o                         
  -6  -7   4        223.50        220.92         7.05 o                         
  -5  -7   4        318.13        313.71         5.90 o                         
  -4  -7   4        115.38        126.80         4.34 o                         
  -3  -7   4        216.55        229.91         5.08 o                         
  -2  -7   4        586.46        577.86         6.28 o                         
  -1  -7   4          2.99          3.27         3.08 o                         
   0  -7   4        358.33        338.25         4.72 o                         
   1  -7   4        778.06        683.34         6.23 o                         
   2  -7   4         30.69         16.08         3.61 o                         
   3  -7   4        451.59        477.88         6.63 o                         
   4  -7   4          6.00         -1.14         4.78 o                         
   5  -7   4        250.55        237.89         8.60 o                         
   6  -7   4        242.67        250.95         8.26 o                         
   7  -7   4        315.93        330.14         7.88 o                         
   8  -7   4         31.18         38.52         6.15 o                         
   9  -7   4        147.82        163.24        10.58 o                         
  10  -7   4        144.47        133.99        10.06 o                         
  11  -7   4          7.39         11.01        11.31 o                         
  -9  -6   4        138.30        138.25         8.92 o                         
  -8  -6   4        257.71        246.36         6.91 o                         
  -7  -6   4          0.83         -5.37         5.37 o                         
  -6  -6   4         46.45         51.46         5.29 o                         
  -5  -6   4        406.91        393.26         7.04 o                         
  -4  -6   4          0.73          4.82         4.15 o                         
  -3  -6   4        209.04        220.16         5.92 o                         
  -2  -6   4       1144.79       1194.33         7.40 o                         
  -1  -6   4        305.72        292.88         4.35 o                         
   0  -6   4        209.79        278.75         3.97 o                         
   1  -6   4         27.97         69.25         3.67 o                         
   2  -6   4       2922.55       3120.22         9.73 o                         
   3  -6   4        120.44        104.00         4.61 o                         
   4  -6   4        216.18        240.82         5.41 o                         
   5  -6   4        131.33        129.62         6.10 o                         
   6  -6   4        133.66        140.41         6.55 o                         
   7  -6   4         10.34         14.88         6.08 o                         
   8  -6   4        112.58        103.92         7.50 o                         
   9  -6   4         90.72         92.66         9.23 o                         
  10  -6   4         84.86         73.99         8.73 o                         
  11  -6   4         40.92         40.95         9.66 o                         
 -10  -5   4         16.28         21.79        12.14 o                         
  -9  -5   4         75.61         74.95         8.48 o                         
  -8  -5   4          0.41         12.67         8.63 o                         
  -7  -5   4         66.91         88.17         5.88 o                         
  -6  -5   4        354.30        357.89         6.11 o                         
  -5  -5   4        613.38        645.89         6.17 o                         
  -4  -5   4         43.22         47.24         4.05 o                         
  -3  -5   4        884.55        881.32         8.44 o                         
  -2  -5   4        333.31        289.87         4.45 o                         
  -1  -5   4        214.52        208.24         3.89 o                         
   0  -5   4        509.30        527.45         4.03 o                         
   1  -5   4        121.17        118.73         3.33 o                         
   2  -5   4       3982.90       4194.68        13.18 o                         
   3  -5   4       2023.62       2040.86        12.45 o                         
   4  -5   4          2.52          1.79         3.79 o                         
   5  -5   4        746.79        761.89         9.19 o                         
   6  -5   4        208.24        215.22         6.27 o                         
   7  -5   4       2221.98       2186.23        10.40 o                         
   8  -5   4        194.68        202.25         8.66 o                         
   9  -5   4         79.06         71.09         6.77 o                         
  10  -5   4         42.24         41.65         6.13 o                         
  11  -5   4          0.04         -7.74         8.45 o                         
 -10  -4   4          3.41        -11.17        11.17 o                         
  -9  -4   4        106.67        118.34         8.91 o                         
  -8  -4   4        123.49        129.00         6.73 o                         
  -7  -4   4        281.81        292.34         6.87 o                         
  -6  -4   4        222.41        239.59         5.76 o                         
  -5  -4   4         21.42         21.99         3.72 o                         
  -4  -4   4        252.96        285.51         6.44 o                         
  -3  -4   4        442.89        427.28         4.30 o                         
  -2  -4   4        866.75        851.79         5.42 o                         
  -1  -4   4         48.44         57.10         3.03 o                         
   0  -4   4        196.20        214.68         2.98 o                         
   1  -4   4        184.53        201.62         3.39 o                         
   2  -4   4       3983.75       4060.67         9.60 o                         
   3  -4   4       6289.40       6638.79        15.69 o                         
   4  -4   4         13.22         18.15         5.13 o                         
   5  -4   4         49.55         47.96         3.28 o                         
   6  -4   4        463.61        474.86         7.85 o                         
   7  -4   4        484.37        476.66         8.65 o                         
   8  -4   4        926.31        897.34        11.06 o                         
   9  -4   4        537.71        521.64         7.57 o                         
  10  -4   4         23.35         16.16         5.46 o                         
  11  -4   4          0.95         -3.54         8.93 o                         
 -10  -3   4        223.54        224.97        10.13 o                         
  -9  -3   4        101.95        102.52         7.32 o                         
  -8  -3   4         39.17         40.19         5.94 o                         
  -7  -3   4        127.61        135.85         6.03 o                         
  -6  -3   4        935.97        970.86         8.34 o                         
  -5  -3   4        172.53        186.47         7.00 o                         
  -4  -3   4        197.39        153.75         4.29 o                         
  -3  -3   4        311.63        333.40         4.42 o                         
  -2  -3   4        530.74        501.11         4.53 o                         
  -1  -3   4          0.45         -2.76         2.76 o                         
   0  -3   4         22.77         29.54         2.59 o                         
   1  -3   4       3869.66       3882.47         7.43 o                         
   2  -3   4        200.09        214.18         3.66 o                         
   3  -3   4         67.78         58.42         2.81 o                         
   4  -3   4        686.41        665.48         6.84 o                         
   5  -3   4        290.37        302.41         5.46 o                         
   6  -3   4          2.39          4.93         4.17 o                         
   7  -3   4         24.86         27.08         6.13 o                         
   8  -3   4        133.68        137.71         4.85 o                         
   9  -3   4        821.12        824.38         8.19 o                         
  10  -3   4         99.76         96.47         7.51 o                         
  11  -3   4          3.58          2.75         7.04 o                         
 -10  -2   4         63.68         71.60         7.12 o                         
  -9  -2   4         47.91         43.26         7.18 o                         
  -8  -2   4         25.45         19.71         6.08 o                         
  -7  -2   4        100.29        107.01         6.00 o                         
  -6  -2   4       1688.36       1792.23        10.67 o                         
  -5  -2   4        366.92        368.13         5.88 o                         
  -4  -2   4        248.15        321.76         4.78 o                         
  -3  -2   4        771.76        778.18         5.27 o                         
  -2  -2   4        858.42        845.99         4.50 o                         
  -1  -2   4        298.76        294.16         3.83 o                         
   0  -2   4        893.28        863.96         4.31 o                         
   1  -2   4       3507.87       3482.41         6.53 o                         
   2  -2   4         29.65         45.16         2.40 o                         
   3  -2   4        363.38        331.22         3.95 o                         
   4  -2   4        512.74        516.57         4.91 o                         
   5  -2   4        805.18        801.83         7.41 o                         
   6  -2   4        272.49        284.28         5.48 o                         
   7  -2   4        266.75        269.50         5.27 o                         
   8  -2   4          0.42          3.62         4.44 o                         
   9  -2   4       1189.84       1176.38         9.69 o                         
  10  -2   4        302.09        288.74         6.72 o                         
 -10  -1   4          0.10         -2.88         7.85 o                         
  -9  -1   4          4.22          0.04         6.62 o                         
  -8  -1   4         27.16         24.52         5.74 o                         
  -7  -1   4         97.51        107.26         6.47 o                         
  -6  -1   4         12.57         13.85         5.32 o                         
  -5  -1   4         35.48         43.52         4.45 o                         
  -4  -1   4        389.80        555.40         5.94 o                         
  -3  -1   4       5650.56       6228.92        13.12 o                         
  -2  -1   4        413.85        437.32         4.08 o                         
  -1  -1   4       1115.00       1143.05         5.56 o                         
   0  -1   4       1030.21       1090.77         5.00 o                         
   1  -1   4        692.73        652.04         3.55 o                         
   2  -1   4        148.22        101.72         2.28 o                         
   3  -1   4        851.33       1007.37         3.94 o                         
   4  -1   4         12.21         14.80         3.09 o                         
   5  -1   4        105.02        109.36         3.11 o                         
   6  -1   4        235.70        217.28         4.76 o                         
   7  -1   4         16.02         21.69         4.08 o                         
   8  -1   4         30.17         24.49         4.34 o                         
   9  -1   4        191.27        185.33         6.15 o                         
  10  -1   4        164.56        172.44         6.04 o                         
 -11   0   4        159.69        162.09         9.53 o                         
 -10   0   4          4.44         -0.46         7.76 o                         
  -9   0   4        541.72        556.36         9.53 o                         
  -8   0   4        385.15        396.58         7.44 o                         
  -7   0   4          0.55          6.70         6.24 o                         
  -6   0   4         35.70         34.16         5.71 o                         
  -5   0   4         72.99         79.72         4.96 o                         
  -4   0   4         91.18        147.08         4.04 o                         
  -3   0   4       1813.80       1706.09         6.83 o                         
  -2   0   4        423.55        420.67         3.73 o                         
  -1   0   4        502.80        510.36         3.64 o                         
   0   0   4         18.10          3.19         2.02 o                         
   1   0   4       1983.81       1902.59         5.10 o                         
   2   0   4       1409.85       1815.48         4.00 o                         
   3   0   4        167.33        221.42         2.41 o                         
   4   0   4         96.17        108.76         3.59 o                         
   5   0   4         73.93         69.65         4.35 o                         
   6   0   4         27.28         29.26         3.50 o                         
   7   0   4        181.90        189.65         4.43 o                         
   8   0   4        412.38        395.14         5.57 o                         
   9   0   4          3.57          2.96         4.04 o                         
  10   0   4          4.84          2.17         6.16 o                         
 -11   1   4        299.74        274.82         9.57 o                         
 -10   1   4         23.83          7.90         8.09 o                         
  -9   1   4        272.37        271.21         7.89 o                         
  -8   1   4        147.73        146.27         6.41 o                         
  -7   1   4        293.97        285.47         8.87 o                         
  -6   1   4        110.27        110.59         4.96 o                         
  -5   1   4         37.16         39.96         4.72 o                         
  -4   1   4       1860.05       1966.94        10.61 o                         
  -3   1   4       2194.89       2286.27         8.99 o                         
  -2   1   4         65.65         85.62         3.02 o                         
  -1   1   4        463.18        473.90         3.83 o                         
   0   1   4         47.31         50.28         2.92 o                         
   1   1   4        341.04        325.73         2.88 o                         
   2   1   4        129.57        110.35         1.77 o                         
   3   1   4        206.41        196.03         2.73 o                         
   4   1   4        849.97        854.31         6.57 o                         
   5   1   4        101.12        103.35         3.85 o                         
   6   1   4          0.12         -0.62         2.84 o                         
   7   1   4        150.66        146.04         4.17 o                         
   8   1   4        232.90        230.02         4.77 o                         
   9   1   4        145.93        139.40         6.56 o                         
  10   1   4          9.48          3.22         6.58 o                         
 -11   2   4        387.54        389.00        10.07 o                         
 -10   2   4        205.95        203.61         9.14 o                         
  -9   2   4         43.15         56.57         7.83 o                         
  -8   2   4        179.09        184.51         8.27 o                         
  -7   2   4        186.69        183.65         7.26 o                         
  -6   2   4        765.17        797.57         8.54 o                         
  -5   2   4        167.76        164.62         5.10 o                         
  -4   2   4        305.02        335.48         5.63 o                         
  -3   2   4        725.95        732.48         6.30 o                         
  -2   2   4       2402.01       2314.70         9.13 o                         
  -1   2   4        200.77        172.26         3.58 o                         
   0   2   4         20.21         23.54         2.66 o                         
   1   2   4        177.31        209.38         2.89 o                         
   2   2   4         41.46         46.65         1.78 o                         
   3   2   4        590.93        560.05         4.71 o                         
   4   2   4        538.40        522.68         4.11 o                         
   5   2   4        128.50        120.98         3.78 o                         
   6   2   4          0.96          5.05         3.76 o                         
   7   2   4          0.31         -2.08         3.86 o                         
   8   2   4        293.74        295.98         6.11 o                         
   9   2   4        433.79        425.39         7.48 o                         
 -11   3   4        191.58        180.38        10.86 o                         
 -10   3   4        220.44        241.33        10.25 o                         
  -9   3   4        110.68        112.69         8.76 o                         
  -8   3   4         10.68          1.97         7.58 o                         
  -7   3   4         26.31         16.89         7.82 o                         
  -6   3   4        611.32        609.71         8.30 o                         
  -5   3   4         74.63         77.28         4.64 o                         
  -4   3   4        305.13        360.13         5.23 o                         
  -3   3   4          1.68         -0.22         3.22 o                         
  -2   3   4        927.02        916.71         5.43 o                         
  -1   3   4       1942.36       2068.35         8.64 o                         
   0   3   4        215.59        206.11         4.36 o                         
   1   3   4        186.05        188.78         3.20 o                         
   2   3   4          6.13          5.92         2.44 o                         
   3   3   4        300.00        299.80         4.45 o                         
   4   3   4        459.02        430.55         4.75 o                         
   5   3   4        102.46        104.60         4.41 o                         
   6   3   4          6.82          3.16         3.93 o                         
   7   3   4         83.43         81.33         5.19 o                         
   8   3   4         27.42         33.23         4.36 o                         
   9   3   4        282.21        287.02         8.11 o                         
 -11   4   4          0.79         -1.98        10.21 o                         
 -10   4   4         10.37         21.23         9.37 o                         
  -9   4   4         59.68         67.70         7.92 o                         
  -8   4   4        143.53        137.03         9.17 o                         
  -7   4   4        166.91        160.64         7.59 o                         
  -6   4   4       1461.43       1493.09        10.87 o                         
  -5   4   4        723.54        719.14         7.95 o                         
  -4   4   4        307.62        272.28         5.18 o                         
  -3   4   4        282.26        259.03         4.71 o                         
  -2   4   4       1703.54       1737.82         8.92 o                         
  -1   4   4       3187.70       3220.78        12.11 o                         
   0   4   4        625.32        656.61         6.85 o                         
   1   4   4         66.63         52.95         3.56 o                         
   2   4   4        112.64        107.55         3.66 o                         
   3   4   4        109.37        117.77         3.26 o                         
   4   4   4       2755.55       2682.82        10.50 o                         
   5   4   4        816.60        785.62         8.88 o                         
   6   4   4        186.30        189.94         5.92 o                         
   7   4   4          0.87          2.64         4.95 o                         
   8   4   4          1.16         -1.69         6.13 o                         
   9   4   4        170.69        164.84         9.08 o                         
 -11   5   4         59.76         41.68        10.95 o                         
 -10   5   4         30.43         32.21         8.86 o                         
  -9   5   4        165.70        174.31        11.65 o                         
  -8   5   4          1.79          1.09         8.00 o                         
  -7   5   4          2.74         -6.53         6.53 o                         
  -6   5   4        468.56        459.24         7.34 o                         
  -5   5   4        760.46        792.58         9.85 o                         
  -4   5   4        191.08        195.16         6.01 o                         
  -3   5   4         17.30         14.94         4.46 o                         
  -2   5   4          4.32         17.17         4.52 o                         
  -1   5   4        195.05        168.41         6.20 o                         
   0   5   4       1171.72       1235.28         9.15 o                         
   1   5   4       2577.08       2500.85         8.06 o                         
   2   5   4         18.79         18.06         3.55 o                         
   3   5   4       1071.10       1043.29         6.21 o                         
   4   5   4          0.20          2.71         4.01 o                         
   5   5   4         55.75         43.40         6.88 o                         
   6   5   4          1.54          6.84         5.10 o                         
   7   5   4         67.68         76.85         6.16 o                         
   8   5   4         28.75         26.18         8.22 o                         
 -11   6   4        219.60        201.17        12.35 o                         
 -10   6   4          0.55         15.04        11.74 o                         
  -9   6   4        166.67        154.82        11.70 o                         
  -8   6   4         99.06        103.63         8.88 o                         
  -7   6   4        224.46        239.28         8.87 o                         
  -6   6   4          0.00          3.12         6.82 o                         
  -5   6   4         96.06         99.15         7.39 o                         
  -4   6   4        245.25        280.08         6.21 o                         
  -3   6   4       1734.55       1773.11        10.15 o                         
  -2   6   4         46.72         38.99         4.13 o                         
  -1   6   4        104.97        106.67         5.00 o                         
   0   6   4        106.99        115.54         4.81 o                         
   1   6   4       1799.88       1818.83        10.05 o                         
   2   6   4         56.47         55.88         4.46 o                         
   3   6   4        138.35        136.36         4.03 o                         
   4   6   4        346.61        351.50         5.21 o                         
   5   6   4          7.45          9.21         4.37 o                         
   6   6   4         99.06        106.58         7.78 o                         
   7   6   4        206.93        216.19         9.51 o                         
   8   6   4        130.08        125.32         8.27 o                         
 -10   7   4         78.67         84.84        12.03 o                         
  -9   7   4        129.20        120.32        11.62 o                         
  -8   7   4        240.26        240.49        10.92 o                         
  -7   7   4         29.84         20.24         9.04 o                         
  -6   7   4        115.96        115.82         7.10 o                         
  -5   7   4         23.75         24.33         6.89 o                         
  -4   7   4          4.71          2.39         5.20 o                         
  -3   7   4        707.38        704.65         7.91 o                         
  -2   7   4        543.59        556.65         8.89 o                         
  -1   7   4         19.47         21.17         4.58 o                         
   0   7   4        142.15        148.43         5.42 o                         
   1   7   4        406.44        411.84         6.45 o                         
   2   7   4        170.17        171.02         5.79 o                         
   3   7   4          1.26          0.95         3.51 o                         
   4   7   4        113.01        123.07         4.77 o                         
   5   7   4         13.45         10.88         4.62 o                         
   6   7   4         67.27         65.03         9.04 o                         
   7   7   4        203.47        218.06         9.85 o                         
 -10   8   4         40.34         49.57        11.49 o                         
  -9   8   4         35.12          7.06        11.70 o                         
  -8   8   4        524.29        509.15        10.84 o                         
  -7   8   4        430.35        421.42        11.49 o                         
  -6   8   4        100.92         94.52         7.44 o                         
  -5   8   4         63.47         58.65         7.27 o                         
  -4   8   4         12.37          1.97         6.38 o                         
  -3   8   4        404.94        386.12         7.03 o                         
  -2   8   4        872.05        800.25         9.40 o                         
  -1   8   4        159.58        169.72         6.17 o                         
   0   8   4         36.36         25.95         5.36 o                         
   1   8   4        152.57        152.35         4.60 o                         
   2   8   4        262.52        269.05         7.86 o                         
   3   8   4        705.80        721.10         6.33 o                         
   4   8   4        176.61        171.55         5.48 o                         
   5   8   4         17.01         34.99         5.03 o                         
   6   8   4          1.67         -0.34         9.12 o                         
   7   8   4        187.88        211.37        10.83 o                         
 -10   9   4         45.36         54.98        12.01 o                         
  -9   9   4        121.12        103.62        10.24 o                         
  -8   9   4        151.43        136.86         9.92 o                         
  -7   9   4          2.94          3.36         8.67 o                         
  -6   9   4          6.97          5.40         7.86 o                         
  -5   9   4         32.42         19.65         7.10 o                         
  -4   9   4        148.68        129.93         7.25 o                         
  -3   9   4        653.44        586.49         7.92 o                         
  -2   9   4       1264.59       1111.73        10.97 o                         
  -1   9   4        130.70        148.89         6.78 o                         
   0   9   4         79.38         88.12         6.47 o                         
   1   9   4         72.73         70.00         6.20 o                         
   2   9   4        291.57        305.14         6.33 o                         
   3   9   4         22.73          3.74         4.26 o                         
   4   9   4         15.03          5.27         5.47 o                         
   5   9   4          0.20         -5.23         5.23 o                         
   6   9   4         21.38          9.09         9.96 o                         
  -9  10   4        190.83        179.91        10.65 o                         
  -8  10   4        203.29        195.21        11.67 o                         
  -7  10   4        137.52        133.11        10.14 o                         
  -6  10   4        180.66        202.25        10.10 o                         
  -5  10   4        121.22        130.47         8.58 o                         
  -4  10   4         85.73         86.02         7.47 o                         
  -3  10   4          0.21         10.20         6.73 o                         
  -2  10   4         22.41         16.56         6.44 o                         
  -1  10   4        276.42        261.74         7.95 o                         
   0  10   4        256.16        275.45         7.92 o                         
   1  10   4         73.30         67.35         7.24 o                         
   2  10   4         17.84         16.36         6.90 o                         
   3  10   4          2.64          7.06         4.63 o                         
   4  10   4         55.24         48.84         6.47 o                         
   5  10   4         39.63         32.04         7.19 o                         
  -9  11   4        100.23        101.53        11.20 o                         
  -8  11   4         25.27         18.64        11.66 o                         
  -7  11   4          0.07          7.36        11.50 o                         
  -6  11   4         77.29         73.43        10.52 o                         
  -5  11   4        398.85        411.45        11.36 o                         
  -4  11   4         40.96         31.65         7.75 o                         
  -3  11   4         25.05         14.91         9.28 o                         
  -2  11   4          2.98          1.65         6.87 o                         
  -1  11   4        110.20        105.01         7.84 o                         
   0  11   4        344.72        373.38         9.19 o                         
   1  11   4         72.84         57.94         8.47 o                         
   2  11   4        111.10        120.22         7.58 o                         
   3  11   4        110.58        114.15         5.62 o                         
   4  11   4          1.32         -3.60         6.89 o                         
  -8  12   4        113.85        106.09        14.17 o                         
  -7  12   4         74.85         80.89        12.51 o                         
  -6  12   4          7.86         10.57         9.93 o                         
  -5  12   4         14.28         20.66         9.29 o                         
  -4  12   4          6.27         -2.94         7.97 o                         
  -3  12   4          0.58          0.17         9.39 o                         
  -2  12   4        143.09        153.55         8.53 o                         
  -1  12   4         43.23         19.21         8.22 o                         
   0  12   4          0.65         -3.08         8.90 o                         
   1  12   4        179.31        177.45        10.16 o                         
   2  12   4         27.52         -8.08         8.35 o                         
   3  12   4          0.09         -6.46         6.46 o                         
  -7  13   4        274.65        295.05        13.29 o                         
  -6  13   4          1.34         -1.28         9.81 o                         
  -5  13   4          9.75         12.01         9.60 o                         
  -4  13   4         17.98          6.77         9.15 o                         
  -3  13   4        816.31        823.79        14.69 o                         
  -2  13   4        569.98        568.44        12.03 o                         
  -1  13   4        552.78        600.04        12.24 o                         
   0  13   4         15.77         -0.31         7.39 o                         
   1  13   4        155.66        174.50        13.26 o                         
   2  13   4        136.37        131.35         9.54 o                         
  -6  14   4         38.05         42.97        10.16 o                         
  -5  14   4          0.73          0.43        10.01 o                         
  -4  14   4        146.13        150.96         9.74 o                         
  -3  14   4         32.59         24.49         8.55 o                         
  -2  14   4       1226.37       1264.21        15.00 o                         
  -1  14   4        309.02        348.72        11.64 o                         
   0  14   4         16.61         18.38        10.90 o                         
   1 -18   5         62.10         53.88         9.19 o                         
   2 -18   5          4.85         11.12        10.02 o                         
   3 -18   5         10.16          4.16         9.99 o                         
   4 -18   5         15.49          8.68        10.75 o                         
   5 -18   5          2.55          6.77        12.10 o                         
  -1 -17   5          0.98         -1.32         7.97 o                         
   0 -17   5        141.79        155.40         9.39 o                         
   1 -17   5        118.43        116.58         9.29 o                         
   2 -17   5         48.01         33.62         9.84 o                         
   3 -17   5        209.80        221.22        11.07 o                         
   4 -17   5         66.51         42.12        11.56 o                         
   5 -17   5         16.28         46.63        13.54 o                         
   6 -17   5        200.12        194.51        11.10 o                         
   7 -17   5        149.34        156.10        14.95 o                         
  -3 -16   5        132.54        151.63        12.80 o                         
  -2 -16   5        277.68        283.44         8.40 o                         
  -1 -16   5        264.15        275.60         8.45 o                         
   0 -16   5        302.61        344.56         9.55 o                         
   1 -16   5        357.98        349.86         9.62 o                         
   2 -16   5         10.80          5.47         8.91 o                         
   3 -16   5        106.38        114.07        10.01 o                         
   4 -16   5         23.30         28.91        11.16 o                         
   5 -16   5         19.73         16.10        14.51 o                         
   6 -16   5         43.13         25.95        10.02 o                         
   7 -16   5        274.65        276.62        13.31 o                         
   8 -16   5         28.27         19.15        16.27 o                         
  -4 -15   5        195.86        189.46        13.07 o                         
  -3 -15   5        275.81        270.96         9.32 o                         
  -2 -15   5        254.10        267.21         7.98 o                         
  -1 -15   5         60.80         63.90         7.37 o                         
   0 -15   5         51.85         50.63         6.67 o                         
   1 -15   5          4.49         17.92         7.26 o                         
   2 -15   5         22.34          9.71         8.16 o                         
   3 -15   5         18.71         17.12         8.40 o                         
   4 -15   5          4.56         12.20        10.24 o                         
   5 -15   5          0.35         14.35        11.69 o                         
   6 -15   5         75.85         69.98         8.65 o                         
   7 -15   5        206.64        241.47        12.69 o                         
   8 -15   5        235.04        247.17        17.07 o                         
  -5 -14   5         25.39         28.68         8.49 o                         
  -4 -14   5          1.66          6.42         6.68 o                         
  -3 -14   5         89.79         80.62         8.43 o                         
  -2 -14   5        451.32        448.68         8.61 o                         
  -1 -14   5        204.53        227.06         8.11 o                         
   0 -14   5          7.86          3.71         6.60 o                         
   1 -14   5         39.56         41.04         7.38 o                         
   2 -14   5        250.60        242.76         8.73 o                         
   3 -14   5        341.95        316.72        10.86 o                         
   4 -14   5        367.98        369.15        11.33 o                         
   5 -14   5          1.00         -9.26         9.26 o                         
   6 -14   5         15.95         22.17         7.47 o                         
   7 -14   5          0.09          7.81         9.57 o                         
   8 -14   5        151.78        158.12        16.37 o                         
   9 -14   5        182.78        166.43        14.70 o                         
  -6 -13   5        140.67        138.94        11.11 o                         
  -5 -13   5          6.16         15.95        10.30 o                         
  -4 -13   5         49.31         34.13         6.38 o                         
  -3 -13   5          0.55         -7.11         7.11 o                         
  -2 -13   5        113.37        113.33         6.98 o                         
  -1 -13   5         89.30         97.86         6.39 o                         
   0 -13   5         27.65         27.94         7.05 o                         
   1 -13   5         61.93         63.07         6.90 o                         
   2 -13   5         31.89         20.61         8.36 o                         
   3 -13   5        211.67        203.18         8.20 o                         
   4 -13   5        199.48        198.57         8.10 o                         
   5 -13   5        104.17         94.06         9.74 o                         
   6 -13   5         24.31         25.86         6.45 o                         
   7 -13   5          0.02          1.72         7.25 o                         
   8 -13   5          4.55          0.88        11.79 o                         
   9 -13   5        287.79        288.61        13.07 o                         
  -6 -12   5         17.33         23.80        10.38 o                         
  -5 -12   5         14.91         13.35         6.41 o                         
  -4 -12   5         41.55         38.21         5.60 o                         
  -3 -12   5          1.86         -0.49         5.98 o                         
  -2 -12   5         57.48         53.41         5.92 o                         
  -1 -12   5          2.26          8.16         6.74 o                         
   0 -12   5        631.57        631.30         8.91 o                         
   1 -12   5        136.01        132.45         8.97 o                         
   2 -12   5        138.81        127.54         7.32 o                         
   3 -12   5        130.89        122.79         6.78 o                         
   4 -12   5          0.71         -6.64         6.64 o                         
   5 -12   5        193.35        194.85         9.90 o                         
   6 -12   5        191.67        200.32        10.44 o                         
   7 -12   5         53.70         58.10        12.70 o                         
   8 -12   5         29.08         39.47        10.50 o                         
   9 -12   5         94.46         98.20        11.57 o                         
  10 -12   5        201.46        193.77        12.91 o                         
  -7 -11   5         16.35         13.42         9.78 o                         
  -6 -11   5          0.79         -0.08         7.20 o                         
  -5 -11   5        102.80         92.00         7.08 o                         
  -4 -11   5        151.49        159.14         6.00 o                         
  -3 -11   5         23.64         31.93         5.51 o                         
  -2 -11   5         63.48         59.89         5.18 o                         
  -1 -11   5       1121.11       1088.46         9.27 o                         
   0 -11   5         70.74         83.18         6.41 o                         
   1 -11   5       2296.42       2190.55        14.94 o                         
   2 -11   5        594.88        556.61         7.58 o                         
   3 -11   5        290.49        283.24         7.10 o                         
   4 -11   5         24.40         34.51         6.47 o                         
   5 -11   5         29.46         37.39         7.53 o                         
   6 -11   5          0.22         -3.26         9.11 o                         
   7 -11   5         92.66        106.64        12.48 o                         
   8 -11   5          3.81         -5.51         9.55 o                         
   9 -11   5         12.05          1.43        10.59 o                         
  10 -11   5          4.94          8.03         9.68 o                         
  -7 -10   5         13.22         10.42         8.55 o                         
  -6 -10   5         35.57         28.18         5.79 o                         
  -5 -10   5          0.19         -3.05         7.20 o                         
  -4 -10   5        322.18        339.39         5.52 o                         
  -3 -10   5        598.97        614.19         7.31 o                         
  -2 -10   5         43.50         34.56         4.99 o                         
  -1 -10   5         12.72          7.26         5.11 o                         
   0 -10   5       3782.42       3745.52        16.49 o                         
   1 -10   5       2997.63       2958.89        12.99 o                         
   2 -10   5          0.24          3.89         4.60 o                         
   3 -10   5          5.71         -2.47         4.72 o                         
   4 -10   5        210.59        175.91         7.66 o                         
   5 -10   5         46.22         61.55         6.72 o                         
   6 -10   5        921.01        849.15        17.24 o                         
   7 -10   5        322.71        304.31        11.66 o                         
   8 -10   5          4.71         23.60         7.50 o                         
   9 -10   5          8.56          8.51         9.06 o                         
  10 -10   5         88.15         90.06         8.81 o                         
  -8  -9   5         63.54         70.57         9.47 o                         
  -7  -9   5          0.52         -6.24         6.24 o                         
  -6  -9   5         12.74         14.35         5.09 o                         
  -5  -9   5         13.89         16.45         4.72 o                         
  -4  -9   5        210.52        206.16         5.27 o                         
  -3  -9   5         65.66         71.06         4.74 o                         
  -2  -9   5          1.45         -2.80         4.59 o                         
  -1  -9   5        124.68        135.74         5.54 o                         
   0  -9   5        119.53        115.98         4.30 o                         
   1  -9   5       1297.23       1268.22         8.77 o                         
   2  -9   5        720.16        733.09         6.85 o                         
   3  -9   5         29.34         30.42         4.70 o                         
   4  -9   5        144.70        110.70         6.15 o                         
   5  -9   5        242.99        218.33         6.68 o                         
   6  -9   5        230.25        215.95        11.10 o                         
   7  -9   5        511.28        452.95        10.30 o                         
   8  -9   5        110.90        118.98         8.18 o                         
   9  -9   5         21.41          7.80         8.24 o                         
  10  -9   5         22.56         25.32        10.36 o                         
  -8  -8   5         85.76         90.28         9.50 o                         
  -7  -8   5         28.00         29.40         8.51 o                         
  -6  -8   5        139.19        147.54         6.26 o                         
  -5  -8   5        579.71        589.52         7.41 o                         
  -4  -8   5         33.47         37.19         5.38 o                         
  -3  -8   5        357.39        373.02         6.17 o                         
  -2  -8   5        163.99        161.09         5.45 o                         
  -1  -8   5        775.24        704.93         6.38 o                         
   0  -8   5        281.16        223.97         4.63 o                         
   1  -8   5         83.04        110.60         4.67 o                         
   2  -8   5         35.03         34.79         4.20 o                         
   3  -8   5       1193.97       1162.39         8.71 o                         
   4  -8   5        159.56        177.63         6.17 o                         
   5  -8   5         49.16         52.36         6.36 o                         
   6  -8   5          8.41         23.34         8.37 o                         
   7  -8   5        219.27        204.81         8.31 o                         
   8  -8   5        245.96        239.57         8.90 o                         
   9  -8   5          0.13          4.81         7.15 o                         
  10  -8   5          7.99         -3.39        11.29 o                         
  11  -8   5          2.44         -5.10        10.06 o                         
  -9  -7   5         53.30         59.03         8.63 o                         
  -8  -7   5          8.72          3.56         8.11 o                         
  -7  -7   5         21.76         21.24         5.15 o                         
  -6  -7   5          3.80         11.28         4.60 o                         
  -5  -7   5         79.88         89.53         5.01 o                         
  -4  -7   5         72.39         88.01         4.99 o                         
  -3  -7   5         35.09         40.51         5.56 o                         
  -2  -7   5          9.51         12.17         3.92 o                         
  -1  -7   5        429.14        358.34         4.66 o                         
   0  -7   5        480.48        488.01         4.90 o                         
   1  -7   5         77.09        100.91         3.93 o                         
   2  -7   5        657.72        646.81         6.18 o                         
   3  -7   5       1217.23       1205.91         8.64 o                         
   4  -7   5       1180.41       1232.10         9.54 o                         
   5  -7   5          4.73          1.27         5.22 o                         
   6  -7   5          1.11          7.89         6.11 o                         
   7  -7   5        210.22        195.21         8.10 o                         
   8  -7   5        350.02        341.93         8.04 o                         
   9  -7   5         51.27         54.23         8.11 o                         
  10  -7   5         22.56         21.76         8.81 o                         
  11  -7   5          0.01          0.90         8.73 o                         
  -9  -6   5        110.71         95.99         8.11 o                         
  -8  -6   5        260.68        275.88        10.54 o                         
  -7  -6   5        181.07        179.84         8.80 o                         
  -6  -6   5         30.96         26.22         6.14 o                         
  -5  -6   5        113.53        118.59         5.07 o                         
  -4  -6   5         14.64         17.05         5.17 o                         
  -3  -6   5        215.70        224.31         6.09 o                         
  -2  -6   5        234.90        239.90         4.26 o                         
  -1  -6   5         44.31         42.66         3.57 o                         
   0  -6   5       1802.49       1826.37         7.31 o                         
   1  -6   5       2343.48       2514.65         8.70 o                         
   2  -6   5        686.06        760.77         5.93 o                         
   3  -6   5          2.27         -1.31         4.25 o                         
   4  -6   5        329.85        363.11         6.34 o                         
   5  -6   5       1173.66       1199.43        10.37 o                         
   6  -6   5         85.45         87.83         5.59 o                         
   7  -6   5         91.56         86.14         8.49 o                         
   8  -6   5          1.36         -6.90         6.90 o                         
   9  -6   5         36.69         47.90         8.65 o                         
  10  -6   5          5.23          3.98         8.24 o                         
  11  -6   5        117.19        108.92        10.15 o                         
 -10  -5   5        522.05        500.33        17.47 o                         
  -9  -5   5        325.11        329.15        11.17 o                         
  -8  -5   5          0.47          2.84         5.91 o                         
  -7  -5   5         31.22         24.98         5.78 o                         
  -6  -5   5        101.66        102.48         5.35 o                         
  -5  -5   5        103.16        108.80         4.92 o                         
  -4  -5   5        666.54        676.19         8.38 o                         
  -3  -5   5        949.58        929.42         7.88 o                         
  -2  -5   5         71.96         72.46         3.55 o                         
  -1  -5   5          1.78          0.80         3.19 o                         
   0  -5   5       2368.14       2550.02         7.93 o                         
   1  -5   5      10962.23      12059.17        16.11 o                         
   2  -5   5        315.18        306.19         4.15 o                         
   3  -5   5        239.45        237.42         5.02 o                         
   4  -5   5        329.91        286.94         6.46 o                         
   5  -5   5          3.08          4.46         5.28 o                         
   6  -5   5        553.06        562.86         7.24 o                         
   7  -5   5       2433.89       2410.20        15.65 o                         
   8  -5   5        208.11        213.93         8.79 o                         
   9  -5   5         10.00         12.53         5.87 o                         
  10  -5   5         50.59         40.69         7.61 o                         
  11  -5   5         13.02          1.35         8.82 o                         
 -10  -4   5         65.49         46.74         8.41 o                         
  -9  -4   5        129.38        141.14         7.26 o                         
  -8  -4   5        473.84        476.52         8.51 o                         
  -7  -4   5          4.28          7.52         5.61 o                         
  -6  -4   5        201.59        198.45         5.87 o                         
  -5  -4   5         65.90         64.96         4.90 o                         
  -4  -4   5        492.59        515.76         6.96 o                         
  -3  -4   5       1376.19       1348.85         7.28 o                         
  -2  -4   5        290.63        273.95         4.21 o                         
  -1  -4   5        225.57        281.34         3.90 o                         
   0  -4   5         46.35         46.55         3.07 o                         
   1  -4   5        572.76        609.56         4.07 o                         
   2  -4   5       5080.52       5047.58         9.58 o                         
   3  -4   5        544.23        552.09         6.09 o                         
   4  -4   5         32.21         21.64         4.87 o                         
   5  -4   5         12.43          6.17         4.22 o                         
   6  -4   5        896.02        909.96         8.29 o                         
   7  -4   5       1697.81       1721.23        11.77 o                         
   8  -4   5        234.75        215.08         6.67 o                         
   9  -4   5         61.09         53.77         4.86 o                         
  10  -4   5          1.29         -0.30         6.91 o                         
 -10  -3   5         65.67         51.74         8.36 o                         
  -9  -3   5        209.31        203.46         7.67 o                         
  -8  -3   5        755.19        787.38         9.76 o                         
  -7  -3   5          5.90         16.06         6.03 o                         
  -6  -3   5       1477.68       1537.92        11.67 o                         
  -5  -3   5        191.90        207.66         6.90 o                         
  -4  -3   5         11.95         20.30         3.99 o                         
  -3  -3   5       2494.99       2484.21         9.64 o                         
  -2  -3   5         98.34         87.49         3.90 o                         
  -1  -3   5        226.17        205.60         3.84 o                         
   0  -3   5         83.19         81.58         2.95 o                         
   1  -3   5        436.67        434.11         3.84 o                         
   2  -3   5       1579.71       1528.40         5.35 o                         
   3  -3   5        989.31        925.11         6.76 o                         
   4  -3   5          4.16          4.93         3.83 o                         
   5  -3   5          2.92          2.26         4.10 o                         
   6  -3   5          0.72         -0.95         4.75 o                         
   7  -3   5       1918.54       1907.41        10.16 o                         
   8  -3   5         65.45         66.52         3.90 o                         
   9  -3   5        394.01        398.29         6.50 o                         
  10  -3   5         18.16         15.97         6.34 o                         
 -10  -2   5          5.90         -1.03         7.88 o                         
  -9  -2   5         18.98         24.19         7.38 o                         
  -8  -2   5        398.33        391.30         8.69 o                         
  -7  -2   5         16.43         19.73         5.34 o                         
  -6  -2   5        785.63        869.69         9.11 o                         
  -5  -2   5         52.02         55.15         5.16 o                         
  -4  -2   5        152.32        150.40         4.25 o                         
  -3  -2   5       2586.36       2715.76         9.12 o                         
  -2  -2   5       1837.88       1959.22         6.91 o                         
  -1  -2   5          5.85         11.42         3.16 o                         
   0  -2   5       1446.74       1403.87         6.14 o                         
   1  -2   5         11.36         13.63         2.74 o                         
   2  -2   5        356.38        276.48         3.66 o                         
   3  -2   5       1596.69       1615.56         7.25 o                         
   4  -2   5        312.80        322.76         4.21 o                         
   5  -2   5         16.83         18.17         2.91 o                         
   6  -2   5          9.25         10.73         3.09 o                         
   7  -2   5        292.84        304.65         4.33 o                         
   8  -2   5        309.42        298.98         4.74 o                         
   9  -2   5         27.28         19.99         4.26 o                         
  10  -2   5          3.16         -0.70         5.80 o                         
 -10  -1   5         22.83         27.87         8.52 o                         
  -9  -1   5         40.27         29.41         6.49 o                         
  -8  -1   5        173.84        179.18         7.15 o                         
  -7  -1   5        240.66        225.09         7.01 o                         
  -6  -1   5          7.52          2.01         6.23 o                         
  -5  -1   5       1084.08       1078.66         9.36 o                         
  -4  -1   5         68.82         63.76         3.89 o                         
  -3  -1   5       5290.36       5615.06        12.86 o                         
  -2  -1   5       2290.66       2194.21         7.78 o                         
  -1  -1   5        765.10        753.44         4.40 o                         
   0  -1   5        815.74        902.97         4.97 o                         
   1  -1   5         14.78          8.44         1.97 o                         
   2  -1   5        184.12        178.38         2.56 o                         
   3  -1   5       3010.93       3152.63         7.37 o                         
   4  -1   5       1657.51       1677.43         7.32 o                         
   5  -1   5        771.63        738.09         5.35 o                         
   6  -1   5         51.98         49.44         3.08 o                         
   7  -1   5        365.91        344.97         5.17 o                         
   8  -1   5         98.77         94.62         4.75 o                         
   9  -1   5         41.63         56.64         5.05 o                         
  10  -1   5          1.69          3.71         5.88 o                         
 -11   0   5         49.17         20.07         9.92 o                         
 -10   0   5         15.92         20.31         7.69 o                         
  -9   0   5        259.81        268.75         8.63 o                         
  -8   0   5         22.77         16.64         6.31 o                         
  -7   0   5        507.09        512.18         9.74 o                         
  -6   0   5        809.60        833.64         9.06 o                         
  -5   0   5        662.47        711.32         7.46 o                         
  -4   0   5        220.63        247.10         4.80 o                         
  -3   0   5        349.19        365.64         4.23 o                         
  -2   0   5         70.18         80.10         2.98 o                         
  -1   0   5        896.51        871.43         4.85 o                         
   0   0   5        986.18        962.45         4.78 o                         
   1   0   5         46.46         50.61         2.23 o                         
   2   0   5         61.10         73.19         2.03 o                         
   3   0   5          4.50          7.55         2.08 o                         
   4   0   5        545.34        519.24         5.75 o                         
   5   0   5        434.23        399.31         5.75 o                         
   6   0   5         12.10          8.35         3.84 o                         
   7   0   5         34.16         30.98         3.92 o                         
   8   0   5         34.52         23.52         4.69 o                         
   9   0   5         58.88         67.56         5.64 o                         
  10   0   5        278.13        282.22         8.25 o                         
 -11   1   5         40.78         38.90         8.69 o                         
 -10   1   5        152.74        166.98         9.04 o                         
  -9   1   5        184.32        187.09         8.46 o                         
  -8   1   5         77.56         78.84         6.76 o                         
  -7   1   5         35.20         39.52         5.18 o                         
  -6   1   5        305.29        342.81         7.38 o                         
  -5   1   5        302.37        300.82         5.76 o                         
  -4   1   5       1278.74       1264.48         8.33 o                         
  -3   1   5         48.51         60.91         3.57 o                         
  -2   1   5         93.34         99.10         2.91 o                         
  -1   1   5        323.25        322.31         3.68 o                         
   0   1   5        976.23        903.59         5.33 o                         
   1   1   5        126.43        118.37         2.84 o                         
   2   1   5       1077.14       1206.96         4.07 o                         
   3   1   5        315.31        322.73         3.80 o                         
   4   1   5        198.05        186.76         4.30 o                         
   5   1   5        230.21        242.76         4.31 o                         
   6   1   5        145.02        148.75         4.20 o                         
   7   1   5        115.74        121.48         4.41 o                         
   8   1   5         84.78         76.78         4.71 o                         
   9   1   5        242.72        259.24         7.38 o                         
 -11   2   5          9.76         19.73         9.30 o                         
 -10   2   5         93.00         94.31         9.02 o                         
  -9   2   5        200.22        202.99         8.09 o                         
  -8   2   5        132.07        128.34         8.36 o                         
  -7   2   5         91.03         91.29         5.96 o                         
  -6   2   5        394.73        421.48         7.88 o                         
  -5   2   5        181.36        184.30         5.60 o                         
  -4   2   5        284.26        276.45         5.81 o                         
  -3   2   5        959.21        980.49         7.48 o                         
  -2   2   5          1.11          1.74         3.66 o                         
  -1   2   5          0.21          0.43         2.92 o                         
   0   2   5        265.68        203.46         3.63 o                         
   1   2   5        755.47        738.19         5.17 o                         
   2   2   5        446.65        463.21         3.62 o                         
   3   2   5        298.50        281.62         3.93 o                         
   4   2   5        130.01        116.08         3.50 o                         
   5   2   5        102.13        113.03         4.05 o                         
   6   2   5         85.03         91.02         4.18 o                         
   7   2   5        376.88        397.07         6.01 o                         
   8   2   5        111.57        124.24         5.60 o                         
   9   2   5        232.39        244.42         6.48 o                         
 -11   3   5          9.61          4.53        10.18 o                         
 -10   3   5          9.38         12.14         8.58 o                         
  -9   3   5        294.65        299.86        11.18 o                         
  -8   3   5        326.67        328.64        10.42 o                         
  -7   3   5         33.07         29.25         6.30 o                         
  -6   3   5        125.40        127.66         6.47 o                         
  -5   3   5         57.88         60.27         5.57 o                         
  -4   3   5        115.15        107.62         4.52 o                         
  -3   3   5        533.86        508.72         6.71 o                         
  -2   3   5        426.11        390.83         5.99 o                         
  -1   3   5        248.22        239.39         4.67 o                         
   0   3   5        879.87        801.21         6.78 o                         
   1   3   5        447.12        432.51         4.73 o                         
   2   3   5       1188.18       1199.46         6.16 o                         
   3   3   5        294.40        293.58         3.89 o                         
   4   3   5         40.01         37.35         4.13 o                         
   5   3   5        215.81        219.75         6.08 o                         
   6   3   5        134.19        136.26         5.10 o                         
   7   3   5        356.03        347.27         7.21 o                         
   8   3   5        246.97        247.61         7.00 o                         
   9   3   5         73.62         81.89         6.88 o                         
 -11   4   5         59.59         60.05         9.45 o                         
 -10   4   5          7.66         28.44        10.14 o                         
  -9   4   5          1.17         -1.09         8.13 o                         
  -8   4   5         22.92         13.97         9.84 o                         
  -7   4   5        483.95        501.01         8.83 o                         
  -6   4   5         61.54         72.92         6.57 o                         
  -5   4   5         55.83         58.41         6.08 o                         
  -4   4   5        897.69        905.79         8.83 o                         
  -3   4   5         36.80         24.97         4.53 o                         
  -2   4   5       1401.02       1384.07        10.27 o                         
  -1   4   5        379.12        348.21         5.83 o                         
   0   4   5        762.89        734.04         6.90 o                         
   1   4   5        126.69        121.42         3.18 o                         
   2   4   5       2958.11       2818.55        10.18 o                         
   3   4   5         61.64         63.70         3.35 o                         
   4   4   5         48.44         41.36         4.06 o                         
   5   4   5          1.46          4.87         4.76 o                         
   6   4   5         10.67         10.47         5.74 o                         
   7   4   5        144.73        153.20         6.63 o                         
   8   4   5          3.95          7.08         7.30 o                         
 -11   5   5        409.76        393.54        13.71 o                         
 -10   5   5         35.51         39.89        10.77 o                         
  -9   5   5         77.95         72.88        12.80 o                         
  -8   5   5         47.87         51.91         8.52 o                         
  -7   5   5        636.28        636.37        10.66 o                         
  -6   5   5        432.53        437.67         8.54 o                         
  -5   5   5        342.87        371.92         8.90 o                         
  -4   5   5          0.16          3.27         4.59 o                         
  -3   5   5        256.83        275.17         4.85 o                         
  -2   5   5        430.31        437.59         6.84 o                         
  -1   5   5       1642.98       1646.93         9.86 o                         
   0   5   5         52.35         38.66         4.70 o                         
   1   5   5        660.79        630.47         6.81 o                         
   2   5   5       1640.65       1550.01         7.38 o                         
   3   5   5        191.63        203.03         3.78 o                         
   4   5   5        302.98        295.89         5.20 o                         
   5   5   5         35.19         46.46         5.66 o                         
   6   5   5         33.39         29.59         6.79 o                         
   7   5   5         65.37         68.92         7.40 o                         
   8   5   5          0.97          1.53         7.68 o                         
 -10   6   5         26.79          0.95        12.42 o                         
  -9   6   5          8.58         -1.28        13.40 o                         
  -8   6   5          1.96         -2.19         9.62 o                         
  -7   6   5        221.79        224.11         8.59 o                         
  -6   6   5        157.96        170.15         6.69 o                         
  -5   6   5         22.62         16.53         6.61 o                         
  -4   6   5          1.56         -1.76         4.94 o                         
  -3   6   5          0.96         -4.44         4.44 o                         
  -2   6   5        503.69        509.38         7.84 o                         
  -1   6   5        609.86        596.41         7.52 o                         
   0   6   5         28.62         21.72         3.91 o                         
   1   6   5        647.59        631.70         6.44 o                         
   2   6   5          7.44         13.77         4.71 o                         
   3   6   5          5.35          4.57         3.69 o                         
   4   6   5        569.59        531.57         6.01 o                         
   5   6   5         90.85         94.11         7.80 o                         
   6   6   5         96.54         96.50         7.28 o                         
   7   6   5          3.14          9.86         7.42 o                         
 -10   7   5        184.33        181.90        13.46 o                         
  -9   7   5        407.60        413.60        12.61 o                         
  -8   7   5        238.15        231.25        11.01 o                         
  -7   7   5         14.48         17.96         7.81 o                         
  -6   7   5        266.28        285.77         7.51 o                         
  -5   7   5        474.32        484.41         9.36 o                         
  -4   7   5        408.80        373.49         6.58 o                         
  -3   7   5        168.31        157.62         6.53 o                         
  -2   7   5          1.45          1.33         5.76 o                         
  -1   7   5        141.82        136.59         6.16 o                         
   0   7   5        278.22        283.64         6.32 o                         
   1   7   5        220.37        239.31         6.62 o                         
   2   7   5        147.02        139.31         4.98 o                         
   3   7   5         10.91          7.20         4.04 o                         
   4   7   5          1.99          3.39         4.36 o                         
   5   7   5        220.71        213.94         8.22 o                         
   6   7   5         93.29         89.97         9.19 o                         
   7   7   5          6.89          1.07         8.68 o                         
 -10   8   5        132.71        118.52        13.12 o                         
  -9   8   5        334.75        306.88        13.06 o                         
  -8   8   5        389.49        384.03        10.53 o                         
  -7   8   5          1.38          6.10         7.87 o                         
  -6   8   5         50.33         49.93         7.27 o                         
  -5   8   5        710.93        739.95        10.78 o                         
  -4   8   5       1421.65       1358.27        11.32 o                         
  -3   8   5        313.29        284.54         6.42 o                         
  -2   8   5         58.76         40.79         6.48 o                         
  -1   8   5        144.87        138.84         6.81 o                         
   0   8   5        354.68        345.70         7.53 o                         
   1   8   5        345.93        355.97         8.26 o                         
   2   8   5        122.50        107.95         6.09 o                         
   3   8   5         27.26         21.40         3.77 o                         
   4   8   5         93.75         84.59         4.48 o                         
   5   8   5        100.04         86.50         7.37 o                         
   6   8   5        368.12        409.01        11.83 o                         
  -9   9   5        298.16        300.42        13.81 o                         
  -8   9   5         97.72         99.81         9.95 o                         
  -7   9   5         36.91         24.77         9.11 o                         
  -6   9   5         21.16         12.70         7.15 o                         
  -5   9   5         23.51         17.22         7.90 o                         
  -4   9   5        312.65        291.79         7.95 o                         
  -3   9   5        653.56        595.97         7.54 o                         
  -2   9   5        114.11        111.42         6.65 o                         
  -1   9   5         16.55          0.58         6.78 o                         
   0   9   5        218.69        219.42         7.23 o                         
   1   9   5        507.64        517.39         7.19 o                         
   2   9   5        107.96        103.16         6.20 o                         
   3   9   5        101.44        120.55         5.58 o                         
   4   9   5         39.53         41.78         4.94 o                         
   5   9   5         58.55         50.20         6.86 o                         
  -9  10   5          7.64         19.76        10.80 o                         
  -8  10   5          7.46         -2.06        10.09 o                         
  -7  10   5        445.39        444.44        11.76 o                         
  -6  10   5         42.12         24.67         9.28 o                         
  -5  10   5          0.94         -6.52         8.16 o                         
  -4  10   5        111.41        129.89         8.06 o                         
  -3  10   5         46.62         39.07         5.46 o                         
  -2  10   5         13.11         14.60         6.92 o                         
  -1  10   5         19.73         13.63         7.24 o                         
   0  10   5        475.97        481.61         9.01 o                         
   1  10   5        559.64        611.45        11.91 o                         
   2  10   5         35.60         38.67         5.05 o                         
   3  10   5         45.87         35.29         5.15 o                         
   4  10   5        168.51        174.54         6.99 o                         
  -8  11   5         34.97          3.95        12.35 o                         
  -7  11   5         33.95         41.81        10.68 o                         
  -6  11   5         92.08        108.67        10.52 o                         
  -5  11   5         12.03          4.67         8.11 o                         
  -4  11   5         17.71         14.48         7.35 o                         
  -3  11   5          2.19         -4.02         8.26 o                         
  -2  11   5        160.46        137.31         8.05 o                         
  -1  11   5        466.85        511.51        13.96 o                         
   0  11   5         58.69         54.90         8.04 o                         
   1  11   5        107.03        141.55        11.73 o                         
   2  11   5         30.60         33.56         7.17 o                         
   3  11   5         39.99         42.83         6.28 o                         
   4  11   5        158.90        154.76         7.43 o                         
  -8  12   5         14.81          8.13        12.15 o                         
  -7  12   5          2.93         -6.07        10.25 o                         
  -6  12   5         23.75         19.07        10.04 o                         
  -5  12   5        432.19        461.90        11.32 o                         
  -4  12   5         59.99         45.96         7.95 o                         
  -3  12   5         12.67         12.42        10.65 o                         
  -2  12   5         55.61         60.66         9.27 o                         
  -1  12   5        276.84        283.50        11.21 o                         
   0  12   5         29.88         34.82         8.92 o                         
   1  12   5          0.03         -5.10        11.70 o                         
   2  12   5         14.91         15.21         7.34 o                         
  -7  13   5         19.55         24.56        10.93 o                         
  -6  13   5         21.45         43.41        10.48 o                         
  -5  13   5        188.03        206.49         9.96 o                         
  -4  13   5        159.71        172.37        12.23 o                         
  -3  13   5         39.37         30.73        10.52 o                         
  -2  13   5         52.05         35.35        10.51 o                         
  -1  13   5         27.27         24.82        10.02 o                         
   0  13   5        201.04        209.21        14.56 o                         
   1  13   5          0.32          6.19        12.30 o                         
  -5  14   5         94.37         90.26        12.46 o                         
  -4  14   5          0.15         -2.78        11.68 o                         
  -3  14   5        254.14        265.86        12.46 o                         
  -2  14   5          4.89         -1.42        10.81 o                         
  -1  14   5         97.92         99.87        14.91 o                         
   0 -18   6         10.71         18.07         9.11 o                         
   1 -18   6          4.39         -2.13         9.02 o                         
   2 -18   6         42.88         26.86        10.49 o                         
   3 -18   6        162.58        149.48        11.97 o                         
   4 -18   6        254.06        255.75        14.36 o                         
   5 -18   6         67.22         75.60        15.20 o                         
  -2 -17   6         45.02         48.81         8.16 o                         
  -1 -17   6        190.04        190.45         8.82 o                         
   0 -17   6          1.65          5.63         8.37 o                         
   1 -17   6         11.00         10.88         8.00 o                         
   2 -17   6          0.13         -9.72         9.72 o                         
   3 -17   6         10.19         31.25        11.60 o                         
   4 -17   6         95.81         88.10        13.98 o                         
   5 -17   6        209.02        202.36        16.77 o                         
   6 -17   6          0.46         -9.79        10.25 o                         
   7 -17   6         50.50         38.49        13.08 o                         
  -3 -16   6         27.66         24.46         8.19 o                         
  -2 -16   6         36.55         46.75         7.79 o                         
  -1 -16   6         92.36        101.85         8.69 o                         
   0 -16   6        129.29        132.07         8.23 o                         
   1 -16   6          0.32         -6.79         7.77 o                         
   2 -16   6          3.58         -8.35         8.35 o                         
   3 -16   6         62.07         64.36         9.19 o                         
   4 -16   6        186.68        176.13        12.09 o                         
   5 -16   6        219.12        229.58        14.83 o                         
   6 -16   6        174.28        181.07        12.06 o                         
   7 -16   6         23.88          0.88        11.16 o                         
   8 -16   6          3.20         10.16        14.53 o                         
  -4 -15   6        163.84        159.37         8.08 o                         
  -3 -15   6          0.16         -8.00         8.92 o                         
  -2 -15   6        179.87        173.89         8.31 o                         
  -1 -15   6        575.20        600.99        10.46 o                         
   0 -15   6        107.71        112.36         8.88 o                         
   1 -15   6         20.25         24.90         7.89 o                         
   2 -15   6         48.69         36.49         8.35 o                         
   3 -15   6        115.27        121.29        10.61 o                         
   4 -15   6         62.73         59.50         9.99 o                         
   5 -15   6         29.49         35.48        11.52 o                         
   6 -15   6        320.13        328.94        12.83 o                         
   7 -15   6        340.45        334.34        12.44 o                         
   8 -15   6         10.91         20.00        13.50 o                         
  -5 -14   6          0.16         -8.37         8.37 o                         
  -4 -14   6          3.54          5.60         6.86 o                         
  -3 -14   6         34.19         29.67         9.44 o                         
  -2 -14   6         44.84         40.28         7.48 o                         
  -1 -14   6         21.87         10.21         8.02 o                         
   0 -14   6          9.93         12.64         7.30 o                         
   1 -14   6         33.79         29.14         7.32 o                         
   2 -14   6         18.39          2.01         7.78 o                         
   3 -14   6         23.32         27.40         9.52 o                         
   4 -14   6         97.12        118.43         8.50 o                         
   5 -14   6        138.92        176.61         9.42 o                         
   6 -14   6          6.58          4.53         8.96 o                         
   7 -14   6        308.53        293.99        10.57 o                         
   8 -14   6          4.57          5.09        12.29 o                         
   9 -14   6          7.94          5.67        11.71 o                         
  -6 -13   6          0.93         10.33        10.43 o                         
  -5 -13   6          2.52          4.68         7.43 o                         
  -4 -13   6         77.29         79.23         7.00 o                         
  -3 -13   6        262.46        265.44         7.52 o                         
  -2 -13   6        381.98        380.84         8.26 o                         
  -1 -13   6         16.37         24.08         6.63 o                         
   0 -13   6         18.87         24.05         6.79 o                         
   1 -13   6        137.77        121.82         8.80 o                         
   2 -13   6        191.99        207.74         8.58 o                         
   3 -13   6        251.03        279.72         8.72 o                         
   4 -13   6         90.49         91.90         8.44 o                         
   5 -13   6        146.90        151.55         9.26 o                         
   6 -13   6         33.27         38.56         8.78 o                         
   7 -13   6        381.16        395.54         9.03 o                         
   8 -13   6         84.73         85.87        11.47 o                         
   9 -13   6         35.17         37.41        11.05 o                         
  -6 -12   6         58.17         64.89         6.75 o                         
  -5 -12   6         53.66         55.35         7.81 o                         
  -4 -12   6          0.39          7.43         6.21 o                         
  -3 -12   6         43.49         43.32         6.56 o                         
  -2 -12   6        235.33        241.33         6.61 o                         
  -1 -12   6        327.54        319.02         7.16 o                         
   0 -12   6        467.09        448.64         9.01 o                         
   1 -12   6        209.78        193.40        10.38 o                         
   2 -12   6        301.15        284.65         7.00 o                         
   3 -12   6        354.14        349.57         8.02 o                         
   4 -12   6         25.80          2.02         7.37 o                         
   5 -12   6         36.13         38.44         7.28 o                         
   6 -12   6         12.74         18.28         9.22 o                         
   7 -12   6        134.06        139.57        11.51 o                         
   8 -12   6         84.92         77.66        11.18 o                         
   9 -12   6        150.60        148.61        11.73 o                         
  10 -12   6          0.33          1.04        10.93 o                         
  -7 -11   6        178.85        185.85        11.54 o                         
  -6 -11   6        382.33        351.05         8.61 o                         
  -5 -11   6        764.93        772.74        11.80 o                         
  -4 -11   6          3.20         -4.98         4.98 o                         
  -3 -11   6        252.31        242.94         6.43 o                         
  -2 -11   6       1613.88       1624.68        11.48 o                         
  -1 -11   6       1177.13       1192.72        11.93 o                         
   0 -11   6        197.50        190.83         7.38 o                         
   1 -11   6        394.29        368.46         7.69 o                         
   2 -11   6          8.39          0.97         5.48 o                         
   3 -11   6        527.70        526.20         8.30 o                         
   4 -11   6        632.99        582.21        10.41 o                         
   5 -11   6         73.49         82.05         6.53 o                         
   6 -11   6          8.05         -7.97         7.97 o                         
   7 -11   6         27.13         21.08         9.87 o                         
   8 -11   6         38.00         45.17         9.72 o                         
   9 -11   6        145.70        154.11        11.81 o                         
  10 -11   6         69.42         58.83        10.20 o                         
  -8 -10   6         15.35         14.61         8.97 o                         
  -7 -10   6        110.12        112.99         8.96 o                         
  -6 -10   6        244.78        235.47         6.46 o                         
  -5 -10   6        193.12        196.83         6.60 o                         
  -4 -10   6         56.92         59.90         5.38 o                         
  -3 -10   6         85.71         90.28         5.25 o                         
  -2 -10   6        114.81        114.23         5.91 o                         
  -1 -10   6       1890.05       1927.10        13.39 o                         
   0 -10   6       3053.92       2977.82        12.89 o                         
   1 -10   6          0.61         -4.90         4.90 o                         
   2 -10   6        156.00        150.97         5.99 o                         
   3 -10   6        156.35        135.95         5.99 o                         
   4 -10   6         40.22         47.79         6.60 o                         
   5 -10   6        715.40        649.72         9.34 o                         
   6 -10   6        801.01        729.49        11.38 o                         
   7 -10   6         10.38          3.13         8.38 o                         
   8 -10   6          1.14          1.86         7.97 o                         
   9 -10   6         14.04         26.31         8.86 o                         
  10 -10   6        237.76        240.34        12.50 o                         
  -8  -9   6         56.95         54.00         7.83 o                         
  -7  -9   6          1.29         -7.24         7.24 o                         
  -6  -9   6          5.96         11.00         6.10 o                         
  -5  -9   6        586.48        597.09         8.48 o                         
  -4  -9   6        447.77        456.87         6.80 o                         
  -3  -9   6         30.22         24.57         5.56 o                         
  -2  -9   6         65.25         64.18         5.00 o                         
  -1  -9   6        305.55        315.18         6.43 o                         
   0  -9   6        161.40        153.04         4.54 o                         
   1  -9   6       1404.49       1347.35         9.53 o                         
   2  -9   6          2.11         -0.76         4.23 o                         
   3  -9   6        117.21        145.61         6.41 o                         
   4  -9   6        141.14        152.16         6.68 o                         
   5  -9   6       1197.40       1103.06        10.86 o                         
   6  -9   6        440.96        424.62         7.72 o                         
   7  -9   6          7.72          7.74         7.17 o                         
   8  -9   6          0.27         -0.88         8.71 o                         
   9  -9   6        206.64        217.26         9.01 o                         
  10  -9   6        117.16        117.34        11.71 o                         
  -8  -8   6        135.80        144.13         9.25 o                         
  -7  -8   6         14.03         21.74         7.59 o                         
  -6  -8   6        151.76        145.63         7.69 o                         
  -5  -8   6         58.37         52.35         5.24 o                         
  -4  -8   6        201.70        214.95         6.44 o                         
  -3  -8   6        146.48        145.04         6.22 o                         
  -2  -8   6         15.06          6.76         4.49 o                         
  -1  -8   6         49.43         61.00         3.95 o                         
   0  -8   6        380.45        380.01         5.49 o                         
   1  -8   6        386.18        371.19         5.29 o                         
   2  -8   6        182.09        179.57         4.84 o                         
   3  -8   6        110.11        124.21         6.76 o                         
   4  -8   6         94.31        100.81         5.25 o                         
   5  -8   6        207.83        192.39         7.13 o                         
   6  -8   6        127.80        137.13         6.38 o                         
   7  -8   6          6.76          7.48         6.21 o                         
   8  -8   6          0.86          7.46         9.45 o                         
   9  -8   6        117.39        124.90         7.91 o                         
  10  -8   6        178.12        190.10        12.80 o                         
  -9  -7   6         50.36         38.09        11.03 o                         
  -8  -7   6          0.46         -1.95         7.32 o                         
  -7  -7   6         27.90         32.66         6.65 o                         
  -6  -7   6         31.69         26.15         5.78 o                         
  -5  -7   6          0.85          7.53         5.50 o                         
  -4  -7   6        347.99        352.95         7.07 o                         
  -3  -7   6        589.20        649.71         8.86 o                         
  -2  -7   6       1623.44       1655.29         9.25 o                         
  -1  -7   6        757.02        785.65         7.01 o                         
   0  -7   6         22.17         20.46         3.17 o                         
   1  -7   6        220.58        209.38         4.06 o                         
   2  -7   6        577.87        592.18         5.99 o                         
   3  -7   6       1282.39       1306.52        11.87 o                         
   4  -7   6         43.65         45.00         4.59 o                         
   5  -7   6        182.99        175.00         6.06 o                         
   6  -7   6         32.69         27.84         6.91 o                         
   7  -7   6        130.20        152.96        10.50 o                         
   8  -7   6         88.45         82.06         8.94 o                         
   9  -7   6         72.92         72.10         8.21 o                         
  10  -7   6         27.65         31.61         9.37 o                         
  -9  -6   6         11.20         11.67        11.12 o                         
  -8  -6   6         25.63         32.78         7.20 o                         
  -7  -6   6        172.87        178.02         6.88 o                         
  -6  -6   6        243.49        239.78         6.31 o                         
  -5  -6   6          0.02          2.73         4.65 o                         
  -4  -6   6        415.33        422.50         6.69 o                         
  -3  -6   6        466.99        459.81         7.25 o                         
  -2  -6   6       1600.50       1616.29         9.44 o                         
  -1  -6   6        977.75       1036.23         6.91 o                         
   0  -6   6       1914.25       2017.88         8.25 o                         
   1  -6   6        302.55        289.48         4.18 o                         
   2  -6   6          4.33         16.20         3.24 o                         
   3  -6   6       1440.19       1451.31        10.07 o                         
   4  -6   6        399.09        437.43         6.24 o                         
   5  -6   6        106.57        108.18         4.28 o                         
   6  -6   6         51.54         53.21         6.21 o                         
   7  -6   6         29.51         31.74         7.15 o                         
   8  -6   6         60.47         67.93         6.95 o                         
   9  -6   6          1.45         35.68         8.97 o                         
  10  -6   6          4.60         -4.99         7.91 o                         
 -10  -5   6        204.34        215.25        13.37 o                         
  -9  -5   6          7.70          8.07         7.30 o                         
  -8  -5   6        216.64        202.97         7.16 o                         
  -7  -5   6        245.79        240.74         6.45 o                         
  -6  -5   6         52.04         47.74         5.03 o                         
  -5  -5   6         18.13         28.29         5.02 o                         
  -4  -5   6        262.39        272.02         6.60 o                         
  -3  -5   6         54.02         60.08         3.94 o                         
  -2  -5   6        361.43        339.75         5.04 o                         
  -1  -5   6          7.07          0.31         3.14 o                         
   0  -5   6          1.33          5.15         3.44 o                         
   1  -5   6        122.07         93.94         3.17 o                         
   2  -5   6        170.47        167.88         4.01 o                         
   3  -5   6       1299.90       1304.34        12.56 o                         
   4  -5   6        606.15        640.85         8.22 o                         
   5  -5   6        521.75        489.91         6.69 o                         
   6  -5   6         25.20         22.93         3.90 o                         
   7  -5   6          2.05         -4.55         4.55 o                         
   8  -5   6         90.28         78.75         5.22 o                         
   9  -5   6        134.83        140.48         7.69 o                         
  10  -5   6         63.25         62.49         9.26 o                         
 -10  -4   6        131.43        137.84         8.58 o                         
  -9  -4   6          2.01          6.05         7.28 o                         
  -8  -4   6        289.18        286.64         8.33 o                         
  -7  -4   6          4.97         -5.35         6.08 o                         
  -6  -4   6          0.74          6.22         6.41 o                         
  -5  -4   6        660.35        691.11        10.68 o                         
  -4  -4   6        106.43        105.14         4.69 o                         
  -3  -4   6          6.26          5.75         3.74 o                         
  -2  -4   6        225.18        192.17         4.27 o                         
  -1  -4   6        916.38        904.23         5.97 o                         
   0  -4   6         13.88         22.87         2.93 o                         
   1  -4   6        234.48        215.09         3.35 o                         
   2  -4   6         11.31          4.83         3.54 o                         
   3  -4   6        608.08        605.60         7.18 o                         
   4  -4   6         53.21         31.47         2.86 o                         
   5  -4   6        306.45        304.37         4.94 o                         
   6  -4   6         22.74         18.87         5.37 o                         
   7  -4   6       1482.19       1475.66        10.57 o                         
   8  -4   6        115.71        109.05         6.25 o                         
   9  -4   6         62.98         56.33         5.78 o                         
  10  -4   6          6.84         18.86         6.50 o                         
 -10  -3   6         89.82         82.81         7.97 o                         
  -9  -3   6         97.34        122.02         8.66 o                         
  -8  -3   6        200.38        186.58         8.16 o                         
  -7  -3   6         68.35         75.24         6.78 o                         
  -6  -3   6          0.14         -5.06         6.48 o                         
  -5  -3   6        761.88        798.56         9.32 o                         
  -4  -3   6       1194.39       1210.53         8.18 o                         
  -3  -3   6        377.31        338.85         4.90 o                         
  -2  -3   6         74.40         92.67         3.67 o                         
  -1  -3   6       1089.84       1049.50         6.85 o                         
   0  -3   6        823.17        848.80         5.47 o                         
   1  -3   6       2944.64       2987.33         9.08 o                         
   2  -3   6        163.06        184.67         3.33 o                         
   3  -3   6        712.98        727.53         6.39 o                         
   4  -3   6         88.17         90.35         4.36 o                         
   5  -3   6        595.21        613.21         5.88 o                         
   6  -3   6        569.29        553.34         7.04 o                         
   7  -3   6        175.57        168.61         4.78 o                         
   8  -3   6         91.79         91.76         4.22 o                         
   9  -3   6          5.85          1.97         4.45 o                         
  10  -3   6         44.85         47.00         6.39 o                         
 -10  -2   6          3.78          4.59         8.48 o                         
  -9  -2   6        214.41        223.30         8.88 o                         
  -8  -2   6         36.99         39.82         6.20 o                         
  -7  -2   6          1.58         -5.91         5.91 o                         
  -6  -2   6        198.30        204.43         7.09 o                         
  -5  -2   6         54.22         64.14         4.75 o                         
  -4  -2   6        184.77        165.40         4.53 o                         
  -3  -2   6       1050.45       1013.54         6.32 o                         
  -2  -2   6        432.92        406.14         4.13 o                         
  -1  -2   6        604.08        597.03         5.47 o                         
   0  -2   6          0.46          1.27         2.82 o                         
   1  -2   6       1372.00       1331.92         6.13 o                         
   2  -2   6        987.03       1013.25         6.37 o                         
   3  -2   6          1.68          1.14         2.90 o                         
   4  -2   6        311.95        331.94         4.75 o                         
   5  -2   6        630.55        602.71         6.35 o                         
   6  -2   6        163.39        173.53         4.09 o                         
   7  -2   6         91.61         82.68         4.30 o                         
   8  -2   6         33.94         33.13         4.64 o                         
   9  -2   6         35.09         36.23         5.09 o                         
  10  -2   6         10.84          9.21         5.91 o                         
 -10  -1   6          6.99          0.90         9.15 o                         
  -9  -1   6        420.32        403.79         9.15 o                         
  -8  -1   6        448.66        458.99         8.63 o                         
  -7  -1   6        316.77        299.80         8.12 o                         
  -6  -1   6        206.96        218.78         6.98 o                         
  -5  -1   6       2756.62       2797.70        13.70 o                         
  -4  -1   6         14.65         16.01         3.94 o                         
  -3  -1   6       4345.80       4382.04        12.47 o                         
  -2  -1   6       1082.54       1041.41         6.65 o                         
  -1  -1   6         12.73         12.36         2.60 o                         
   0  -1   6       1210.29       1475.88         6.81 o                         
   1  -1   6       1296.45       1657.39         6.52 o                         
   2  -1   6        563.27        615.95         4.50 o                         
   3  -1   6        654.52        672.63         4.19 o                         
   4  -1   6        119.23        130.54         3.34 o                         
   5  -1   6          0.38          0.56         2.86 o                         
   6  -1   6          0.22          3.45         4.04 o                         
   7  -1   6        128.66        120.45         4.69 o                         
   8  -1   6        201.45        199.09         5.67 o                         
   9  -1   6         27.72         29.87         4.32 o                         
  10  -1   6         67.79         64.59         5.95 o                         
 -10   0   6          1.69         -2.07         8.26 o                         
  -9   0   6         59.74         48.74         7.92 o                         
  -8   0   6        484.38        501.22         9.46 o                         
  -7   0   6        273.07        279.91         9.07 o                         
  -6   0   6        208.36        219.56         7.03 o                         
  -5   0   6        373.03        366.28         6.31 o                         
  -4   0   6        969.60        995.36         7.22 o                         
  -3   0   6        791.79        800.58         6.60 o                         
  -2   0   6       1410.30       1366.45         6.78 o                         
  -1   0   6        106.13         96.90         3.11 o                         
   0   0   6       1981.91       2362.60         7.54 o                         
   1   0   6          5.28          2.00         3.09 o                         
   2   0   6       1800.48       1898.75         6.23 o                         
   3   0   6       1400.59       1466.71         6.70 o                         
   4   0   6       1200.90       1160.66         7.95 o                         
   5   0   6          0.07          2.06         3.70 o                         
   6   0   6       1397.69       1292.39         7.85 o                         
   7   0   6        489.82        468.79         6.60 o                         
   8   0   6        344.81        332.87         5.73 o                         
   9   0   6         74.99         72.07         5.96 o                         
 -10   1   6         34.93         36.02         9.28 o                         
  -9   1   6         73.36         73.43         8.51 o                         
  -8   1   6        291.61        293.23         9.32 o                         
  -7   1   6         31.16         32.34         6.58 o                         
  -6   1   6          3.67         11.85         6.03 o                         
  -5   1   6         42.52         51.25         4.66 o                         
  -4   1   6          1.63         -0.31         4.09 o                         
  -3   1   6        143.16        149.12         5.39 o                         
  -2   1   6         19.63          9.37         3.50 o                         
  -1   1   6        627.62        541.21         5.21 o                         
   0   1   6          9.08         11.28         3.07 o                         
   1   1   6        188.92        177.81         3.55 o                         
   2   1   6        275.42        280.56         3.46 o                         
   3   1   6        521.61        511.23         5.29 o                         
   4   1   6        853.21        820.49         6.37 o                         
   5   1   6        160.80        155.76         4.10 o                         
   6   1   6         82.56         79.65         4.04 o                         
   7   1   6        444.12        424.26         5.95 o                         
   8   1   6        110.58        107.41         5.21 o                         
   9   1   6        113.42        114.08         7.29 o                         
 -11   2   6        152.15        152.31        10.58 o                         
 -10   2   6        181.74        185.46        10.65 o                         
  -9   2   6         33.69         40.44         7.90 o                         
  -8   2   6        188.38        182.62         7.50 o                         
  -7   2   6        178.53        168.63         7.13 o                         
  -6   2   6         88.48         98.29         6.91 o                         
  -5   2   6        498.77        523.01         7.66 o                         
  -4   2   6         25.24         32.63         4.50 o                         
  -3   2   6        108.56        118.14         4.62 o                         
  -2   2   6        178.56        191.16         4.74 o                         
  -1   2   6       1309.91       1235.33         8.01 o                         
   0   2   6       1074.11       1071.40         7.95 o                         
   1   2   6          5.28          4.75         3.29 o                         
   2   2   6         12.26         12.76         3.30 o                         
   3   2   6        234.28        238.40         4.11 o                         
   4   2   6        997.94        986.10         6.50 o                         
   5   2   6        399.88        380.55         5.93 o                         
   6   2   6          4.48         -0.85         4.20 o                         
   7   2   6        177.06        172.66         5.70 o                         
   8   2   6          4.43         -2.60         5.41 o                         
   9   2   6         93.44         97.05         7.53 o                         
 -10   3   6         99.80         94.45         9.69 o                         
  -9   3   6        149.46        133.73         9.14 o                         
  -8   3   6         14.75         17.05         6.31 o                         
  -7   3   6         62.71         63.39         7.17 o                         
  -6   3   6         34.04         28.63         6.52 o                         
  -5   3   6        133.27        149.80         6.56 o                         
  -4   3   6          0.12         -0.01         4.67 o                         
  -3   3   6        158.47        200.09         6.81 o                         
  -2   3   6        107.93        105.86         5.18 o                         
  -1   3   6        741.08        691.91         7.01 o                         
   0   3   6        104.74         90.61         4.45 o                         
   1   3   6         99.67         84.82         3.45 o                         
   2   3   6          8.37         11.29         3.10 o                         
   3   3   6        219.88        212.70         3.41 o                         
   4   3   6        202.10        199.70         4.40 o                         
   5   3   6        540.34        527.65         6.96 o                         
   6   3   6         15.45         11.75         5.84 o                         
   7   3   6          2.58          0.23         6.50 o                         
   8   3   6         15.41         18.52         7.38 o                         
 -10   4   6        134.53        145.48        10.77 o                         
  -9   4   6         71.46         67.88        11.62 o                         
  -8   4   6          5.75          9.27         8.04 o                         
  -7   4   6         14.26          3.21         7.76 o                         
  -6   4   6        547.90        528.77         9.38 o                         
  -5   4   6        490.15        496.56         9.28 o                         
  -4   4   6         89.24         82.81         5.59 o                         
  -3   4   6        320.79        338.00         5.58 o                         
  -2   4   6         13.41         17.03         3.98 o                         
  -1   4   6        520.39        495.61         7.06 o                         
   0   4   6         42.56         29.20         4.33 o                         
   1   4   6         89.20         91.22         4.39 o                         
   2   4   6        100.14         97.43         4.07 o                         
   3   4   6         86.63         82.36         3.26 o                         
   4   4   6        148.15        141.03         4.83 o                         
   5   4   6         55.21         47.24         5.40 o                         
   6   4   6        165.87        165.68         7.09 o                         
   7   4   6         67.93         78.22         7.11 o                         
   8   4   6         10.26         20.50         8.22 o                         
 -10   5   6          1.02         20.94        12.92 o                         
  -9   5   6         52.40         77.34        15.59 o                         
  -8   5   6        103.42        110.17        10.61 o                         
  -7   5   6          1.61          3.08         8.81 o                         
  -6   5   6         58.71         55.57         6.34 o                         
  -5   5   6         59.98         74.91         7.18 o                         
  -4   5   6         86.29         89.80         5.29 o                         
  -3   5   6        433.24        446.46         6.04 o                         
  -2   5   6         12.70         19.12         5.42 o                         
  -1   5   6       2685.32       2607.71        15.40 o                         
   0   5   6        111.93        107.45         5.50 o                         
   1   5   6        518.43        475.36         6.31 o                         
   2   5   6       1372.07       1380.25         7.27 o                         
   3   5   6        416.46        408.97         4.84 o                         
   4   5   6          7.59         -4.19         4.19 o                         
   5   5   6        125.54        120.50         6.39 o                         
   6   5   6        269.73        268.04         7.85 o                         
   7   5   6         19.35         14.81         7.46 o                         
 -10   6   6          1.14         12.24        14.02 o                         
  -9   6   6         12.46         12.45        11.20 o                         
  -8   6   6        153.29        162.59        10.25 o                         
  -7   6   6        407.21        419.15         9.27 o                         
  -6   6   6         47.92         50.52         6.62 o                         
  -5   6   6         95.26         98.15         6.96 o                         
  -4   6   6         23.04         21.50         5.08 o                         
  -3   6   6        314.51        310.09         6.90 o                         
  -2   6   6       1049.19       1011.05        10.87 o                         
  -1   6   6          3.80         -1.51         5.54 o                         
   0   6   6          0.27          2.50         5.25 o                         
   1   6   6        198.18        210.98         6.91 o                         
   2   6   6        501.40        503.69         5.92 o                         
   3   6   6        568.61        559.67         5.73 o                         
   4   6   6        102.31         99.54         5.61 o                         
   5   6   6        111.29        108.50         7.10 o                         
   6   6   6        182.76        189.03         8.40 o                         
   7   6   6        206.37        225.21        10.30 o                         
 -10   7   6         14.65         28.92        15.58 o                         
  -9   7   6          3.64          1.12        10.02 o                         
  -8   7   6         20.32         27.00        10.10 o                         
  -7   7   6        288.38        283.47         9.42 o                         
  -6   7   6        492.15        477.78         8.97 o                         
  -5   7   6         44.39         30.33         7.08 o                         
  -4   7   6        116.73        126.59         5.77 o                         
  -3   7   6        302.03        300.95         8.44 o                         
  -2   7   6         90.65         91.85         6.42 o                         
  -1   7   6         14.33         18.23         6.61 o                         
   0   7   6          2.90          6.19         5.70 o                         
   1   7   6        182.51        190.05         7.43 o                         
   2   7   6        282.56        298.27         4.91 o                         
   3   7   6        122.73        114.88         4.89 o                         
   4   7   6        139.62        140.43         5.04 o                         
   5   7   6          9.12         21.07         8.53 o                         
   6   7   6        148.39        153.99         8.73 o                         
  -9   8   6          3.28        -11.30        11.30 o                         
  -8   8   6        148.23        150.77        10.86 o                         
  -7   8   6        138.80        141.43         8.90 o                         
  -6   8   6        414.52        404.02         8.81 o                         
  -5   8   6         48.26         53.11         6.82 o                         
  -4   8   6         23.69         13.04         5.68 o                         
  -3   8   6         86.90         83.01         7.22 o                         
  -2   8   6         66.75         61.61         6.51 o                         
  -1   8   6         60.02         56.53         5.71 o                         
   0   8   6         13.93         23.39         7.00 o                         
   1   8   6         95.33        101.40         7.22 o                         
   2   8   6         44.72         46.57         4.74 o                         
   3   8   6          3.99          8.90         4.73 o                         
   4   8   6         62.49         53.94         4.83 o                         
   5   8   6         20.06         22.17         9.74 o                         
   6   8   6          0.20         -2.76         9.07 o                         
  -9   9   6        405.41        382.94        13.01 o                         
  -8   9   6          2.23         12.55        10.02 o                         
  -7   9   6        145.47        134.17         9.42 o                         
  -6   9   6        133.37        122.44         7.77 o                         
  -5   9   6          3.88          7.61         7.58 o                         
  -4   9   6         33.71         26.75         5.95 o                         
  -3   9   6          0.01         -4.94         7.33 o                         
  -2   9   6        253.46        242.20         8.00 o                         
  -1   9   6        207.65        209.64         7.10 o                         
   0   9   6         18.09         14.48         7.57 o                         
   1   9   6        309.62        339.20         7.57 o                         
   2   9   6        115.29        111.71         5.54 o                         
   3   9   6         32.43         32.77         4.43 o                         
   4   9   6          5.62         -0.93         4.83 o                         
   5   9   6         36.28         31.90         9.98 o                         
  -9  10   6         11.07         -1.18        10.65 o                         
  -8  10   6          4.66         -5.17        10.79 o                         
  -7  10   6          0.43        -10.08        10.08 o                         
  -6  10   6          9.32          5.09         8.64 o                         
  -5  10   6        144.93        171.40         8.04 o                         
  -4  10   6        396.41        364.64        11.00 o                         
  -3  10   6         33.48         23.77         7.57 o                         
  -2  10   6          2.06          6.78         7.21 o                         
  -1  10   6         75.00         70.13         6.87 o                         
   0  10   6        242.61        271.26        10.06 o                         
   1  10   6        138.85        160.73         8.39 o                         
   2  10   6         21.97         21.87         5.53 o                         
   3  10   6         14.47         13.73         4.72 o                         
   4  10   6          0.08         -6.28         6.28 o                         
  -8  11   6         39.22         42.43        12.82 o                         
  -7  11   6         45.05         39.88        10.28 o                         
  -6  11   6         24.54         29.84         9.10 o                         
  -5  11   6        148.72        176.06         8.54 o                         
  -4  11   6        130.60        121.34        10.73 o                         
  -3  11   6         69.68         47.81         9.02 o                         
  -2  11   6         11.81          3.47         7.90 o                         
  -1  11   6          0.02         -2.39         7.09 o                         
   0  11   6         37.55         23.21        10.61 o                         
   1  11   6         77.95         67.60         8.08 o                         
   2  11   6         77.81         74.60         7.06 o                         
   3  11   6          0.04         -6.67         6.67 o                         
  -7  12   6        271.54        266.14        11.64 o                         
  -6  12   6        183.67        214.86        11.68 o                         
  -5  12   6         88.69        112.40        11.03 o                         
  -4  12   6        385.93        400.76        13.41 o                         
  -3  12   6        321.74        304.54        11.75 o                         
  -2  12   6        517.67        514.66        11.18 o                         
  -1  12   6          9.22         24.23        11.21 o                         
   0  12   6         70.41         63.97        11.50 o                         
   1  12   6        102.24        113.21        13.02 o                         
  -5  13   6        333.82        352.63        12.42 o                         
  -4  13   6        505.12        521.87        14.21 o                         
  -3  13   6        649.23        645.15        14.55 o                         
  -2  13   6        485.43        478.26        11.76 o                         
  -1  13   6         30.45         28.95        12.89 o                         
   0  13   6         41.67         41.45        13.24 o                         
   0 -18   7         49.15         60.54         9.19 o                         
   1 -18   7        120.10        121.30         9.57 o                         
   2 -18   7        281.93        280.60        10.97 o                         
   3 -18   7        146.00        132.70        12.13 o                         
   4 -18   7          2.90          1.13        12.31 o                         
   5 -18   7        337.21        386.95        17.08 o                         
  -2 -17   7         13.04         15.36         8.60 o                         
  -1 -17   7          8.59          3.43         9.36 o                         
   0 -17   7         22.82         11.46         8.20 o                         
   1 -17   7        225.52        259.25        10.06 o                         
   2 -17   7        165.05        144.64        10.12 o                         
   3 -17   7        130.07        145.43        11.38 o                         
   4 -17   7         11.34         -7.17        12.94 o                         
   5 -17   7         18.22         -8.30        14.43 o                         
   6 -17   7         31.12         11.16        13.45 o                         
   7 -17   7         85.09         65.98        12.36 o                         
  -3 -16   7        300.00        278.58        11.31 o                         
  -2 -16   7         17.00         25.41         8.30 o                         
  -1 -16   7         21.99         25.84         8.97 o                         
   0 -16   7         94.96        115.86        10.02 o                         
   1 -16   7         27.32         28.06         9.10 o                         
   2 -16   7        124.56        134.66         9.04 o                         
   3 -16   7         22.13         24.13        10.42 o                         
   4 -16   7        148.55        150.25        12.45 o                         
   5 -16   7          1.15          5.64        11.87 o                         
   6 -16   7        101.04        115.23        11.62 o                         
   7 -16   7        240.46        250.20        16.14 o                         
   8 -16   7        107.88        106.22        14.31 o                         
  -4 -15   7         54.04         54.24         8.00 o                         
  -3 -15   7          0.54         -3.32         9.28 o                         
  -2 -15   7         99.16        101.40         9.11 o                         
  -1 -15   7        271.18        280.77         8.89 o                         
   0 -15   7          9.07          2.31         8.66 o                         
   1 -15   7         12.83         21.16         8.54 o                         
   2 -15   7          5.15          3.53         8.54 o                         
   3 -15   7         76.47         55.62        11.13 o                         
   4 -15   7          4.04         -5.14         9.27 o                         
   5 -15   7         46.25         27.95         9.85 o                         
   6 -15   7          0.67          4.84        11.14 o                         
   7 -15   7         28.31         44.77        12.97 o                         
   8 -15   7          1.06         -0.67        14.38 o                         
  -5 -14   7         81.67         68.89        12.30 o                         
  -4 -14   7         12.25         15.19         6.59 o                         
  -3 -14   7         16.81         14.72         6.69 o                         
  -2 -14   7        109.01        119.46         7.19 o                         
  -1 -14   7         74.37         72.29         7.48 o                         
   0 -14   7         30.65         20.05         7.56 o                         
   1 -14   7          5.60          9.14         7.63 o                         
   2 -14   7        164.88        166.17         9.16 o                         
   3 -14   7        159.40        154.30         9.23 o                         
   4 -14   7         69.77         56.64         8.51 o                         
   5 -14   7        328.60        360.17        10.17 o                         
   6 -14   7         76.62         85.33         9.43 o                         
   7 -14   7         96.23         75.56        12.00 o                         
   8 -14   7        431.66        462.26        14.77 o                         
   9 -14   7         12.16         14.38        11.03 o                         
  -6 -13   7          7.82          1.74         7.49 o                         
  -5 -13   7         16.89         18.23         8.34 o                         
  -4 -13   7        206.81        206.07         6.89 o                         
  -3 -13   7        102.27        113.88         7.03 o                         
  -2 -13   7        196.73        189.00         7.12 o                         
  -1 -13   7         69.48         66.60         6.57 o                         
   0 -13   7          0.19         -1.18         6.69 o                         
   1 -13   7        219.68        217.07         9.10 o                         
   2 -13   7         14.28          8.79         6.86 o                         
   3 -13   7         28.13         16.27         7.46 o                         
   4 -13   7          0.14          5.65         7.84 o                         
   5 -13   7         27.63         37.33         7.33 o                         
   6 -13   7        278.44        287.03        10.67 o                         
   7 -13   7          6.83         -6.81        10.32 o                         
   8 -13   7        296.28        304.68        13.46 o                         
   9 -13   7        173.50        178.27        10.89 o                         
  -6 -12   7         10.43          6.77         7.43 o                         
  -5 -12   7         45.34         51.06         6.64 o                         
  -4 -12   7        847.85        837.51         9.42 o                         
  -3 -12   7       1303.10       1294.89        10.62 o                         
  -2 -12   7         42.46         44.98         6.72 o                         
  -1 -12   7          0.27          4.25         6.62 o                         
   0 -12   7        138.50        135.89         8.52 o                         
   1 -12   7        327.20        336.03         7.86 o                         
   2 -12   7        707.55        676.85         8.55 o                         
   3 -12   7          7.06          0.18         6.56 o                         
   4 -12   7          0.29         -0.87         6.92 o                         
   5 -12   7         53.39         67.42         7.36 o                         
   6 -12   7        201.10        184.60         9.27 o                         
   7 -12   7        202.84        203.34        10.06 o                         
   8 -12   7         32.61         28.51        10.93 o                         
   9 -12   7         29.40         20.65        10.73 o                         
  10 -12   7          2.02         -1.78        10.36 o                         
  -7 -11   7          0.33          2.88         9.78 o                         
  -6 -11   7          8.22         14.76         6.24 o                         
  -5 -11   7          5.68         -0.36         6.91 o                         
  -4 -11   7        316.17        319.28         6.73 o                         
  -3 -11   7       1006.14       1026.87         9.25 o                         
  -2 -11   7          1.01          4.37         6.17 o                         
  -1 -11   7       1192.03       1154.67        11.13 o                         
   0 -11   7        222.57        216.74         6.13 o                         
   1 -11   7         40.31         54.04         5.72 o                         
   2 -11   7        163.93        132.30         6.97 o                         
   3 -11   7        174.45        144.46         7.28 o                         
   4 -11   7        218.70        184.75         7.56 o                         
   5 -11   7        109.34        106.95         7.08 o                         
   6 -11   7         86.25         92.41         8.23 o                         
   7 -11   7         29.65         43.47         8.82 o                         
   8 -11   7         89.45         84.89         9.24 o                         
   9 -11   7         13.46          0.39         9.36 o                         
  10 -11   7         78.14         82.82        11.32 o                         
  -8 -10   7          0.66          0.62        10.79 o                         
  -7 -10   7        201.96        196.22         9.02 o                         
  -6 -10   7        137.08        144.62         7.38 o                         
  -5 -10   7          0.18         10.29         6.50 o                         
  -4 -10   7         52.05         46.56         6.03 o                         
  -3 -10   7         24.28         27.51         5.70 o                         
  -2 -10   7        761.36        738.26         8.31 o                         
  -1 -10   7         33.65         28.91         5.61 o                         
   0 -10   7        126.19        102.12         4.82 o                         
   1 -10   7        270.73        272.71         5.62 o                         
   2 -10   7        285.63        267.84         7.13 o                         
   3 -10   7        268.97        249.19         7.68 o                         
   4 -10   7         25.35          4.34         5.98 o                         
   5 -10   7        111.62         78.83         6.74 o                         
   6 -10   7         16.33         17.26         6.83 o                         
   7 -10   7         51.67         49.61         8.75 o                         
   8 -10   7         21.75         14.20         8.19 o                         
   9 -10   7         16.33         15.19         9.17 o                         
  10 -10   7         11.28          5.40        10.67 o                         
  -8  -9   7          0.45          4.69         7.85 o                         
  -7  -9   7        158.83        164.41         9.29 o                         
  -6  -9   7        130.96        137.56         7.01 o                         
  -5  -9   7        192.91        189.03         8.04 o                         
  -4  -9   7          6.76         11.07         5.75 o                         
  -3  -9   7         67.06         63.38         5.77 o                         
  -2  -9   7        112.33        109.28         5.53 o                         
  -1  -9   7        252.39        254.14         5.48 o                         
   0  -9   7         73.38         70.99         4.10 o                         
   1  -9   7         11.67         17.46         4.13 o                         
   2  -9   7          0.63          1.45         5.31 o                         
   3  -9   7          6.89         20.91         5.39 o                         
   4  -9   7        161.10        175.86         6.71 o                         
   5  -9   7         84.58         62.26         6.22 o                         
   6  -9   7         24.05         19.55         6.34 o                         
   7  -9   7         14.70         -3.80         7.95 o                         
   8  -9   7         95.19         97.67         8.74 o                         
   9  -9   7        243.13        246.17         9.80 o                         
  10  -9   7         37.57         15.33         9.55 o                         
  -8  -8   7          8.12          7.33         6.77 o                         
  -7  -8   7        142.09        136.54         7.62 o                         
  -6  -8   7        383.07        391.60         8.52 o                         
  -5  -8   7        261.02        263.01         8.47 o                         
  -4  -8   7        296.27        302.60         6.94 o                         
  -3  -8   7         11.16          3.20         5.49 o                         
  -2  -8   7        700.24        732.72         7.87 o                         
  -1  -8   7        854.42        854.74         7.34 o                         
   0  -8   7        565.63        530.21         6.07 o                         
   1  -8   7          1.05          4.97         3.43 o                         
   2  -8   7        178.78        183.32         6.67 o                         
   3  -8   7        521.21        483.25         7.98 o                         
   4  -8   7        359.20        371.63         6.98 o                         
   5  -8   7         73.75         84.34         6.01 o                         
   6  -8   7          4.84          6.49         4.99 o                         
   7  -8   7        182.57        182.74         7.26 o                         
   8  -8   7         52.15         45.34         8.16 o                         
   9  -8   7        318.77        327.18         7.95 o                         
  10  -8   7         93.34         91.94        10.55 o                         
  -9  -7   7        215.93        207.20        10.43 o                         
  -8  -7   7         22.44         27.94         8.59 o                         
  -7  -7   7          0.05          0.01         7.03 o                         
  -6  -7   7        113.43         99.36         6.49 o                         
  -5  -7   7        163.21        154.68         6.27 o                         
  -4  -7   7        333.02        338.56         7.69 o                         
  -3  -7   7        109.02        131.36         6.70 o                         
  -2  -7   7        578.37        601.57         6.36 o                         
  -1  -7   7        552.02        560.50         6.35 o                         
   0  -7   7        104.18        128.40         4.26 o                         
   1  -7   7        189.58        217.28         4.24 o                         
   2  -7   7          0.51         -3.89         4.50 o                         
   3  -7   7        111.53        122.78         4.47 o                         
   4  -7   7        231.18        229.72         6.68 o                         
   5  -7   7         21.38          8.38         4.61 o                         
   6  -7   7         20.83         25.73         5.79 o                         
   7  -7   7         17.78         24.78         5.23 o                         
   8  -7   7         31.88         34.22         8.79 o                         
   9  -7   7         94.57        105.96         7.86 o                         
  10  -7   7         20.82         26.18         9.73 o                         
  -9  -6   7        196.68        193.36         8.31 o                         
  -8  -6   7         29.04         27.32         7.51 o                         
  -7  -6   7         37.43         44.63         6.97 o                         
  -6  -6   7        107.10        108.25         6.36 o                         
  -5  -6   7        296.86        293.02         7.03 o                         
  -4  -6   7        982.77       1008.32         9.02 o                         
  -3  -6   7        954.73        897.26         8.36 o                         
  -2  -6   7         18.17         23.72         4.01 o                         
  -1  -6   7       2147.39       2275.65         9.77 o                         
   0  -6   7       1958.29       2076.25         8.47 o                         
   1  -6   7        698.06        717.91         5.50 o                         
   2  -6   7       1535.86       1563.55         9.27 o                         
   3  -6   7         64.73         63.42         5.81 o                         
   4  -6   7         61.28         57.46         6.51 o                         
   5  -6   7         92.23         98.52         5.09 o                         
   6  -6   7       1041.14       1016.92        10.43 o                         
   7  -6   7        535.27        552.82         8.65 o                         
   8  -6   7        102.24        106.86         7.20 o                         
   9  -6   7        216.07        226.11         7.84 o                         
  10  -6   7         23.96         12.48         6.94 o                         
  -9  -5   7         16.44         13.69         7.52 o                         
  -8  -5   7          0.27         -4.85         6.41 o                         
  -7  -5   7        134.79        132.49         6.82 o                         
  -6  -5   7        229.61        219.79         6.56 o                         
  -5  -5   7        467.46        471.28         9.36 o                         
  -4  -5   7        277.35        272.96         5.29 o                         
  -3  -5   7       1606.80       1646.69         9.13 o                         
  -2  -5   7          3.80          4.53         3.72 o                         
  -1  -5   7       3399.48       3544.53        11.58 o                         
   0  -5   7        844.05        801.65         5.74 o                         
   1  -5   7        277.21        293.68         4.10 o                         
   2  -5   7        771.23        848.38         6.94 o                         
   3  -5   7       1530.55       1493.88        11.12 o                         
   4  -5   7       1218.84       1213.24        13.37 o                         
   5  -5   7       7709.19       7543.74        36.41 o                         
   6  -5   7        536.04        537.74         7.92 o                         
   7  -5   7        198.47        192.01         5.55 o                         
   8  -5   7        111.88         99.40         4.86 o                         
   9  -5   7         17.33         18.60         4.69 o                         
  10  -5   7         75.06         65.79         6.98 o                         
 -10  -4   7        198.25        176.99         8.40 o                         
  -9  -4   7          6.75          8.00         7.38 o                         
  -8  -4   7         62.20         57.00         6.84 o                         
  -7  -4   7        434.26        424.42         8.77 o                         
  -6  -4   7         93.44         86.84         6.84 o                         
  -5  -4   7         10.41         10.76         6.04 o                         
  -4  -4   7         39.77         42.61         3.85 o                         
  -3  -4   7       1181.38       1214.77         8.56 o                         
  -2  -4   7       1232.96       1179.92         8.69 o                         
  -1  -4   7         45.65         34.48         4.09 o                         
   0  -4   7        458.16        407.12         4.45 o                         
   1  -4   7        522.72        518.65         4.42 o                         
   2  -4   7        369.91        334.57         4.51 o                         
   3  -4   7       1942.50       1843.76        11.10 o                         
   4  -4   7         10.63         14.88         3.20 o                         
   5  -4   7       1133.56       1133.72         7.08 o                         
   6  -4   7        195.07        187.41         5.90 o                         
   7  -4   7         44.10         37.71         4.35 o                         
   8  -4   7        152.92        161.76         6.68 o                         
   9  -4   7          0.81         -0.40         5.79 o                         
  10  -4   7         39.77         39.27         6.31 o                         
 -10  -3   7         29.55         29.35         8.88 o                         
  -9  -3   7          4.85         10.32         7.95 o                         
  -8  -3   7        221.96        210.77         9.10 o                         
  -7  -3   7        287.92        288.18         9.00 o                         
  -6  -3   7        179.85        177.19         9.47 o                         
  -5  -3   7         87.23         95.88         5.50 o                         
  -4  -3   7         45.98         55.85         4.32 o                         
  -3  -3   7        416.44        438.44         5.73 o                         
  -2  -3   7        563.57        500.21         5.48 o                         
  -1  -3   7        143.94        141.73         4.36 o                         
   0  -3   7        101.37        113.91         3.61 o                         
   1  -3   7         40.67         32.23         3.00 o                         
   2  -3   7       1318.86       1307.08         8.11 o                         
   3  -3   7       1097.63       1074.06         5.23 o                         
   4  -3   7        268.80        296.12         5.18 o                         
   5  -3   7        373.10        367.74         5.98 o                         
   6  -3   7         43.73         46.04         4.70 o                         
   7  -3   7         10.18          6.85         5.38 o                         
   8  -3   7         64.45         69.10         6.45 o                         
   9  -3   7        108.35        109.89         5.93 o                         
  10  -3   7         44.07         50.50         6.20 o                         
 -10  -2   7          5.84          3.22         9.67 o                         
  -9  -2   7        160.43        177.18         9.39 o                         
  -8  -2   7         39.70         26.40         6.89 o                         
  -7  -2   7          0.15         -0.38         6.98 o                         
  -6  -2   7          0.96          2.18         6.26 o                         
  -5  -2   7         28.54         19.56         4.98 o                         
  -4  -2   7         17.89         43.02         4.46 o                         
  -3  -2   7        101.84        112.03         4.15 o                         
  -2  -2   7         96.34         60.66         3.50 o                         
  -1  -2   7         19.56         40.64         3.28 o                         
   0  -2   7        472.42        539.98         4.79 o                         
   1  -2   7         75.18         70.40         3.91 o                         
   2  -2   7        420.80        465.97         5.38 o                         
   3  -2   7        593.08        617.20         4.50 o                         
   4  -2   7        304.05        321.94         5.32 o                         
   5  -2   7        185.61        147.62         4.89 o                         
   6  -2   7         26.02         27.91         3.47 o                         
   7  -2   7         17.23         14.64         4.72 o                         
   8  -2   7         49.68         55.39         4.86 o                         
   9  -2   7         47.17         45.79         5.43 o                         
  10  -2   7        176.61        163.95         6.99 o                         
 -10  -1   7         78.99         85.16         8.88 o                         
  -9  -1   7         55.51         61.92         8.38 o                         
  -8  -1   7         91.44         85.47         8.00 o                         
  -7  -1   7       1183.47       1170.63        13.41 o                         
  -6  -1   7         71.17         70.24         6.46 o                         
  -5  -1   7        247.79        252.39         6.53 o                         
  -4  -1   7        620.63        630.26         7.51 o                         
  -3  -1   7          4.47          2.06         4.12 o                         
  -2  -1   7         28.76         44.56         3.81 o                         
  -1  -1   7        399.98        362.37         5.25 o                         
   0  -1   7       2028.54       2048.16         8.84 o                         
   1  -1   7          1.39          1.85         3.89 o                         
   2  -1   7        210.25        204.99         4.20 o                         
   3  -1   7        847.76        845.67         5.60 o                         
   4  -1   7       1120.31       1048.07         7.54 o                         
   5  -1   7        143.50        142.04         4.65 o                         
   6  -1   7        104.92        109.58         6.02 o                         
   7  -1   7          1.12         -2.07         3.62 o                         
   8  -1   7         31.11         31.08         4.27 o                         
   9  -1   7         67.00         62.44         4.82 o                         
 -10   0   7         88.27         78.92         9.39 o                         
  -9   0   7          1.35          1.66         8.07 o                         
  -8   0   7         18.43         25.32         6.55 o                         
  -7   0   7          4.35         -7.89         7.89 o                         
  -6   0   7         88.33         96.84         7.19 o                         
  -5   0   7        401.35        411.10         7.28 o                         
  -4   0   7        420.67        453.80         6.86 o                         
  -3   0   7        170.33        148.35         4.67 o                         
  -2   0   7         18.34         19.83         3.65 o                         
  -1   0   7         55.32         53.51         3.90 o                         
   0   0   7        513.64        498.26         5.44 o                         
   1   0   7       1075.15       1117.35         7.40 o                         
   2   0   7        195.45        216.67         3.57 o                         
   3   0   7        195.10        186.19         4.50 o                         
   4   0   7          6.61         -3.34         3.34 o                         
   5   0   7        458.54        442.01         5.87 o                         
   6   0   7        190.36        178.29         4.66 o                         
   7   0   7         21.92         14.61         4.31 o                         
   8   0   7         22.21         17.50         4.64 o                         
   9   0   7        220.62        228.02         6.57 o                         
 -10   1   7        133.79        144.90        10.12 o                         
  -9   1   7        168.10        175.80         9.37 o                         
  -8   1   7          1.91         -6.91         6.91 o                         
  -7   1   7         95.87         95.92         7.78 o                         
  -6   1   7        157.10        155.74         7.28 o                         
  -5   1   7        329.31        321.32         6.30 o                         
  -4   1   7        240.08        241.48         5.36 o                         
  -3   1   7        865.08        875.06         6.53 o                         
  -2   1   7        502.39        479.75         5.99 o                         
  -1   1   7         81.23         74.10         4.33 o                         
   0   1   7       1743.07       1713.86         7.94 o                         
   1   1   7       1096.36       1074.55         5.85 o                         
   2   1   7        331.51        375.02         4.57 o                         
   3   1   7        347.50        289.83         4.38 o                         
   4   1   7          0.34          1.85         3.27 o                         
   5   1   7       1110.42       1089.08         6.85 o                         
   6   1   7         55.91         62.19         4.49 o                         
   7   1   7          8.97          3.78         4.62 o                         
   8   1   7         22.77         27.75         5.38 o                         
   9   1   7          7.84          1.14         6.27 o                         
 -10   2   7         21.73         17.32         9.74 o                         
  -9   2   7          7.22          1.03         8.39 o                         
  -8   2   7          2.38         -4.22         7.04 o                         
  -7   2   7         59.44         72.77         7.18 o                         
  -6   2   7         15.13         19.17         6.02 o                         
  -5   2   7        394.26        380.85         7.29 o                         
  -4   2   7        140.68        150.56         5.48 o                         
  -3   2   7         17.93         27.11         3.41 o                         
  -2   2   7         51.78         57.98         4.78 o                         
  -1   2   7         78.20         75.58         3.48 o                         
   0   2   7        401.86        374.50         5.71 o                         
   1   2   7        331.99        305.75         4.36 o                         
   2   2   7          1.36          1.05         3.14 o                         
   3   2   7        480.03        460.93         4.32 o                         
   4   2   7         91.14         78.35         3.65 o                         
   5   2   7        507.61        489.14         6.53 o                         
   6   2   7        411.01        400.39         8.10 o                         
   7   2   7         10.99         10.77         6.33 o                         
   8   2   7          0.08         -6.30         6.30 o                         
 -10   3   7         14.28          8.48         9.86 o                         
  -9   3   7         19.01         -3.20        11.71 o                         
  -8   3   7         94.91         95.75         8.43 o                         
  -7   3   7        588.25        572.34         9.80 o                         
  -6   3   7        433.19        438.79         8.00 o                         
  -5   3   7         78.11         81.15         5.97 o                         
  -4   3   7        167.89        175.57         5.03 o                         
  -3   3   7        205.06        241.46         6.75 o                         
  -2   3   7          6.85          8.04         3.71 o                         
  -1   3   7        670.03        664.02         6.29 o                         
   0   3   7         12.72         11.48         4.12 o                         
   1   3   7          4.54          1.60         3.54 o                         
   2   3   7         41.98         47.31         3.93 o                         
   3   3   7        334.54        324.97         4.78 o                         
   4   3   7        516.54        505.88         5.37 o                         
   5   3   7          0.04         -4.61         4.61 o                         
   6   3   7        153.91        162.89         6.42 o                         
   7   3   7         25.15          8.46         6.69 o                         
   8   3   7         43.44         41.41         8.16 o                         
 -10   4   7         70.54         64.40        11.96 o                         
  -9   4   7         85.29         86.23        12.46 o                         
  -8   4   7         41.58         49.77         8.17 o                         
  -7   4   7        410.85        412.66        10.21 o                         
  -6   4   7       1014.79        990.41        10.92 o                         
  -5   4   7        120.08        133.74         6.70 o                         
  -4   4   7        291.70        291.38         6.21 o                         
  -3   4   7        493.10        499.25         6.82 o                         
  -2   4   7          0.61         -3.53         4.89 o                         
  -1   4   7        202.98        196.71         5.69 o                         
   0   4   7       6477.35       6335.74        17.26 o                         
   1   4   7        821.95        777.89         5.82 o                         
   2   4   7         99.46         98.48         3.47 o                         
   3   4   7        160.63        168.05         3.77 o                         
   4   4   7        742.05        728.66         6.99 o                         
   5   4   7         21.06         15.37         4.73 o                         
   6   4   7        129.91        140.57         6.86 o                         
   7   4   7          0.18         -7.12         7.12 o                         
 -10   5   7         27.85         31.00        11.67 o                         
  -9   5   7          5.44         12.93        10.79 o                         
  -8   5   7          3.56         -2.87         8.80 o                         
  -7   5   7        263.36        267.67        10.67 o                         
  -6   5   7        255.93        255.58         7.66 o                         
  -5   5   7         14.09         16.84         6.40 o                         
  -4   5   7        180.84        186.74         5.89 o                         
  -3   5   7          6.22          9.92         5.24 o                         
  -2   5   7         43.62         37.53         5.53 o                         
  -1   5   7       1149.18       1104.63         9.12 o                         
   0   5   7       1370.54       1297.16         8.87 o                         
   1   5   7         33.55         37.00         5.47 o                         
   2   5   7          4.55          1.19         3.68 o                         
   3   5   7        274.26        280.64         4.75 o                         
   4   5   7        448.71        426.08         6.85 o                         
   5   5   7        620.87        622.06         8.49 o                         
   6   5   7        241.13        251.00         9.10 o                         
   7   5   7          5.13          2.56         8.15 o                         
 -10   6   7         27.04          2.10        12.19 o                         
  -9   6   7        112.66        106.10        12.45 o                         
  -8   6   7        174.09        171.65         9.49 o                         
  -7   6   7         86.62         76.49         8.09 o                         
  -6   6   7        371.99        367.70         8.46 o                         
  -5   6   7        151.53        147.99         7.35 o                         
  -4   6   7          1.72         -6.12         6.12 o                         
  -3   6   7         49.27         55.16         7.27 o                         
  -2   6   7         42.70         32.10         6.12 o                         
  -1   6   7         66.47         62.56         6.39 o                         
   0   6   7         88.31         83.06         6.89 o                         
   1   6   7        127.63        141.92         7.01 o                         
   2   6   7          1.74          0.20         3.15 o                         
   3   6   7         41.16         45.29         4.28 o                         
   4   6   7        174.53        170.24         5.60 o                         
   5   6   7          3.31         13.91         5.19 o                         
   6   6   7         61.86         59.18         8.68 o                         
  -9   7   7        216.04        212.00        11.53 o                         
  -8   7   7        212.33        195.75        11.36 o                         
  -7   7   7         43.46         22.42         8.15 o                         
  -6   7   7        406.85        359.89         8.64 o                         
  -5   7   7        382.28        387.28         8.93 o                         
  -4   7   7        388.41        384.43         9.64 o                         
  -3   7   7        226.33        222.81         8.53 o                         
  -2   7   7          2.90         18.97         7.45 o                         
  -1   7   7        256.32        241.45         7.60 o                         
   0   7   7        332.45        311.87         8.40 o                         
   1   7   7         89.29        103.76         5.34 o                         
   2   7   7        349.79        339.46         6.20 o                         
   3   7   7          3.83          0.23         4.54 o                         
   4   7   7          8.77          5.75         4.93 o                         
   5   7   7          5.79         -0.86         7.88 o                         
   6   7   7        147.11        140.61        10.48 o                         
  -9   8   7         43.16         69.45        13.86 o                         
  -8   8   7         17.76         22.07        10.48 o                         
  -7   8   7          7.06          1.88         8.19 o                         
  -6   8   7        314.48        278.38         8.67 o                         
  -5   8   7        138.01        144.14         8.72 o                         
  -4   8   7        452.48        474.00        11.18 o                         
  -3   8   7        159.86        170.96         8.42 o                         
  -2   8   7         51.46         65.41         8.31 o                         
  -1   8   7         18.30          6.63         7.35 o                         
   0   8   7         10.59         -6.17         7.35 o                         
   1   8   7         94.23        112.83         9.37 o                         
   2   8   7          6.34          3.57         5.23 o                         
   3   8   7          5.96          6.66         5.10 o                         
   4   8   7         12.30          9.65         5.69 o                         
   5   8   7          4.68         14.11        11.63 o                         
  -9   9   7         13.15         38.81        11.64 o                         
  -8   9   7        117.02        102.96        10.82 o                         
  -7   9   7        198.65        204.72         9.89 o                         
  -6   9   7        177.76        196.12         9.79 o                         
  -5   9   7          7.40         14.78         7.48 o                         
  -4   9   7         41.56         28.84         8.96 o                         
  -3   9   7         32.84         34.82         9.64 o                         
  -2   9   7          0.48         -2.46         8.33 o                         
  -1   9   7          7.03         14.23         8.02 o                         
   0   9   7         58.29         78.71         8.56 o                         
   1   9   7         16.62         21.86         6.49 o                         
   2   9   7         43.31         38.76         5.70 o                         
   3   9   7         15.74         17.08         4.84 o                         
   4   9   7        300.48        311.12         7.33 o                         
  -8  10   7         18.12         18.13        10.77 o                         
  -7  10   7        102.64         96.77        11.28 o                         
  -6  10   7        193.47        206.31        10.83 o                         
  -5  10   7        121.56        137.69        16.69 o                         
  -4  10   7         15.63         23.64         9.77 o                         
  -3  10   7        200.58        188.05        10.94 o                         
  -2  10   7          1.46         16.88         9.24 o                         
  -1  10   7          5.16          6.00         8.61 o                         
   0  10   7        263.06        272.19        10.67 o                         
   1  10   7         78.13         82.34         7.31 o                         
   2  10   7        418.06        449.30         8.55 o                         
   3  10   7         49.34         39.97         7.50 o                         
  -7  11   7        105.09         91.98        10.86 o                         
  -6  11   7        348.99        352.82        11.30 o                         
  -5  11   7        305.11        326.39        14.43 o                         
  -4  11   7          6.67         11.92        12.17 o                         
  -3  11   7        183.45        203.86        11.97 o                         
  -2  11   7         83.78         63.53        10.78 o                         
  -1  11   7         28.00         25.53        11.92 o                         
   0  11   7        115.75        120.01        11.72 o                         
   1  11   7          8.21         -7.09         7.09 o                         
   2  11   7          6.94          8.14         6.97 o                         
  -6  12   7        327.70        326.99        18.05 o                         
  -5  12   7        115.41        135.16        14.10 o                         
  -4  12   7         94.79         88.52        13.21 o                         
  -3  12   7          2.47         -4.06        12.17 o                         
  -2  12   7          0.25          2.42        10.85 o                         
  -1  12   7        142.75        133.66        12.07 o                         
   0  12   7        152.99        163.16        12.30 o                         
   0 -18   8         88.25         63.83        10.13 o                         
   1 -18   8         10.36         -6.59         9.47 o                         
   2 -18   8          2.47          0.11        10.42 o                         
   3 -18   8         31.36         15.60        11.53 o                         
   4 -18   8         19.92         23.79        13.84 o                         
   5 -18   8         76.91        101.78        13.97 o                         
  -2 -17   8         27.96         43.80         9.39 o                         
  -1 -17   8         32.52         30.08         9.94 o                         
   0 -17   8        192.97        208.85        11.09 o                         
   1 -17   8         41.64         39.28         9.57 o                         
   2 -17   8         14.56         -2.15        12.00 o                         
   3 -17   8         66.69         30.09        14.23 o                         
   4 -17   8        269.23        293.99        14.26 o                         
   5 -17   8        124.42        121.76        12.20 o                         
   6 -17   8        120.33         92.08        12.97 o                         
   7 -17   8          1.62          5.02        12.61 o                         
  -3 -16   8         23.04         22.79         8.95 o                         
  -2 -16   8         20.45         14.27         8.93 o                         
  -1 -16   8          1.08          9.95         8.96 o                         
   0 -16   8          0.19         -1.88         9.25 o                         
   1 -16   8          9.40         24.36         8.95 o                         
   2 -16   8          6.94          8.86         9.49 o                         
   3 -16   8         26.49         19.13        14.08 o                         
   4 -16   8        130.26        138.73        11.86 o                         
   5 -16   8        337.34        360.44        12.19 o                         
   6 -16   8         47.47         59.43        11.41 o                         
   7 -16   8        197.53        202.62        12.86 o                         
   8 -16   8        127.42        142.57        13.87 o                         
  -4 -15   8          2.11         -5.01         7.17 o                         
  -3 -15   8          5.58         -7.42         7.42 o                         
  -2 -15   8         66.08         70.26         8.61 o                         
  -1 -15   8          0.08          1.05         7.91 o                         
   0 -15   8         44.73         45.27         8.28 o                         
   1 -15   8         45.09         48.25         7.92 o                         
   2 -15   8        386.14        404.90        15.35 o                         
   3 -15   8        799.85        825.22        16.38 o                         
   4 -15   8         16.38          3.40         8.60 o                         
   5 -15   8        365.55        364.97        10.54 o                         
   6 -15   8         83.43         81.74        10.18 o                         
   7 -15   8          7.69          3.82        10.77 o                         
   8 -15   8         17.38          2.24        13.17 o                         
  -5 -14   8          1.01          0.95         7.25 o                         
  -4 -14   8         81.80         67.74         7.37 o                         
  -3 -14   8        269.48        259.63         8.17 o                         
  -2 -14   8         90.32        104.77         7.46 o                         
  -1 -14   8         55.49         56.70         7.77 o                         
   0 -14   8         32.86         24.30         7.89 o                         
   1 -14   8         17.82         15.98         8.23 o                         
   2 -14   8        504.29        539.28        11.87 o                         
   3 -14   8        528.33        533.55        12.05 o                         
   4 -14   8        235.19        233.14         9.08 o                         
   5 -14   8          1.65         17.31         8.66 o                         
   6 -14   8         38.82         23.77         9.33 o                         
   7 -14   8        283.80        297.40        11.09 o                         
   8 -14   8        468.00        505.61        14.58 o                         
   9 -14   8        244.79        232.84        13.44 o                         
  -6 -13   8         59.32         55.79         8.48 o                         
  -5 -13   8         93.84         97.83         6.83 o                         
  -4 -13   8        295.01        283.06         8.96 o                         
  -3 -13   8        262.52        271.73         7.99 o                         
  -2 -13   8         36.34         32.63         6.86 o                         
  -1 -13   8          7.40          4.62         6.48 o                         
   0 -13   8        108.45        105.78         7.63 o                         
   1 -13   8        147.41        147.75         8.28 o                         
   2 -13   8        425.89        429.12         9.93 o                         
   3 -13   8        464.63        483.29        10.66 o                         
   4 -13   8         32.49         35.51         7.24 o                         
   5 -13   8         16.10          8.09         7.55 o                         
   6 -13   8         31.74         36.79         8.41 o                         
   7 -13   8        450.71        460.89        10.35 o                         
   8 -13   8        267.40        256.23        12.56 o                         
   9 -13   8        309.01        304.68        13.06 o                         
  -6 -12   8         58.19         42.43         7.12 o                         
  -5 -12   8         68.53         66.16         6.40 o                         
  -4 -12   8         13.06         14.07         6.51 o                         
  -3 -12   8        800.32        774.93         8.97 o                         
  -2 -12   8         69.39         66.51         6.95 o                         
  -1 -12   8         60.93         51.42         7.23 o                         
   0 -12   8        258.86        245.03         8.54 o                         
   1 -12   8         14.04          8.31         5.66 o                         
   2 -12   8          0.09         -6.70         6.75 o                         
   3 -12   8        252.76        230.44         7.70 o                         
   4 -12   8         16.70         23.39         6.73 o                         
   5 -12   8          9.89          2.32         7.34 o                         
   6 -12   8         65.36         77.11         7.60 o                         
   7 -12   8        101.46        100.95         8.15 o                         
   8 -12   8        142.94        138.59        10.79 o                         
   9 -12   8         40.05         46.06         9.43 o                         
  -7 -11   8        353.40        358.60        10.72 o                         
  -6 -11   8         13.22         10.63         6.99 o                         
  -5 -11   8          9.41          9.30         6.30 o                         
  -4 -11   8         36.13         32.60         6.32 o                         
  -3 -11   8        194.89        188.77         7.01 o                         
  -2 -11   8        747.60        742.42         9.26 o                         
  -1 -11   8       1492.11       1484.49        11.90 o                         
   0 -11   8        392.50        394.12         7.32 o                         
   1 -11   8        184.92        176.41         5.72 o                         
   2 -11   8        183.66        150.18         7.54 o                         
   3 -11   8        298.07        270.51         7.42 o                         
   4 -11   8        275.59        278.91         8.60 o                         
   5 -11   8        542.32        523.52         9.96 o                         
   6 -11   8        317.78        294.07         9.29 o                         
   7 -11   8          9.54          8.62         7.77 o                         
   8 -11   8         57.72         54.42         9.24 o                         
   9 -11   8        487.68        511.88        13.77 o                         
  10 -11   8        302.83        310.83        11.26 o                         
  -7 -10   8          5.87          5.49         7.28 o                         
  -6 -10   8         11.31          8.86         7.00 o                         
  -5 -10   8        123.97        113.65         7.40 o                         
  -4 -10   8        180.04        181.46         7.17 o                         
  -3 -10   8         85.75         80.55         6.78 o                         
  -2 -10   8        997.22        951.23        11.33 o                         
  -1 -10   8         27.30         17.73         4.97 o                         
   0 -10   8          3.74         -0.56         4.45 o                         
   1 -10   8         53.06         55.29         4.87 o                         
   2 -10   8         86.18         65.25         6.51 o                         
   3 -10   8        677.50        551.95         8.45 o                         
   4 -10   8        944.62        791.32        10.39 o                         
   5 -10   8        144.62        169.03         7.54 o                         
   6 -10   8        241.30        236.12         7.47 o                         
   7 -10   8         63.33         57.53         7.75 o                         
   8 -10   8         31.12         21.75         7.77 o                         
   9 -10   8         67.62         70.51        12.81 o                         
  10 -10   8         55.52         48.99        10.29 o                         
  -8  -9   8        221.55        248.01        10.65 o                         
  -7  -9   8          1.36          0.91         6.90 o                         
  -6  -9   8         18.00         24.64         6.51 o                         
  -5  -9   8         40.44         46.47         6.48 o                         
  -4  -9   8        601.48        607.56         9.22 o                         
  -3  -9   8        128.74        130.66         6.78 o                         
  -2  -9   8        129.64        134.21         6.35 o                         
  -1  -9   8        176.79        178.43         5.35 o                         
   0  -9   8        215.13        215.19         5.45 o                         
   1  -9   8         85.57         63.91         4.11 o                         
   2  -9   8        156.15        136.11         5.82 o                         
   3  -9   8          1.34          8.18         4.45 o                         
   4  -9   8         10.14         13.11         6.33 o                         
   5  -9   8          3.03          6.56         5.43 o                         
   6  -9   8         61.06         62.10         6.05 o                         
   7  -9   8          8.75         18.44         8.94 o                         
   8  -9   8         11.78         18.83         7.82 o                         
   9  -9   8         22.12          3.32        10.98 o                         
  10  -9   8        111.65        122.51         9.47 o                         
  -8  -8   8        148.18        150.96         9.12 o                         
  -7  -8   8         51.54         55.69         7.42 o                         
  -6  -8   8         23.12         18.20         6.53 o                         
  -5  -8   8         26.79         10.85         7.04 o                         
  -4  -8   8        377.24        387.00         9.01 o                         
  -3  -8   8        323.87        345.66         8.04 o                         
  -2  -8   8          5.24          1.01         4.69 o                         
  -1  -8   8         92.84         86.59         5.07 o                         
   0  -8   8         99.72         92.26         4.94 o                         
   1  -8   8        241.43        229.81         5.27 o                         
   2  -8   8          0.67          1.50         4.72 o                         
   3  -8   8        206.62        231.08         5.07 o                         
   4  -8   8         56.30         63.38         6.20 o                         
   5  -8   8         34.65         47.80         6.21 o                         
   6  -8   8         71.75         77.32         5.39 o                         
   7  -8   8          2.14         -2.02         8.04 o                         
   8  -8   8         45.96         36.79         7.62 o                         
   9  -8   8         55.27         71.14         9.72 o                         
  10  -8   8          6.30          4.58         9.04 o                         
  -9  -7   8          5.77          8.68         9.42 o                         
  -8  -7   8          3.75         15.64         6.98 o                         
  -7  -7   8        215.93        228.74         7.32 o                         
  -6  -7   8        159.33        174.28         6.71 o                         
  -5  -7   8          1.97         -5.65         6.31 o                         
  -4  -7   8        494.70        506.18         6.92 o                         
  -3  -7   8       1173.92       1203.38        11.05 o                         
  -2  -7   8        637.09        647.14         7.53 o                         
  -1  -7   8        370.58        362.85         5.59 o                         
   0  -7   8        229.05        258.11         4.68 o                         
   1  -7   8        303.31        288.63         4.56 o                         
   2  -7   8        174.19        167.14         5.10 o                         
   3  -7   8        672.03        693.35         7.62 o                         
   4  -7   8       2048.48       2031.04        13.24 o                         
   5  -7   8          0.02         -2.14         6.06 o                         
   6  -7   8          6.24          8.88         5.89 o                         
   7  -7   8        115.15        119.26         7.63 o                         
   8  -7   8        242.25        247.04         9.78 o                         
   9  -7   8        186.49        184.46         8.00 o                         
  10  -7   8         67.49         59.63        10.83 o                         
  -9  -6   8          5.30         -5.64         8.38 o                         
  -8  -6   8        105.37        104.66         9.07 o                         
  -7  -6   8        151.45        147.95         7.31 o                         
  -6  -6   8         31.03         29.56         6.07 o                         
  -5  -6   8        142.69        147.88         7.57 o                         
  -4  -6   8          0.71          2.28         4.99 o                         
  -3  -6   8        166.85        175.56         5.68 o                         
  -2  -6   8         23.44         13.68         4.23 o                         
  -1  -6   8        352.90        355.26         5.17 o                         
   0  -6   8        119.34        150.18         4.01 o                         
   1  -6   8          9.65          5.15         3.19 o                         
   2  -6   8        756.16        798.85         7.13 o                         
   3  -6   8       3735.71       3633.56        15.70 o                         
   4  -6   8          4.13          3.28         4.63 o                         
   5  -6   8         17.30          6.11         4.91 o                         
   6  -6   8        188.80        195.49         5.85 o                         
   7  -6   8         18.68         24.86         4.57 o                         
   8  -6   8        137.24        147.16         7.36 o                         
   9  -6   8        409.02        402.01         9.41 o                         
  10  -6   8         20.94         12.10         7.90 o                         
  -9  -5   8        194.83        195.48         8.58 o                         
  -8  -5   8        127.63        134.50         7.59 o                         
  -7  -5   8        137.35        142.89         7.05 o                         
  -6  -5   8        322.07        338.00         8.43 o                         
  -5  -5   8        450.67        435.17         9.43 o                         
  -4  -5   8        716.18        714.62         7.29 o                         
  -3  -5   8        591.17        579.13         6.96 o                         
  -2  -5   8        283.38        269.82         6.00 o                         
  -1  -5   8       2260.62       2200.05         9.91 o                         
   0  -5   8          0.36          0.30         3.36 o                         
   1  -5   8        427.10        402.41         5.55 o                         
   2  -5   8        979.69        929.31         8.03 o                         
   3  -5   8          0.14         -4.29         5.55 o                         
   4  -5   8        104.21        122.22         4.55 o                         
   5  -5   8         77.35         78.28         4.28 o                         
   6  -5   8         84.18         88.36         5.67 o                         
   7  -5   8         32.14         38.21         6.88 o                         
   8  -5   8        104.72         98.39         6.12 o                         
   9  -5   8          0.84          1.79         5.85 o                         
  10  -5   8         55.36         46.02         8.17 o                         
 -10  -4   8         40.41         53.08         8.77 o                         
  -9  -4   8        120.94        107.16         8.85 o                         
  -8  -4   8        238.34        237.17         8.55 o                         
  -7  -4   8        635.45        613.05        10.70 o                         
  -6  -4   8        458.12        467.65         9.88 o                         
  -5  -4   8        118.53        117.80         6.66 o                         
  -4  -4   8        308.93        315.54         5.69 o                         
  -3  -4   8        161.18        152.64         5.02 o                         
  -2  -4   8        332.60        359.50         5.73 o                         
  -1  -4   8       1841.37       1807.61        10.39 o                         
   0  -4   8        973.71        958.23         7.32 o                         
   1  -4   8         24.82         23.15         3.49 o                         
   2  -4   8        773.37        734.37         7.20 o                         
   3  -4   8        522.18        504.46         5.91 o                         
   4  -4   8        551.66        555.75         5.97 o                         
   5  -4   8        425.31        413.06         5.96 o                         
   6  -4   8         92.34         90.40         5.77 o                         
   7  -4   8        148.95        142.56         6.17 o                         
   8  -4   8          6.36         11.54         5.02 o                         
   9  -4   8          0.93         -5.85         6.58 o                         
  10  -4   8         41.26         38.37         7.19 o                         
 -10  -3   8          5.89         -9.30         9.98 o                         
  -9  -3   8         29.08         16.09         9.27 o                         
  -8  -3   8        161.71        195.12         9.27 o                         
  -7  -3   8          0.40         -0.49        11.00 o                         
  -6  -3   8        255.62        264.30         9.62 o                         
  -5  -3   8        112.25        123.67         5.77 o                         
  -4  -3   8        213.62        214.77         5.55 o                         
  -3  -3   8        309.44        286.40         5.26 o                         
  -2  -3   8         71.91         70.98         4.13 o                         
  -1  -3   8        617.98        624.20         6.44 o                         
   0  -3   8        167.21        186.02         4.69 o                         
   1  -3   8         63.90         60.09         4.58 o                         
   2  -3   8        479.51        515.36         4.57 o                         
   3  -3   8          0.03          4.52         3.13 o                         
   4  -3   8         82.79         95.87         4.55 o                         
   5  -3   8         39.07         50.03         4.98 o                         
   6  -3   8         29.86         32.34         5.16 o                         
   7  -3   8        116.87         97.85         5.98 o                         
   8  -3   8         43.91         47.99         4.16 o                         
   9  -3   8          8.04         11.61         6.50 o                         
 -10  -2   8        112.71        111.52        11.41 o                         
  -9  -2   8        323.11        312.12        12.50 o                         
  -8  -2   8        616.27        618.07        10.54 o                         
  -7  -2   8        271.36        276.00         9.67 o                         
  -6  -2   8        256.52        271.20         8.72 o                         
  -5  -2   8        225.11        211.85         7.48 o                         
  -4  -2   8        190.91        201.75         5.74 o                         
  -3  -2   8        719.41        673.88         6.56 o                         
  -2  -2   8       2387.09       2442.91        10.02 o                         
  -1  -2   8         13.40         12.26         3.62 o                         
   0  -2   8        424.35        420.41         5.50 o                         
   1  -2   8       1107.74       1094.79         8.67 o                         
   2  -2   8        978.09        973.52         5.96 o                         
   3  -2   8        115.74        131.40         4.12 o                         
   4  -2   8        171.76        153.22         3.26 o                         
   5  -2   8          4.36          6.91         3.91 o                         
   6  -2   8        441.52        421.83         8.00 o                         
   7  -2   8         19.28         19.85         5.88 o                         
   8  -2   8        115.90        115.64         7.03 o                         
   9  -2   8          2.32          0.11         5.99 o                         
 -10  -1   8         11.51         13.11         9.18 o                         
  -9  -1   8         34.28         29.70         6.40 o                         
  -8  -1   8        293.07        305.08        10.24 o                         
  -7  -1   8       1300.34       1273.77        13.91 o                         
  -6  -1   8         78.36         74.06         7.14 o                         
  -5  -1   8        394.63        419.40         7.69 o                         
  -4  -1   8        189.84        190.67         6.30 o                         
  -3  -1   8        472.96        490.07         6.89 o                         
  -2  -1   8       1830.72       1909.03         9.92 o                         
  -1  -1   8       3596.75       3832.25        13.27 o                         
   0  -1   8         63.59         61.06         4.46 o                         
   1  -1   8        635.51        652.02         5.23 o                         
   2  -1   8        990.27       1067.91         6.98 o                         
   3  -1   8        827.38        824.84         6.80 o                         
   4  -1   8        219.07        211.67         4.52 o                         
   5  -1   8        236.02        192.93         6.09 o                         
   6  -1   8        556.11        537.46         5.62 o                         
   7  -1   8        265.19        249.36         5.52 o                         
   8  -1   8          0.14          5.27         4.90 o                         
   9  -1   8        141.75        146.19         6.01 o                         
 -10   0   8         12.62         -5.82         9.26 o                         
  -9   0   8          2.76          2.20         6.95 o                         
  -8   0   8        147.42        170.91         9.90 o                         
  -7   0   8         40.19         29.39         6.92 o                         
  -6   0   8         13.82         12.86         7.19 o                         
  -5   0   8        280.51        275.24         6.67 o                         
  -4   0   8         19.06         17.61         4.46 o                         
  -3   0   8        645.63        632.28         7.42 o                         
  -2   0   8       1551.89       1647.15        10.84 o                         
  -1   0   8        512.07        487.96         6.34 o                         
   0   0   8          5.94          6.73         4.25 o                         
   1   0   8        585.06        576.56         4.80 o                         
   2   0   8       1575.68       1561.00         9.16 o                         
   3   0   8        817.75        779.88         5.73 o                         
   4   0   8         31.93         13.72         4.24 o                         
   5   0   8        131.08        110.59         4.83 o                         
   6   0   8        115.34        110.64         5.16 o                         
   7   0   8        229.00        205.19         6.11 o                         
   8   0   8        246.18        238.24         6.14 o                         
   9   0   8         36.18         44.05         6.16 o                         
 -10   1   8          2.20          3.15         9.55 o                         
  -9   1   8         57.45         53.24         7.01 o                         
  -8   1   8          6.25          4.27         8.22 o                         
  -7   1   8        217.35        205.15         8.53 o                         
  -6   1   8        224.11        218.32         7.93 o                         
  -5   1   8         38.23         35.97         5.62 o                         
  -4   1   8        143.32        159.49         5.52 o                         
  -3   1   8         40.88         53.19         5.10 o                         
  -2   1   8          5.16          4.94         4.17 o                         
  -1   1   8        169.06        154.60         4.75 o                         
   0   1   8        437.94        443.36         6.12 o                         
   1   1   8          4.25          7.94         2.95 o                         
   2   1   8        112.88        100.65         3.89 o                         
   3   1   8        292.84        281.48         4.56 o                         
   4   1   8        336.51        340.12         5.14 o                         
   5   1   8          0.61          1.73         3.89 o                         
   6   1   8          7.40          7.12         4.80 o                         
   7   1   8          0.12         -5.10         5.10 o                         
   8   1   8         82.33         80.95         6.54 o                         
 -10   2   8         58.46         56.14        10.71 o                         
  -9   2   8         58.68         48.50         8.21 o                         
  -8   2   8         33.50         24.74         8.25 o                         
  -7   2   8         37.51         37.52         7.50 o                         
  -6   2   8        153.68        142.66         7.25 o                         
  -5   2   8        238.03        247.68         7.33 o                         
  -4   2   8         27.10         33.96         5.10 o                         
  -3   2   8         18.45         17.87         6.06 o                         
  -2   2   8         32.13         38.22         4.48 o                         
  -1   2   8        579.81        575.94         6.87 o                         
   0   2   8       1326.27       1316.43         6.72 o                         
   1   2   8         65.33         73.87         3.63 o                         
   2   2   8          8.52          9.69         3.65 o                         
   3   2   8         11.66          9.97         3.13 o                         
   4   2   8        433.66        424.34         4.65 o                         
   5   2   8        344.57        356.23         5.57 o                         
   6   2   8        181.71        182.36         6.87 o                         
   7   2   8         10.63          9.11         6.15 o                         
   8   2   8         31.61         34.57         7.67 o                         
 -10   3   8         12.20         19.16        10.56 o                         
  -9   3   8          2.38          4.31         8.52 o                         
  -8   3   8         28.53         33.47         8.07 o                         
  -7   3   8         47.69         47.15         7.87 o                         
  -6   3   8          1.55          1.49         5.92 o                         
  -5   3   8        108.85        108.64         6.73 o                         
  -4   3   8         66.02         54.53         5.00 o                         
  -3   3   8         12.71          7.57         5.51 o                         
  -2   3   8       3070.73       3022.70        17.19 o                         
  -1   3   8        144.93        132.26         6.08 o                         
   0   3   8        562.89        539.14         6.23 o                         
   1   3   8        228.11        211.94         4.52 o                         
   2   3   8         15.61         13.33         4.02 o                         
   3   3   8          0.34         -0.10         3.49 o                         
   4   3   8          0.59         -2.15         4.20 o                         
   5   3   8        134.98        139.81         5.96 o                         
   6   3   8        120.75        130.57         6.62 o                         
   7   3   8         25.77         34.88         7.74 o                         
 -10   4   8          2.40         -1.71        11.14 o                         
  -9   4   8         34.68         19.89         9.09 o                         
  -8   4   8          6.23          1.47         7.74 o                         
  -7   4   8         72.67         78.38         8.00 o                         
  -6   4   8        259.02        263.46         7.48 o                         
  -5   4   8        401.63        421.81         7.98 o                         
  -4   4   8        118.52        122.27         4.46 o                         
  -3   4   8         12.51          4.18         4.97 o                         
  -2   4   8        562.07        531.99         7.77 o                         
  -1   4   8         24.89         14.21         5.70 o                         
   0   4   8          1.56         -3.47         4.89 o                         
   1   4   8        161.10        171.48         6.17 o                         
   2   4   8        312.05        321.66         4.73 o                         
   3   4   8        447.25        453.46         4.94 o                         
   4   4   8          0.01         -4.30         4.30 o                         
   5   4   8        148.61        158.81         6.04 o                         
   6   4   8         56.44         44.80         6.49 o                         
   7   4   8         15.03         15.98         8.14 o                         
 -10   5   8         12.52         20.45        11.93 o                         
  -9   5   8         47.82         56.35         9.27 o                         
  -8   5   8        122.06        124.78         9.12 o                         
  -7   5   8        244.23        232.53         8.51 o                         
  -6   5   8          0.81         -2.67         6.40 o                         
  -5   5   8        157.82        143.30         8.40 o                         
  -4   5   8          1.96         -2.80         5.74 o                         
  -3   5   8         85.53         78.26         5.20 o                         
  -2   5   8        105.00        104.79         6.04 o                         
  -1   5   8        488.48        463.73         7.21 o                         
   0   5   8        559.34        525.03         7.77 o                         
   1   5   8        638.35        612.99         7.68 o                         
   2   5   8        237.15        247.63         5.30 o                         
   3   5   8          2.74          4.23         4.07 o                         
   4   5   8         13.90         12.53         5.58 o                         
   5   5   8          1.10         -6.27         6.27 o                         
   6   5   8        137.35        146.62         9.48 o                         
  -9   6   8         58.20         41.36        11.55 o                         
  -8   6   8        177.98        168.76        10.46 o                         
  -7   6   8        262.99        257.96         9.46 o                         
  -6   6   8        229.00        223.54         7.75 o                         
  -5   6   8          4.64          3.25         6.96 o                         
  -4   6   8        220.09        222.02         7.36 o                         
  -3   6   8        114.12        130.17         7.36 o                         
  -2   6   8        340.04        325.18         7.22 o                         
  -1   6   8          8.39          1.00         5.24 o                         
   0   6   8         60.88         66.99         5.93 o                         
   1   6   8         11.29         20.05         7.55 o                         
   2   6   8        408.40        411.65         5.09 o                         
   3   6   8         15.49         18.70         3.97 o                         
   4   6   8         40.69         41.69         4.88 o                         
   5   6   8         39.24         45.51         7.15 o                         
   6   6   8         37.84         29.45         9.32 o                         
  -9   7   8          0.28         -8.28        11.44 o                         
  -8   7   8        211.30        180.82        10.73 o                         
  -7   7   8         61.68         56.37         8.33 o                         
  -6   7   8         78.27         85.71         7.52 o                         
  -5   7   8         14.53         17.91         8.74 o                         
  -4   7   8          0.18          0.87         8.50 o                         
  -3   7   8          0.05          1.01         7.05 o                         
  -2   7   8          7.77          2.88         6.43 o                         
  -1   7   8          0.20         -0.55         6.69 o                         
   0   7   8          0.89         -6.41         6.41 o                         
   1   7   8         10.07         17.44         4.89 o                         
   2   7   8         67.29         67.34         4.31 o                         
   3   7   8         72.37         69.59         5.64 o                         
   4   7   8          0.70          2.64         5.51 o                         
   5   7   8         91.95         87.00         7.89 o                         
  -9   8   8         48.83         43.95        11.32 o                         
  -8   8   8          1.15         -1.01        10.35 o                         
  -7   8   8         25.52         29.71         8.76 o                         
  -6   8   8         23.84         21.91         7.46 o                         
  -5   8   8         60.42         54.53        12.29 o                         
  -4   8   8         93.15         97.67         8.94 o                         
  -3   8   8          0.35         -0.40         7.43 o                         
  -2   8   8          3.86          4.31         6.90 o                         
  -1   8   8         50.96         36.15         7.91 o                         
   0   8   8        531.60        525.23        11.03 o                         
   1   8   8        298.20        330.91         7.87 o                         
   2   8   8         38.44         27.08         6.03 o                         
   3   8   8          1.49          5.37         6.84 o                         
   4   8   8        122.79        103.02         6.24 o                         
  -8   9   8         91.51         78.41        10.94 o                         
  -7   9   8          7.10          2.49         8.51 o                         
  -6   9   8         36.55         39.29        12.55 o                         
  -5   9   8        319.39        355.90        15.59 o                         
  -4   9   8         32.19         34.53         9.08 o                         
  -3   9   8         13.56         14.78         8.10 o                         
  -2   9   8          0.01         -7.64         8.40 o                         
  -1   9   8        379.81        370.15        11.24 o                         
   0   9   8        819.93        831.50        15.01 o                         
   1   9   8         73.00         67.45         8.61 o                         
   2   9   8          6.33          5.60         6.18 o                         
   3   9   8         15.17         35.55         7.32 o                         
  -7  10   8         14.54          5.10         9.66 o                         
  -6  10   8         24.16         26.58        13.70 o                         
  -5  10   8        129.34        147.98        13.76 o                         
  -4  10   8        280.73        317.66        12.34 o                         
  -3  10   8         40.65         35.81         9.03 o                         
  -2  10   8          0.65          1.15        10.18 o                         
  -1  10   8         11.02         40.52        10.34 o                         
   0  10   8          4.22         -2.13        10.39 o                         
   1  10   8        373.47        410.08         9.69 o                         
   2  10   8        110.18        121.19         7.81 o                         
  -6  11   8         32.95         44.37        13.94 o                         
  -5  11   8         39.56         40.38        13.69 o                         
  -4  11   8        339.87        385.82        13.64 o                         
  -3  11   8        187.34        186.21        10.65 o                         
  -2  11   8         22.41         17.13        10.41 o                         
  -1  11   8          0.11          5.02        11.32 o                         
   0  11   8         13.58         20.79        10.42 o                         
   1  11   8         88.85         81.36         8.67 o                         
  -4  12   8        397.09        412.46        13.67 o                         
  -3  12   8         80.65         83.66        11.56 o                         
  -2  12   8          2.40        -11.83        11.83 o                         
   0 -18   9        118.78        114.00        11.13 o                         
   1 -18   9        248.30        274.07        13.10 o                         
   2 -18   9        130.06        124.55        11.37 o                         
   3 -18   9          0.98         -1.79        11.87 o                         
   4 -18   9          1.42         -0.73        11.85 o                         
   5 -18   9         97.64         81.58        13.46 o                         
  -2 -17   9         24.08         13.21        10.07 o                         
  -1 -17   9         29.28         36.15         9.88 o                         
   0 -17   9          6.49          7.21        10.62 o                         
   1 -17   9          0.11         15.43        11.74 o                         
   2 -17   9        144.87        141.02        11.85 o                         
   3 -17   9        338.08        352.47        13.61 o                         
   4 -17   9         20.27         20.88        14.07 o                         
   5 -17   9          4.54          0.28        12.21 o                         
   6 -17   9         58.66         45.81        11.96 o                         
   7 -17   9        171.40        181.32        14.06 o                         
  -3 -16   9        106.35        107.65         8.70 o                         
  -2 -16   9        332.63        315.03        10.21 o                         
  -1 -16   9        143.92        150.41         9.73 o                         
   0 -16   9         58.90         62.51         9.46 o                         
   1 -16   9        122.59        131.50         9.85 o                         
   2 -16   9         63.20         49.87        10.43 o                         
   3 -16   9        387.40        380.76        13.03 o                         
   4 -16   9          9.72        -10.59        10.59 o                         
   5 -16   9         31.49         28.99        10.16 o                         
   6 -16   9         55.61         53.07        12.37 o                         
   7 -16   9          0.11         -1.16        12.03 o                         
  -4 -15   9          5.28         15.18         9.01 o                         
  -3 -15   9          5.71         -5.25         7.80 o                         
  -2 -15   9          0.71         -7.74         7.74 o                         
  -1 -15   9         30.52         49.79         8.51 o                         
   0 -15   9         31.42         24.46         9.51 o                         
   1 -15   9         41.99         46.41        11.35 o                         
   2 -15   9        195.58        192.85        11.04 o                         
   3 -15   9         35.80         27.22         8.74 o                         
   4 -15   9        198.66        205.58        10.18 o                         
   5 -15   9         30.55         20.44         9.01 o                         
   6 -15   9        124.63        157.54        11.64 o                         
   7 -15   9          0.01          9.51        10.18 o                         
   8 -15   9         10.89         27.43        12.65 o                         
  -5 -14   9        134.02        114.34         9.03 o                         
  -4 -14   9          7.40          8.39         7.45 o                         
  -3 -14   9         67.64         62.45         8.27 o                         
  -2 -14   9          1.72         -5.31         7.50 o                         
  -1 -14   9        161.39        155.87         8.15 o                         
   0 -14   9          0.70         -5.78         7.64 o                         
   1 -14   9         96.56        108.80        10.31 o                         
   2 -14   9        165.76        154.56         9.63 o                         
   3 -14   9         79.60         91.65         8.42 o                         
   4 -14   9         73.66         86.34         8.49 o                         
   5 -14   9         97.86        100.19         9.42 o                         
   6 -14   9         10.65          3.80         8.68 o                         
   7 -14   9         60.29         71.87         9.32 o                         
   8 -14   9         65.20         71.14        13.26 o                         
  -6 -13   9         92.65         96.26         8.86 o                         
  -5 -13   9        370.47        358.46         8.96 o                         
  -4 -13   9          0.62         -7.12         7.12 o                         
  -3 -13   9         44.72         40.85         6.85 o                         
  -2 -13   9        291.74        284.31         9.19 o                         
  -1 -13   9         52.24         57.80         7.50 o                         
   0 -13   9          1.67         -2.56         7.19 o                         
   1 -13   9        211.95        233.86         9.34 o                         
   2 -13   9        658.81        626.78        10.37 o                         
   3 -13   9         26.96         30.12         7.22 o                         
   4 -13   9         71.57         65.17         7.98 o                         
   5 -13   9         77.78         68.36         8.84 o                         
   6 -13   9         26.78         11.60         7.89 o                         
   7 -13   9         19.50         16.01         8.37 o                         
   8 -13   9        168.52        171.38        12.73 o                         
   9 -13   9         55.92         64.36        11.78 o                         
  -6 -12   9        105.23        105.95         9.56 o                         
  -5 -12   9        470.80        442.04         9.03 o                         
  -4 -12   9        241.73        235.50         7.46 o                         
  -3 -12   9        648.97        651.16         9.88 o                         
  -2 -12   9        341.95        340.36         7.99 o                         
  -1 -12   9         36.63         41.73         6.78 o                         
   0 -12   9         96.33        101.77         7.12 o                         
   1 -12   9        330.86        313.53         7.92 o                         
   2 -12   9        908.22        844.38        11.37 o                         
   3 -12   9        335.15        332.02         8.76 o                         
   4 -12   9          1.78         -5.77         7.11 o                         
   5 -12   9         46.33         57.32         8.05 o                         
   6 -12   9        429.62        443.75         9.06 o                         
   7 -12   9        397.01        401.56         9.82 o                         
   8 -12   9        100.61        117.97        11.61 o                         
   9 -12   9         41.58         37.23         9.23 o                         
  -7 -11   9         96.61        117.91         9.08 o                         
  -6 -11   9          0.51         -0.81         7.84 o                         
  -5 -11   9          0.00          0.17         6.30 o                         
  -4 -11   9          3.06          1.38         7.10 o                         
  -3 -11   9         70.82         72.82         6.47 o                         
  -2 -11   9        129.04        134.78         7.13 o                         
  -1 -11   9        282.81        290.54         7.74 o                         
   0 -11   9        107.62         97.52         5.49 o                         
   1 -11   9        389.13        350.01         7.34 o                         
   2 -11   9        680.03        625.63         9.88 o                         
   3 -11   9         23.16          9.82         6.21 o                         
   4 -11   9         65.45         55.49         6.48 o                         
   5 -11   9        121.74         94.44         7.56 o                         
   6 -11   9         20.62         17.88         7.10 o                         
   7 -11   9         25.73         29.21         7.04 o                         
   8 -11   9         10.52          8.68         9.68 o                         
   9 -11   9          1.92          2.27        11.18 o                         
  -7 -10   9         83.11        100.20         8.37 o                         
  -6 -10   9        241.67        238.84         8.97 o                         
  -5 -10   9        341.15        319.43         9.32 o                         
  -4 -10   9        476.20        467.81        10.12 o                         
  -3 -10   9        551.15        530.17         9.24 o                         
  -2 -10   9        735.44        729.05         9.75 o                         
  -1 -10   9          6.08          6.12         4.95 o                         
   0 -10   9        356.51        354.50         6.77 o                         
   1 -10   9         26.87         15.01         4.99 o                         
   2 -10   9          0.59          1.32         6.26 o                         
   3 -10   9          8.70         19.00         4.96 o                         
   4 -10   9        449.29        466.31        10.53 o                         
   5 -10   9        258.14        237.61         7.30 o                         
   6 -10   9          7.60          5.75         6.55 o                         
   7 -10   9         14.80         16.59         7.41 o                         
   8 -10   9        452.03        453.23        10.47 o                         
   9 -10   9        146.76        156.97        11.92 o                         
  -8  -9   9        103.72         97.51         9.52 o                         
  -7  -9   9        145.52        153.83         8.82 o                         
  -6  -9   9        120.17        120.69         7.77 o                         
  -5  -9   9        118.46        117.42         8.92 o                         
  -4  -9   9         43.40         43.25         7.08 o                         
  -3  -9   9        157.84        160.91         8.20 o                         
  -2  -9   9        143.39        139.02         6.17 o                         
  -1  -9   9        421.78        399.96         6.66 o                         
   0  -9   9         23.11         19.86         4.66 o                         
   1  -9   9         24.53          8.89         4.41 o                         
   2  -9   9          5.71          9.46         5.22 o                         
   3  -9   9         27.26         43.73         4.65 o                         
   4  -9   9        338.20        353.73         8.27 o                         
   5  -9   9        447.81        446.99         7.23 o                         
   6  -9   9          2.38         -3.29         5.85 o                         
   7  -9   9         56.19         68.57         8.20 o                         
   8  -9   9         49.14         44.56         7.13 o                         
   9  -9   9        728.57        754.05        15.35 o                         
  10  -9   9        310.29        348.27        12.67 o                         
  -8  -8   9          1.39         -3.54         9.01 o                         
  -7  -8   9         40.32         37.71         8.12 o                         
  -6  -8   9        330.81        319.41         8.57 o                         
  -5  -8   9        605.81        626.19        12.78 o                         
  -4  -8   9          2.51          0.43         7.25 o                         
  -3  -8   9         12.77         17.54         6.74 o                         
  -2  -8   9         66.00         72.80         5.35 o                         
  -1  -8   9        281.05        291.32         5.65 o                         
   0  -8   9        307.79        298.23         5.80 o                         
   1  -8   9          3.51          7.99         4.53 o                         
   2  -8   9        568.90        577.97         6.55 o                         
   3  -8   9         65.64         57.75         5.19 o                         
   4  -8   9        313.35        301.43         6.33 o                         
   5  -8   9        749.48        769.91         9.47 o                         
   6  -8   9        114.73        115.46         6.05 o                         
   7  -8   9          0.26          6.05         8.30 o                         
   8  -8   9          8.46          2.22         5.77 o                         
   9  -8   9        304.49        331.83        13.64 o                         
  10  -8   9        412.46        419.20        13.27 o                         
  -9  -7   9        121.29        129.33         8.52 o                         
  -8  -7   9         56.86         55.98         8.16 o                         
  -7  -7   9         34.98         47.60         7.00 o                         
  -6  -7   9        123.00        123.81         7.04 o                         
  -5  -7   9        500.25        499.42         9.08 o                         
  -4  -7   9         16.44         12.65         5.66 o                         
  -3  -7   9          0.54         -4.28         5.73 o                         
  -2  -7   9        123.57        121.71         5.16 o                         
  -1  -7   9        662.32        675.60         7.11 o                         
   0  -7   9       1052.51       1042.07         7.15 o                         
   1  -7   9        253.73        238.66         5.98 o                         
   2  -7   9          2.37          3.36         3.97 o                         
   3  -7   9        259.87        261.71         5.97 o                         
   4  -7   9          3.00         -0.20         4.27 o                         
   5  -7   9        459.88        469.06         6.95 o                         
   6  -7   9         41.14         46.80         5.17 o                         
   7  -7   9         83.78         82.76         8.24 o                         
   8  -7   9         30.63         26.83         7.74 o                         
   9  -7   9         23.96         22.81         9.92 o                         
  10  -7   9        249.66        269.57        12.38 o                         
  -9  -6   9        210.47        219.70        10.21 o                         
  -8  -6   9        275.40        275.00         9.42 o                         
  -7  -6   9         34.46         42.62         6.81 o                         
  -6  -6   9         47.22         58.00         7.27 o                         
  -5  -6   9        292.75        296.83         9.52 o                         
  -4  -6   9         87.77         91.56         5.70 o                         
  -3  -6   9         21.01         19.37         4.79 o                         
  -2  -6   9         73.67         94.14         5.00 o                         
  -1  -6   9         65.16         73.51         4.44 o                         
   0  -6   9        298.18        288.88         5.08 o                         
   1  -6   9        284.43        288.50         5.48 o                         
   2  -6   9        147.53        143.43         6.77 o                         
   3  -6   9         96.75         76.77         6.63 o                         
   4  -6   9       1023.38        984.92         7.51 o                         
   5  -6   9        621.33        620.95         6.59 o                         
   6  -6   9        411.02        409.28         6.60 o                         
   7  -6   9          0.75         -3.67         5.70 o                         
   8  -6   9        176.87        182.05         6.77 o                         
   9  -6   9          3.68         -0.25         8.96 o                         
  10  -6   9        223.59        230.05         9.01 o
[truncated: 222,913 more chars]
